# Supplementary material for: Effect of senior executives’ overseas experience on corporate green innovation
Source: PLoS One. 2024 May 2;19(5):e0296716. doi: 10.1371/journal.pone.0296716 (PMC11065230; doi:10.1371/journal.pone.0296716)
Supplement: S1 Data — (XLSX) [file pone.0296716.s001.xlsx]

## Sheet: Sheet1
stkcd	year	Oversea	Num	Oversea_Num	Oversea_Edu	Oversea_Work	MeanAge	MeanEdu	Oversea_Board	BoardNum	Oversea_BoardNum	OverseaRaito_Board	Oversea_LLev	Oversea_HLev	MeanAgeBoard	MeanEduBoard	Oversea_Dir	DirNum	Oversea_DirNum	OverseaRaito_Dir	Oversea_HDir	Oversea_LDir	MeanAgeDir	MeanEduDir	ins	indcode	Wage	Patent	Cition	Size	Lev	ROA	Liquid	Revg	TBQ	Inshare	Indep	DirAge	DirEdu	Firstshare	Tenshare	Seperation	SOE	Zone	高新技术	provcode	gw	IMR	clone
2	2010	0	19	5	0	0	56	3	0	11	5	0.454545	0	0	56	3	0	10	0	0	0	0	45	4	K	K	16.5368	2.56495	1.38629	22.9333	0.746861	0.0409929	0.944268	0.037496	1.16741	0.20393	0.363636	56	3	0.1473	22.77	0.0233	1	东部地区	0	广东省	-1.27666	1.75092	0
2	2011	0	20	4	0	0	41	4	0	11	4	0.363636	0	0	47	4	0	11	0	0	0	0	41	4	K	K	16.6446	1.60944	1.94591	22.9333	0.770997	0.0391603	0.944268	0.415447	1.04421	0.23524	0.363636	47	4	0.1473	23.15	0	1	东部地区	1	广东省	-1.38053	1.83769	0
2	2012	0	19	5	0	0	44	5	1	11	5	0.454545	0	1	60	5	0	10	0	0	0	0	44	5	K	K	17.2391	0	3.04452	22.9333	0.783163	0.0413477	0.944268	0.436505	1.07868	0.289088	0.363636	60	5	0.1472	23.44	0	1	东部地区	1	广东省	-1.17559	1.66749	0
2	2013	0	19	6	0	0	44	4	0	11	6	0.545455	0	0	44	4	0	10	0	0	0	0	41	3	K	K	16.7761	0	3.46574	22.9333	0.77997	0.0381831	0.922458	0.313263	0.969973	0.189705	0.363636	44	4	0.147	22.3	0	1	东部地区	1	广东省	-1.37962	1.83692	0
2	2014	1	20	8	0	1	63	5	1	11	6	0.545455	0	1	63	5	0	11	2	0.181818	0	0	44	4	K	K	16.9212	1.94591	3.68888	22.9333	0.772046	0.037937	0.914236	0.081002	1.06718	0.223462	0.363636	63	5	0.1491	37.88	0	1	东部地区	1	广东省	-1.2066	1.69299	0
2	2015	1	14	8	0	1	63	5	1	11	6	0.545455	0	1	63	5	0	5	2	0.4	0	0	50	4	K	K	16.9797	0	3.91202	22.9333	0.777015	0.0424499	0.894861	0.335828	1.19478	0.226996	0.363636	63	5	0.1523	55.36	0	1	东部地区	1	广东省	-1.24104	1.72141	0
2	2016	1	14	9	0	1	39	4	1	11	6	0.545455	0	1	47	4	1	5	3	0.6	0	1	39	4	K	K	17.1389	0	4.21951	22.9333	0.805367	0.0341292	0.868325	0.229754	1.07089	0.183276	0.363636	47	4	0.1524	57.4	0	1	东部地区	1	广东省	-1.23439	1.71591	0
2	2017	0	13	3	0	0	63	5	0	11	1	0.0909091	0	0	63	5	0	5	3	0.6	0	0	53	4	K	K	17.216	1.60944	4.29046	22.9333	0.839813	0.031929	0.873176	0.010063	1.11954	0.22222	0.363636	63	5	0.2938	68.53	0	1	东部地区	1	广东省	-1.12283	1.62437	0
2	2018	0	14	3	0	0	50	5	0	11	1	0.0909091	0	0	47	4	0	5	3	0.6	0	0	50	5	K	K	17.2613	2.3979	4.39445	22.9333	0.845856	0.032234	0.847239	0.225537	1.01918	0.249055	0.363636	47	4	0.2938	71.7	0	1	东部地区	1	广东省	-1.24962	1.7285	0
2	2019	0	12	2	0	0	72	4	0	10	1	0.1	0	0	72	4	0	4	2	0.5	0	0	51	5	K	K	17.199	2.56495	4.39445	22.9333	0.843589	0.0318693	0.83182	0.235873	1.0496	0.217912	0.4	72	4	0.2869			1	东部地区	1	广东省	-1.28222	1.75554	0
4	2011	0	12	2	0	0	41	4	0	8	1	0.125	0	0	43	3	0	5	1	0.2	0	0	41	4	C2	C2	13.6509	0		21.6049	0.294935	0.04683	0.559009	-0.432705	4.00244	0.0334	0.375	43	3	0.261	42.81	10.44	0	东部地区	0	广东省	-1.43757	1.88575	0
5	2015	0	17	0	0	0	65		0	15	0	0	0	0	65		0	5	0	0	0	0	62	5	N	N	13.7494	2.3979	1.60944	21.6049	0.44704	-0.0246269	0.353236	0.593989	5.35638	0.004107	0.333333	65		0.1741	30.36	0	0	东部地区	0	广东省	-1.28752	1.75995	0
5	2016	0	17	0	0	0	80		0	15	0	0	0	0	80		0	5	0	0	0	0	49		N	N	13.9158	1.94591	2.07944	21.6504	0.463709	0.0462808	0.371865	2.66692	3.33329	0.006273	0.333333	74		0.1741	32.04	0	0	东部地区	1	广东省	-1.41786	1.86911	0
5	2017	0	17	0	0	0	50		0	15	0	0	0	0	50		0	5	0	0	0	0	43		N	N	14.1376	2.19722	2.63906	21.7921	0.517747	0.0078761	0.406268	0.101811	2.10365	5.4e-05	0.333333	50		0.1741	32.04	0	0	东部地区	1	广东省	-1.23008	1.71234	0
5	2018	0	16	0	0	0	57	5	0	14	0	0	0	0	57	5	0	5	0	0	0	0	65	5	N	N	14.1376	0	2.89037	21.8616	0.49404	0.050217	0.562243	-0.084271	1.50226	5e-06	0.357143	57	5	0.1741	29.63	0	0	东部地区	0	广东省	-1.25698	1.7346	0
5	2019	0	14	0	0	0	45		0	12	0	0	0	0	45		0	4	0	0	0	0	45		N	N	14.0384	0	2.89037	21.8324	0.425337	0.0588747	0.526922	0.136632	1.66263	0.010063	0.416667	45		0.1741			0	东部地区	1	广东省	-1.34026	1.80393	0
8	2015	1	10	3	1	0	38		0	7	2	0.285714	0	0	59	3	1	5	3	0.6	1	0	38		C3	C3	15.1803	1.09861		22.0012	0.189809	0.052909	0.460546	2.66692	4.53837	0.037095	0.428571	59	3	0.2822	59.71	0	0	东部地区	1	北京市	-1.38064	1.83778	1
8	2016	1	13	2	0	1	59	7	1	7	1	0.142857	0	1	59	7	1	7	1	0.142857	0	1	46		C3	C3	15.3752	0		22.8265	0.246583	0.0647582	0.538944	0.448569	3.65843	0.057311	0.428571	59	7	0.1246	40.42	0	1	东部地区	0	北京市	-1.04794	1.56367	1
8	2017	0	11	0	0	0	61	3	0	7	0	0	0	0	61	3	0	5	0	0	0	0	43	3	C3	C3	15.5902	1.60944		22.9333	0.326949	0.0833099	0.607018	0.242497	3.32955	0.086183	0.428571	61	3	0.1242	43.41	0	1	东部地区	0	北京市	-0.968048	1.49961	1
8	2018	0	13	0	0	0	42	4	0	9	0	0	0	0	57	3	0	5	0	0	0	0	42	4	C3	C3	15.8349	2.19722		22.9333	0.29251	0.0326656	0.538163	0.100376	2.06351	0.040654	0.333333	57	3	0.2	53.2	0	1	东部地区	0	北京市	-1.19786	1.68579	1
8	2019	0	13	0	0	0	57	4	0	9	0	0	0	0	57	4	0	5	0	0	0	0	43	3	C3	C3	16.001	3.13549	0.693147	22.9333	0.370962	0.0379771	0.549467	0.255465	1.78059	0.047093	0.333333	57	4	0.2292			1	东部地区	1	北京市	-1.32187	1.78856	1
9	2008	0	14	0	0	0	47	4	0	8	0	0	0	0	71	6	0	10	0	0	0	0	47	4	S	S	14.2965	1.09861		22.5289	0.589999	0.0446342	0.705722	0.484346	1.23155	0.021555	0.375	71	6	0.0848	21.73	1.2093	1	东部地区	0	广东省	-1.90322	2.28778	0
9	2009	0	14	0	0	0	47	2	0	8	0	0	0	0	47	4	0	10	0	0	0	0	47	2	S	S	14.465	2.19722		22.7384	0.602092	0.0544647	0.680984	0.130402	2.17521	0.259049	0.375	47	4	0.0848	26.98	0	0	东部地区	0	广东省	-1.99975	2.37299	0
9	2010	0	13	1	0	0	48	5	0	9	1	0.111111	0	0	48	5	0	7	0	0	0	0	48	5	S	S	15.3689	1.60944	1.60944	22.9333	0.62953	0.0440508	0.719808	-0.016092	2.48341	0.273372	0.333333	48	5	0.0848	30.6	0	0	东部地区	0	广东省	-1.83225	2.2255	0
9	2011	0	13	1	0	0	50		0	9	1	0.111111	0	0	50		0	7	0	0	0	0	50	4	S	S	15.4245	1.94591	2.07944	22.9333	0.650402	0.0322796	0.744366	0.263767	1.69491	0.194806	0.333333	50		0.1196	32.18	0	0	东部地区	0	广东省	-1.97481	2.35092	0
9	2012	0	12	1	0	0	50	4	0	8	1	0.125	0	0	64	3	0	7	0	0	0	0	50	4	S	S	15.1401	2.3979	2.56495	22.9333	0.643669	0.0233311	0.7308	-0.010003	1.42534	0.127672	0.375	64	3	0.1234	29.12	0	0	东部地区	0	广东省	-1.77134	2.17232	0
9	2013	0	14	1	0	0	53	4	0	8	1	0.125	0	0	53	4	0	9	0	0	0	0	53	4	S	S	15.0421	1.94591	2.83321	22.9333	0.628798	0.0326299	0.691363	0.032409	1.56392	0.060476	0.375	53	4	0.1234	27.64	0	0	东部地区	0	广东省	-1.95772	2.33582	0
9	2014	0	13	1	0	0	52	5	0	7	1	0.142857	0	0	52	5	0	9	0	0	0	0	52	5	S	S	15.6376	2.56495	3.2581	22.9333	0.628934	0.0320905	0.689094	0.037654	2.0528	0.052553	0.428571	52	5	0.1234	24.15	0	0	东部地区	0	广东省	-1.80596	2.20252	0
9	2015	0	13	1	0	0	49	4	0	7	1	0.142857	0	0	67	3	0	9	0	0	0	0	49	4	S	S	15.4661	1.60944	3.66356	22.9333	0.638202	0.0533235	0.691979	0.128465	2.2409	0.02191	0.428571	67	3	0.1191	23.36	0	0	东部地区	0	广东省	-1.81259	2.20831	0
9	2016	0	14	1	0	0	46	4	0	9	1	0.111111	0	0	45	4	0	7	0	0	0	0	46	4	S	S	16.1313	2.94444	3.91202	22.9333	0.623791	0.0193999	0.652092	0.317839	1.75521	0.014509	0.333333	45	4	0.1191	21.41	0	0	东部地区	0	广东省	-1.92599	2.30783	0
9	2017	0	14	1	0	0	55	2	0	9	1	0.111111	0	0	55	5	0	7	0	0	0	0	55	2	S	S	16.4035	2.3979	4.15888	22.9333	0.63312	0.0119238	0.671901	0.095413	1.28225	0.016031	0.333333	55	5	0.1191	21.81	0	0	东部地区	0	广东省	-1.8554	2.24578	0
9	2018	0	13	1	0	0	52	5	0	9	1	0.111111	0	0	52	5	0	6	0	0	0	0	48	4	S	S	15.7294	2.70805	4.27667	22.9333	0.649896	0.0222806	0.674544	0.668047	1.01528	0.018345	0.333333	52	5	0.1191	27.28	0	0	东部地区	0	广东省	-1.99955	2.37282	0
9	2019	0	12	0	0	0	56	4	0	8	0	0	0	0	45	3	0	6	0	0	0	0	56	4	S	S	15.8648	1.60944	4.27667	22.9333	0.645559	0.0235638	0.651962	0.019903	1.23556	0.024305	0.375	45	3	0.1191			0	东部地区	1	广东省	-2.01843	2.38955	0
10	2018	0	15	1	0	0	45		0	10	1	0.1	0	0	47	3	0	7	0	0	0	0	45		E	E	14.4261	1.09861		21.9091	0.819505	-0.221953	0.799978	-0.544245	1.50289	0.035171	0.4	47	3	0.1351	43.46	3.8702	0	东部地区	1	广东省	-1.31321	1.78134	0
12	2007	0	12	11	0	0	43	5	0	9	8	0.888889	0	0	43	5	1	5	5	1	1	0	63	3	C3	C3	14.8757	1.09861		22.8578	0.493006	0.0671071	0.252429	0.418879	2.18606	0.29386	0.333333	43	5	0.0848	38.24	0	0	东部地区	1	广东省	2.17259	0.0382352	0
12	2009	0	14	0	0	0	52		0	9	0	0	0	0	52		0	7	0	0	0	0	65	3	C3	C3	14.8611	2.19722	0.693147	22.9333	0.485852	0.0838065	0.155199	0.235347	1.98685	0.294364	0.333333	52		0.0848	32.71	5.038	1	东部地区	0	广东省	-1.3316	1.79668	0
12	2010	0	14	0	0	0	53		0	9	0	0	0	0	53		0	7	0	0	0	0	66	3	C3	C3	15.1143	2.19722	1.60944	22.9333	0.457945	0.128068	0.166037	0.466906	3.16438	0.237602	0.333333	53		0.0848	21.97	3.6553	1	东部地区	0	广东省	-1.20106	1.68842	0
12	2011	0	14	1	0	0	46		0	9	1	0.111111	0	0	44		0	7	0	0	0	0	46		C3	C3	15.0854	2.30259	2.83321	22.9333	0.521906	0.0875258	0.192104	0.068026	1.59995	0.068972	0.333333	44		0.0848	14.82	3.2954	1	东部地区	0	广东省	-1.37529	1.83329	0
12	2012	0	13	1	0	0	45		0	9	1	0.111111	0	0	45		0	7	0	0	0	0	49		C3	C3	14.6348	1.09861	2.94444	22.9333	0.493004	0.025796	0.119902	-0.154324	1.57707	0.127008	0.333333	45		0.0848	15.67	3.2954	1	东部地区	0	广东省	-1.1716	1.66422	0
12	2013	0	13	1	0	0	46		0	9	1	0.111111	0	0	46		0	7	0	0	0	0	48		C3	C3	14.8966	1.94591	3.29584	22.9333	0.442868	0.107516	0.154049	0.105719	1.48891	0.072598	0.333333	46		0.0848	14.79	3.0518	1	东部地区	0	广东省	-1.34883	1.8111	0
12	2014	0	15	1	0	0	50	4	0	9	1	0.111111	0	0	50	4	0	7	0	0	0	0	50	4	C3	C3	14.7811	3.04452	3.58352	22.9333	0.442985	0.0558769	0.0994707	-0.089127	1.52318	0.041309	0.333333	50	4	0.0848	12.72	3.1365	1	东部地区	0	广东省	-1.24581	1.72535	0
12	2015	0	9	1	0	0	71	3	0	5	1	0.2	0	0	71	3	0	5	0	0	0	0	50		C3	C3	14.8733	3.61092	3.89182	22.9333	0.511695	0.0349828	0.149949	0.054849	2.02824	0.190262	0.571429	71	3	0.1108	30.96	12.794	0	东部地区	0	广东省	-0.885925	1.43455	0
12	2017	0	12	1	0	0	46		0	9	1	0.111111	0	0	46		0	5	0	0	0	0	55		C3	C3	15.9822	4.12713	4.59512	22.9333	0.55057	0.042418	0.252654	0.212313	1.514	0.223374	0.333333	46		0.1484	29.7	15.1732	0	东部地区	0	广东省	-1.08922	1.59705	0
12	2018	0	13	1	0	0	44		0	8	1	0.125	0	0	47		0	6	0	0	0	0	44		C3	C3	16.4093	3.09104	4.81218	22.9333	0.505634	0.0247046	0.257824	-0.024766	1.08433	0.233565	0.375	47		0.1481	29.56	8.238	0	东部地区	0	广东省	-1.10855	1.61274	0
12	2019	0	11	0	0	0	56	3	0	8	0	0	0	0	56	3	0	4	0	0	0	0	40		C3	C3	16.4339	2.89037	4.81218	22.9333	0.457957	0.0307902	0.260057	-0.013001	1.23083	0.241679	0.375	56	3	0.1501			0	东部地区	0	广东省	-1.18742	1.67721	0
16	2007	1	13	13	1	0	38	3	1	7	7	1	0	1	40	5	1	7	7	1	1	0	38	3	C3	C3	14.5893	2.56495	0.693147	22.9333	0.591938	0.0230687	0.827017	-0.038485	1.05679	0.021333	0.428571	40	5	0.087	34.76	0	1	东部地区	1	广东省	2.18196	0.0374497	0
16	2008	0	12	3	0	0	40	4	0	7	3	0.428571	0	0	40	4	0	5	0	0	0	0	47	4	C3	C3	14.2075	1.94591	1.60944	22.9333	0.617391	0.0263308	0.8477	0.002976	0.924631	0.052982	0.428571	40	4	0.1668	31.61	0	1	东部地区	0	广东省	-1.09853	1.6046	0
16	2009	0	16	3	0	0	41	4	0	7	3	0.428571	0	0	41	4	0	9	0	0	0	0	48	4	C3	C3	15.0828	3.13549	2.56495	22.9333	0.697358	0.0108627	0.858374	0.086335	1.20247	0.203504	0.428571	41	4	0.19	35.11	0	1	东部地区	0	广东省	-1.25956	1.73673	0
16	2010	0	16	2	0	0	41	3	0	7	2	0.285714	0	0	41	3	0	9	0	0	0	0	41	3	C3	C3	14.8235	4.39445	3.63759	22.9333	0.743477	0.006145	0.86069	0.290551	1.0356	0.014556	0.428571	41	3	0.19	30.18	0	1	东部地区	0	广东省	-1.22646	1.70935	0
16	2011	0	14	2	0	0	43	4	0	7	2	0.285714	0	0	43	4	0	7	0	0	0	0	49	3	C3	C3	14.7016	4.69135	4.56435	22.9333	0.749408	0.0014302	0.825354	-0.052236	0.947796	0.020133	0.428571	43	4	0.19	29.91	0	1	东部地区	0	广东省	-1.2627	1.73934	0
16	2012	0	15	2	0	0	41	4	1	7	2	0.285714	0	1	45	3	0	8	0	0	0	0	41	4	C3	C3	14.5391	3.66356	5.3033	22.9333	0.743593	0.0027434	0.803223	0.130737	0.962882	0.003712	0.428571	45	3	0.19	29.07	0	1	东部地区	0	广东省	-1.13406	1.63352	0
16	2013	0	15	2	0	0	49	4	0	7	2	0.285714	0	0	49	4	0	8	0	0	0	0	52	3	C3	C3	14.6484	3.89182	5.75574	22.9333	0.728132	0.0038012	0.79425	0.091007	0.999002	0.004342	0.428571	49	4	0.19	30.41	0	1	东部地区	0	广东省	-1.24344	1.72339	0
16	2014	0	14	2	0	0	46	4	0	7	2	0.285714	0	0	46	4	0	7	0	0	0	0	43	4	C3	C3	14.9572	3.61092	6.07304	22.9333	0.743884	0.0036071	0.767033	-0.029153	1.08631	0.067498	0.428571	46	4	0.2175	37.02	0	1	东部地区	0	广东省	-1.11344	1.61672	0
16	2015	0	11	1	0	0	45	7	1	5	1	0.2	0	1	59	4	0	6	0	0	0	0	45	7	C3	C3	15.4512	4.46591	6.39192	22.9333	0.784184	-0.0895307	0.741062	-0.052942	1.62728	0.11274	0.571429	59	4	0.2175	39.95	0	1	东部地区	1	广东省	-0.908361	1.45224	0
16	2016	0	12	1	0	0	51	7	0	7	1	0.142857	0	0	51	7	0	6	0	0	0	0	42	4	C3	C3	15.1603	4.23411	6.61204	22.9333	0.807546	0.0053456	0.777564	0.103515	1.36895	0.12464	0.428571	51	7	0.2175	40.51	0	1	东部地区	0	广东省	-1.03383	1.5523	0
16	2017	0	15	2	0	0	63	5	0	7	1	0.142857	0	0	63	5	0	8	1	0.125	0	0	46	5	C3	C3	15.4343	2.70805	6.76157	22.9333	0.652011	0.191704	0.801874	0.538363	1.16282	0.115889	0.428571	63	5	0.2175	41.59	0	1	东部地区	0	广东省	-1.02712	1.54689	0
16	2018	0	14	1	0	0	37	4	0	7	0	0	0	0	37	4	0	9	1	0.111111	0	0	41	4	C3	C3	15.9934	4.04305	6.89061	22.9333	0.713465	0.0202703	0.662218	0.477109	0.964745	0.125397	0.428571	37	4	0.2175	40.43	0	1	东部地区	0	广东省	-1.15564	1.65115	0
16	2019	0	14	1	0	0	49	5	0	7	0	0	0	0	49	5	0	9	1	0.111111	0	0	52	3	C3	C3	16.2559	4.36945	6.89061	22.9333	0.766908	0.0078648	0.596962	0.194948	1.02029	0.116598	0.428571	49	5	0.2175			1	东部地区	0	广东省	-1.22212	1.70578	0
17	2007	1	15	15	0	1	50	4	1	11	11	1	0	1	50	4	1	5	5	1	0	1	38	3	C3	C3	13.7348	0		21.6049	0.943285	0.191704	0.370432	0.067956	8.43647	0.037839	0.363636	50	4	0.1358	40.1	7.6048	0	东部地区	1	广东省	2.06536	0.0482116	0
17	2019	0	9	0	0	0	46	4	0	9	0	0	0	0	46	4	0	2	0	0	0	0	51	3	C3	C3	13.6479	1.09861		21.6049	0.817616	-0.124557	0.898187	-0.365986	8.43647	0.017407	0.333333	46	4	0.1152			0	东部地区	1	广东省	-1.30591	1.77525	0
18	2017	0	15	2	0	0	52	5	0	9	2	0.222222	0	0	52	5	0	8	0	0	0	0	46	4	E	E	14.0379	0		22.9333	0.806291	0.0329149	0.863373	0.392739	1.36712	0.059168	0.333333	52	5	0.3436	57.18	0	0	东部地区	1	广东省	-1.25691	1.73454	0
19	2018	0	12	0	0	0	57	4	0	9	0	0	0	0	57	4	0	6	0	0	0	0	47	3	F	F	14.8248	0		22.5903	0.329474	0.0495993	0.663359	2.66692	1.33137	0.0038	0.333333	57	4	0.6379	73.42	5.4318	1	东部地区	0	广东省	-1.547	1.97874	0
19	2019	0	16	0	0	0	58	4	0	9	0	0	0	0	64	4	0	10	0	0	0	0	58	4	F	F	14.7175	1.09861		22.6365	0.31758	0.0567546	0.599928	0.027996	1.22596	0.00066	0.333333	64	4	0.6379			1	东部地区	1	广东省	-1.42641	1.87633	0
21	2007	1	13	11	0	1	46	4	1	9	7	0.777778	0	1	47	5	1	6	4	0.666667	0	1	46	4	C3	C3	14.4495	1.09861	0.693147	22.3611	0.322148	0.137866	0.703529	0.271593	1.9171	0.010169	0.375	47	5	0.4964	60.71	18.8086	1	东部地区	1	广东省	2.05036	0.0497596	0
21	2008	0	13	2	0	0	60		0	9	1	0.111111	0	0	60		0	6	1	0.166667	0	0	60		C3	C3	14.6127	1.94591	0.693147	22.1892	0.2002	0.0730608	0.594651	0.065228	1.02009	0.00922	0.333333	60		0.4964	60.07	18.7886	1	东部地区	1	广东省	-1.27422	1.74889	0
21	2009	0	14	2	0	0	72	3	0	10	1	0.1	0	0	72	3	0	6	1	0.166667	0	0	51	4	C3	C3	14.679	2.3979	0.693147	22.4149	0.271815	0.0489908	0.634305	-0.038858	2.36432	0.119597	0.333333	72	3	0.4964	64.54	18.8086	1	东部地区	1	广东省	-1.36694	1.82628	0
21	2010	0	14	3	0	0	44	4	0	9	1	0.111111	0	0	52	4	0	6	2	0.333333	0	0	44	4	C3	C3	14.4171	1.94591	0.693147	22.6204	0.328237	0.0534523	0.608678	0.549501	2.65466	0.104053	0.333333	52	4	0.4964	64.6	18.8086	1	东部地区	1	广东省	-1.284	1.75702	0
21	2011	1	14	4	0	1	61	4	1	9	2	0.222222	0	1	61	4	1	6	3	0.5	0	1	49	4	C3	C3	16.4459	1.60944	1.94591	22.9333	0.582013	0.0212971	0.732132	-0.103081	1.24381	0.034398	0.333333	61	4	0.4964	60.65	18.8086	1	东部地区	0	广东省	-1.30719	1.77632	0
21	2012	0	15	4	0	0	58	4	0	9	2	0.222222	0	0	58	4	1	7	3	0.428571	0	1	50	4	C3	C3	16.0233	1.09861	2.56495	22.9333	0.59178	0.0008302	0.733356	-0.119743	1.20895	0.038965	0.333333	58	4	0.4964	61.35	18.8086	1	东部地区	1	广东省	-1.15917	1.65405	0
21	2013	1	15	3	1	0	56	4	1	9	1	0.111111	1	0	56	4	1	7	3	0.428571	1	0	56	4	C3	C3	15.7824	2.70805	3.21888	22.9333	0.638573	0.0115742	0.79865	-0.082928	1.19156	0.101448	0.333333	56	4	0.4451	62.18	16.8648	1	东部地区	1	广东省	-1.25341	1.73164	0
21	2014	0	15	3	0	0	49	4	0	9	1	0.111111	0	0	67		0	7	3	0.428571	0	0	49	4	C3	C3	16.0448	2.19722	3.52636	22.9333	0.649905	0.0111108	0.802242	0.093396	1.39559	0.052224	0.333333	67		0.4451	57.11	2.3768	1	东部地区	0	广东省	-1.17388	1.6661	0
21	2015	0	15	3	0	0	68		0	9	1	0.111111	0	0	68		0	7	3	0.428571	0	0	53	4	C3	C3	15.9866	2.56495	3.95124	22.9333	0.636919	0.0126005	0.731168	-0.06582	1.89537	0.056815	0.333333	68		0.4451	57.14	2.3768	1	东部地区	1	广东省	-1.16694	1.66041	0
21	2016	1	14	3	0	1	54	4	0	9	1	0.111111	0	0	53	5	1	7	3	0.428571	0	1	54	4	C3	C3	15.9706	3.04452	4.23411	22.9333	0.547908	0.0190948	0.62025	-0.01905	1.7555	0.038312	0.333333	53	5	0.4451	55.66	2.3768	1	东部地区	0	广东省	-1.16002	1.65474	0
21	2017	0	14	4	0	0	72	3	0	9	2	0.222222	0	0	72	3	0	7	3	0.428571	0	0	51	4	C3	C3	16.0707	2.83321	4.44265	22.9333	0.642835	0.0345731	0.675316	-0.05703	1.52667	0.021551	0.333333	72	3	0.4451	55.63	0	1	东部地区	0	广东省	-1.09366	1.60065	0
21	2018	0	13	3	0	0	53	3	0	9	2	0.222222	0	0	44	4	0	5	2	0.4	0	0	53	3	C3	C3	16.1384	2.70805	4.55388	22.9333	0.576803	0.0353427	0.630497	0.130278	1.14733	0.015865	0.333333	44	4	0.4451	55.73	0	1	东部地区	0	广东省	-1.2658	1.7419	0
21	2019	0	13	3	0	0	45	4	0	9	2	0.222222	0	0	45	4	0	6	2	0.333333	0	0	54	3	C3	C3	16.0472	2.19722	4.55388	22.9333	0.615132	0.0239446	0.650482	-0.176651	1.63652	0.015186	0.333333	45	4	0.4351			1	东部地区	0	广东省	-1.33411	1.79878	0
22	2013	0	14	4	0	0	50	3	1	9	4	0.444444	0	1	46	5	0	5	0	0	0	0	50	3	G	G	15.1047	0	0.693147	22.7175	0.35642	0.0874535	0.135397	-0.001722	1.89085	0.002589	0.333333	46	5	0.3252	76.53	29.484	1	东部地区	1	广东省	-1.24189	1.7221	0
22	2014	0	15	3	0	0	50	5	0	9	3	0.333333	0	0	50	5	0	6	0	0	0	0	49	4	G	G	15.0461	0	1.60944	22.66	0.297041	0.0763846	0.108891	0.013472	2.46702	0.010941	0.333333	50	5	0.3252	76.21	29.703	1	东部地区	1	广东省	-1.13012	1.63031	0
22	2015	0	11	0	0	0	51	3	0	6	0	0	0	0	51	3	0	5	0	0	0	0	54	3	G	G	15.0597	0	2.07944	22.6568	0.243639	0.0944083	0.13355	0.037591	2.22061	0.006978	0.5	51	3	0.3252	76.11	29.8824	1	东部地区	0	广东省	-0.978002	1.50754	0
22	2016	0	15	0	0	0	52	4	0	9	0	0	0	0	52	4	0	6	0	0	0	0	49	3	G	G	15.1075	0	2.99573	22.6134	0.148552	0.101179	0.0998965	0.017355	2.11685	0.016896	0.333333	52	4	0.3252	75.68	29.79	1	东部地区	1	广东省	-1.08781	1.5959	0
22	2017	0	13	0	0	0	67	4	0	9	0	0	0	0	67	4	0	5	0	0	0	0	52	4	G	G	14.8939	0	3.29584	22.7996	0.176595	0.0895068	0.145179	0.289281		0.030575	0.333333	67	4	0.3252	76.76	33.613	1	东部地区	1	广东省			0
24	2014	0	21	4	0	0	56	3	0	11	3	0.272727	0	0	56	3	0	12	1	0.0833333	0	0	56	3	K	K	16.1976	0	0.693147	22.9333	0.711609	0.0363225	0.924573	0.332145	1.06658	0.234197	0.363636	56	3	0.4038	55.46	0	1	东部地区	1	广东省	-1.23287	1.71465	0
25	2009	1	13	1	0	1	48		1	9	1	0.111111	0	1	48		0	6	0	0	0	0	46		F	F	13.7309	0		21.6049	0.680975	0.0132848	0.236663	-0.321714	4.20833	0	0.333333	48		0.6622	68.55	14.6267	1	东部地区	1	广东省	-1.6298	2.04975	0
25	2010	0	13	1	0	0	47	3	0	8	1	0.125	0	0	66		0	6	0	0	0	0	47	3	F	F	13.7683	0		21.6049	0.666757	0.006542	0.211751	-0.107073	3.67397	0	0.375	66		0.6622	67.8	14.6267	1	东部地区	1	广东省	-1.41911	1.87016	0
25	2011	0	13	1	0	0	48	3	0	9	1	0.111111	0	0	67		0	6	0	0	0	0	48	3	F	F	13.9753	0		21.6049	0.647128	0.0021907	0.205134	0.04383	2.57404	0.004072	0.333333	67		0.6622	69.11	14.6267	1	东部地区	1	广东省	-1.55938	1.98932	0
25	2013	0	13	1	0	0	51	4	0	9	1	0.111111	0	0	51	4	0	6	0	0	0	0	51	3	F	F	14.3631	0		21.6049	0.709393	0.0043053	0.236411	0.159866	3.15211	0.0125	0.333333	51	4	0.6622	70.42	14.6267	1	东部地区	1	广东省	-1.56035	1.99015	0
25	2014	0	12	1	0	0	45		0	9	1	0.111111	0	0	45		0	5	0	0	0	0	53		F	F	14.4311	0		21.6049	0.749071	0.0106238	0.190348	-0.044669	3.39548	0.014068	0.333333	45		0.6622	69.66	20.6024	1	东部地区	1	广东省	-1.4634	1.90761	0
25	2015	0	13	0	0	0	43	4	0	9	0	0	0	0	54	4	0	6	0	0	0	0	43	4	F	F	14.3595	1.60944	0.693147	21.6049	0.248214	0.0365699	0.307526	-0.346807	8.43647	0.001631	0.333333	54	4	0.5109	76.5	19.0106	1	东部地区	1	广东省	-1.31387	1.78189	0
25	2016	0	13	0	0	0	55	4	0	9	0	0	0	0	55	4	0	6	0	0	0	0	54	3	F	F	14.549	0	1.38629	21.6049	0.235883	0.0232278	0.290134	0.067541	8.43647	0.001023	0.333333	55	4	0.4909	75.32	18.2664	1	东部地区	1	广东省	-1.28411	1.75711	0
25	2017	0	13	0	0	0	46	4	0	9	0	0	0	0	46	4	0	6	0	0	0	0	46	4	F	F	14.6273	1.94591	2.07944	21.6049	0.28881	0.0468759	0.326224	0.070924	6.17944	0.001874	0.333333	46	4	0.4909	74.27	18.2664	1	东部地区	1	广东省	-1.31345	1.78154	0
25	2018	0	13	1	0	0	52	3	0	8	0	0	0	0	46	4	0	6	1	0.166667	0	0	52	3	F	F	14.881	1.60944	2.19722	21.6049	0.337101	0.0519449	0.427551	0.192956	4.91676	0.004145	0.375	46	4	0.4909	72.35	18.2664	1	东部地区	1	广东省	-1.38489	1.84134	0
25	2019	0	13	1	0	0	47	4	0	9	0	0	0	0	47	4	0	6	1	0.166667	0	0	47	4	F	F	14.9096	1.09861	2.19722	21.6049	0.186276	0.13295	0.415813	0.378608	5.53139	0.007354	0.333333	47	4	0.4909			1	东部地区	1	广东省	-1.5368	1.97003	0
26	2015	0	14	1	0	0	50	5	0	9	1	0.111111	0	0	50	5	0	6	0	0	0	0	50	5	F	F	15.4033	0		22.1694	0.457733	0.0287387	0.741308	-0.03537	1.8252	0.024013	0.333333	50	5	0.4149	45.67	22.9614	1	东部地区	0	广东省	-1.38076	1.83788	0
26	2016	1	16	1	0	1	60	4	1	9	1	0.111111	0	1	60	4	0	8	0	0	0	0	56	3	F	F	15.4217	0		22.1108	0.406989	0.02756	0.706056	-0.053233	1.68328	0.089469	0.333333	60	4	0.3715	46.37	20.5595	1	东部地区	0	广东省	-1.27114	1.74634	0
27	2008	0	15	0	0	0	50	3	0	9	0	0	0	0	50	3	0	7	0	0	0	0	54	4	D	D	14.8176	1.09861		22.9333	0.534477	0.0396085	0.252967	0.027642	1.1108	0.047301	0.333333	50	3	0.6374	76.07	15.935	1	东部地区	1	广东省	-1.47348	1.91616	0
27	2009	0	15	0	0	0	63	2	0	9	0	0	0	0	63	2	0	7	0	0	0	0	55	3	D	D	14.6518	0	0.693147	22.9333	0.481501	0.0766147	0.255551	0.070071	1.20314	0.025375	0.333333	63	2	0.6374	74.95	15.935	1	东部地区	1	广东省	-1.704	2.11383	0
27	2010	0	14	0	0	0	48	4	0	9	0	0	0	0	48	4	0	6	0	0	0	0	48	4	D	D	14.6922	1.09861	1.60944	22.9333	0.435322	0.0555879	0.238571	0.094483	1.12823	0.018819	0.333333	48	4	0.6374	74.55	15.935	1	东部地区	1	广东省	-1.58304	2.00958	0
27	2011	0	14	0	0	0	52	4	0	9	0	0	0	0	52	4	0	7	0	0	0	0	57	4	D	D	14.7383	1.94591	2.99573	22.9333	0.462982	0.0375399	0.293128	0.15422	1.0347	0.036898	0.333333	52	4	0.6374	75.54	15.935	1	东部地区	1	广东省	-1.63404	2.05339	0
27	2012	0	15	2	0	0	50	4	0	9	0	0	0	0	50	4	0	8	2	0.25	0	0	49	4	D	D	14.7561	1.09861	3.21888	22.9333	0.457686	0.0351206	0.295061	-0.108329	1.04608	0.035027	0.333333	50	4	0.6374	75.73	15.935	1	东部地区	0	广东省	-1.46774	1.91129	0
27	2013	0	15	2	0	0	67	2	0	9	0	0	0	0	67	2	1	8	2	0.25	0	1	51	4	D	D	14.753	0	3.4012	22.9333	0.435835	0.0520051	0.293904	-0.037237	1.04771	0.006658	0.333333	67	2	0.4782	74.29	0	1	东部地区	1	广东省	-1.5756	2.00321	0
27	2014	0	15	2	0	0	50	4	0	9	0	0	0	0	50	4	0	8	2	0.25	0	0	50	4	D	D	14.7949	3.13549	3.80666	22.9333	0.470503	0.0607705	0.32291	0.012571	1.19537	0.017028	0.333333	50	4	0.4782	74.62	0	1	东部地区	1	广东省	-1.51488	1.95135	0
27	2015	1	15	1	0	1	53	4	0	9	0	0	0	0	44	3	1	8	1	0.125	0	1	53	4	D	D	14.9887	2.56495	4.29046	22.9333	0.571742	0.0354363	0.274401	-0.110032	1.20472	0.027403	0.333333	44	3	0.4782	76.81	0	1	东部地区	1	广东省	-1.53291	1.96671	0
27	2016	0	16	1	0	0	57	5	0	9	0	0	0	0	51	4	0	9	1	0.111111	0	0	57	5	D	D	14.8717	2.56495	4.64439	22.9333	0.592068	0.0231118	0.215192	0.016903	1.15235	0.03205	0.333333	51	4	0.4782	77.02	0	1	东部地区	1	广东省	-1.46948	1.91276	0
27	2017	0	16	1	0	0	58	4	0	9	0	0	0	0	58	4	0	9	1	0.111111	0	0	58	5	D	D	14.8883	3.66356	4.85981	22.9333	0.679887	0.010942	0.227443	0.373538	1.07789	0.027263	0.333333	58	4	0.4782	77.24	0	1	东部地区	0	广东省	-1.45114	1.89722	0
27	2018	0	15	0	0	0	45	4	0	9	0	0	0	0	45	4	0	8	0	0	0	0	45	4	D	D	14.9426	3.13549	4.91265	22.9333	0.676944	0.0084208	0.246269	0.19179	1.00051	0.029936	0.333333	45	4	0.4782	78.51	0	1	东部地区	1	广东省	-1.54792	1.97952	0
27	2019	0	16	0	0	0	53	4	0	9	0	0	0	0	53	4	0	9	0	0	0	0	56	4	D	D	15.0456	2.83321	4.91265	22.9333	0.650566	0.0190313	0.203412	0.12358	0.985065	0.0351	0.333333	53	4	0.4782			1	东部地区	0	广东省	-1.63193	2.05158	0
28	2016	0	13	2	0	0	59	4	0	8	2	0.25	0	0	59	4	0	6	0	0	0	0	52	2	F	F	15.3841	1.09861		22.9333	0.581754	0.0601462	0.829784	0.586897	1.59246	0.167825	0.375	59	4	0.51	62.67	36.1779	1	东部地区	1	广东省	-1.14758	1.64457	0
30	2013	0	12	1	0	0	52		0	8	1	0.125	0	0	52		0	5	0	0	0	0	49		C3	C3	14.504	1.09861	0.693147	22.6848	0.402571	0.083031	0.450838		1.12608	0.014767	0.375	52		0.2431	76.71	5.6927	1	中部地区	1	吉林省			0
30	2014	0	14	0	0	0	53		0	8	0	0	0	0	53		0	7	0	0	0	0	50		C3	C3	14.3096	1.09861	1.38629	22.7072	0.345046	0.0924775	0.446522	-0.04166	1.4243	0.023348	0.375	53		0.2431	73.63	6.0869	1	中部地区	0	吉林省	-1.21302	1.69828	0
30	2015	0	15	0	0	0	51		0	9	0	0	0	0	65	4	0	7	0	0	0	0	51		C3	C3	14.5856	0	1.79176	22.8133	0.343888	0.0649253	0.463109	-0.135429	1.48291	0.059558	0.333333	65	4	0.2441	72.22	6.0845	1	中部地区	0	吉林省	-1.20148	1.68877	0
30	2016	0	14	0	0	0	52		0	9	0	0	0	0	58		0	5	0	0	0	0	52		C3	C3	14.5669	0	2.19722	22.9286	0.3635	0.0745751	0.482447	0.352169	1.61147	0.073123	0.333333	58		0.2441	70.36	0	1	中部地区	1	吉林省	-1.17243	1.66491	0
30	2017	0	14	0	0	0	56		0	9	0	0	0	0	56		0	5	0	0	0	0	53		C3	C3	14.5479	0	2.30259	22.9333	0.389791	0.0790107	0.51712	0.228161	1.43027	0.046066	0.333333	56		0.2441	70.84	0	1	中部地区	0	吉林省	-1.14577	1.64308	0
30	2018	0	15	0	0	0	60		0	9	0	0	0	0	60		0	7	0	0	0	0	57		C3	C3	14.5856	2.30259	2.3979	22.9333	0.389844	0.0747868	0.506787	0.091651	1.00098	0.04441	0.333333	60		0.2441	72.52	0	1	中部地区	0	吉林省	-1.22115	1.70497	0
30	2019	0	14	0	0	0	52		0	9	0	0	0	0	50		0	6	0	0	0	0	52		C3	C3	14.5856	0	2.3979	22.9333	0.423117	0.0683589	0.526327	0.2816	1.12477	0.040241	0.333333	50		0.2441			1	中部地区	0	吉林省	-1.3633	1.82322	0
31	2015	0	16	2	0	0	50	4	0	9	2	0.222222	0	0	46	7	0	8	0	0	0	0	50	4	K	K	15.3081	0		22.9333	0.79961	0.0180982	0.895625	0.493175	1.26472	0.02144	0.333333	46	7	0.4567	51.29	0	1	东部地区	1	广东省	-1.43079	1.88002	0
32	2008	0	15	0	0	0	55	2	0	9	0	0	0	0	55	2	0	7	0	0	0	0	55	2	F	F	14.6149	1.09861		21.6049	0.413141	0.0602014	0.68562	-0.109023	1.22653	0	0.333333	55	2	0.4223	48.61	0	1	东部地区	1	广东省	-1.41122	1.86351	0
32	2010	0	14	0	0	0	69		0	9	0	0	0	0	69		0	6	0	0	0	0	46	4	F	F	14.2499	0	1.60944	21.6049	0.461773	0.0323408	0.756962	0.19906	2.05217	0	0.333333	69		0.4202	49.95	0	1	东部地区	0	广东省	-1.46916	1.91249	0
32	2011	0	14	0	0	0	46		0	9	0	0	0	0	46		0	6	0	0	0	0	46	4	F	F	13.9423	1.60944	1.60944	21.6049	0.447662	0.0285109	0.61903	0.151976	1.61879	0.027446	0.333333	46		0.4202	50.54	0	1	东部地区	1	广东省	-1.58503	2.01129	0
32	2012	0	13	0	0	0	47	4	0	9	0	0	0	0	47	5	0	5	0	0	0	0	47	4	F	F	14.4987	1.09861	2.19722	21.6049	0.380335	0.105781	0.680156	-0.119137	1.68553	0.0204	0.333333	47	5	0.4202	50.55	0	1	东部地区	0	广东省	-1.41534	1.86698	0
32	2013	0	13	0	0	0	72		0	9	0	0	0	0	72		0	5	0	0	0	0	49	4	F	F	14.3524	1.94591	2.56495	21.6049	0.32395	0.0099978	0.653312	0.071572	2.06976	0.0183	0.333333	72		0.4202	52.67	0	1	东部地区	0	广东省	-1.48152	1.92297	0
32	2014	0	14	0	0	0	48	4	0	10	0	0	0	0	48	4	0	4	0	0	0	0	49	4	F	F	14.7043	1.60944	3.17805	21.741	0.46074	0.0346485	0.769477	0.889225	1.55027	0.018302	0.333333	48	4	0.4202	52.38	0	1	东部地区	1	广东省	-1.50152	1.93997	0
32	2015	0	14	0	0	0	51	5	0	10	0	0	0	0	51	5	0	4	0	0	0	0	50	4	F	F	13.9064	0	3.4012	21.6049	0.290364	0.0232679	0.71479	-0.358459	3.85694	0.06471	0.333333	51	5	0.4918	66.65	0	1	东部地区	0	广东省	-1.34889	1.81115	0
32	2016	0	15	0	0	0	58	3	0	9	0	0	0	0	58	3	0	7	0	0	0	0	33	3	F	F	14.5231	1.09861	3.66356	21.6049	0.20752	0.0234001	0.708309	0.008754	3.03287	0.038075	0.333333	58	3	0.4918	66.08	0	1	东部地区	1	广东省	-1.33106	1.79624	0
32	2017	0	14	0	0	0	53	5	0	9	0	0	0	0	53	5	0	6	0	0	0	0	55	4	F	F	14.5878	1.09861	3.82864	21.6049	0.186046	0.0067798	0.730159	-0.133971	2.21522	0.041338	0.333333	53	5	0.4918	67.26	0	1	东部地区	1	广东省	-1.30286	1.77271	0
32	2018	0	13	0	0	0	54		0	9	0	0	0	0	54		0	5	0	0	0	0	53	4	F	F	14.6939	0	3.97029	21.6049	0.295935	0.0519051	0.75085	-0.069952	1.61898	0.046218	0.333333	54		0.4904	67.88	0	1	东部地区	0	广东省	-1.40867	1.86136	0
32	2019	0	13	1	0	0	43	4	0	9	1	0.111111	0	0	58	4	0	5	0	0	0	0	43	4	F	F	14.7424	0	3.97029	21.6049	0.292026	0.0673634	0.769073	-0.06219	3.10357	0.04099	0.333333	58	4	0.4904			1	东部地区	1	广东省	-1.47983	1.92154	0
35	2007	1	13	13	0	1	59	3	1	11	11	1	0	1	59	3	1	5	5	1	1	0	32	3	N	N	13.3798	0	1.09861	21.6049	0.943285	0.191704	0.0968914	-0.544245		0	0.363636	59	3	0.2241	51.6	23.0179	0	东部地区	1	广东省			0
35	2008	0	9	1	0	0	33	3	0	7	1	0.142857	0	0	45	4	0	4	0	0	0	0	33	3	N	N	13.3469	0	1.09861	21.6049	0.943285	-0.0185739	0.0968914	-0.21334	2.82824	0	0.428571	45	4	0.2241	49.4	23.0179	0	东部地区	1	广东省	-1.20945	1.69533	0
35	2009	0	9	0	0	0	47	4	0	7	0	0	0	0	47	4	0	4	0	0	0	0	37	4	N	N	13.3054	0	1.09861	21.6049	0.943285	-0.0326776	0.14634	-0.320747	3.41348	0	0.428571	47	4	0.2241	49.22	23.0179	0	东部地区	1	广东省	-1.42264	1.87314	0
35	2010	0	9	0	0	0	41	3	0	7	0	0	0	0	41	3	0	4	0	0	0	0	35	3	N	N	12.7249	0	1.09861	21.6049	0.943285	0.0785963	0.130696	-0.064267	3.14732	0	0.428571	41	3	0.2241	51.03	17.7811	0	东部地区	1	广东省	-1.31806	1.78538	0
35	2011	0	8	0	0	0	58	4	0	7	0	0	0	0	58	4	0	3	0	0	0	0	68	3	N	N	13.2357	0	1.09861	21.6049	0.943285	-0.0342789	0.670836	0.046293		0	0.428571	58	4	0.2241	48.82	17.7811	0	东部地区	1	广东省			0
35	2012	0	8	0	0	0	50	4	0	7	0	0	0	0	50	4	0	3	0	0	0	0	69	3	N	N	12.8739	0	1.09861	21.6049	0.943285	-0.343474	0.560533	2.66692		0	0.428571	50	4	0.2061	59.07	14.1154	0	东部地区	1	广东省			0
35	2013	0	8	0	0	0	65	2	0	7	0	0	0	0	65	2	0	2	0	0	0	0	70	3	N	N	12.6556	0	1.38629	21.6049	0.0663565	0.191704	0.944268	-0.544245	8.43647	0.1024	0.428571	65	2	0.0848	31.37		0	东部地区	0	广东省	-1.02253	1.54321	0
35	2014	0	12	2	0	0	47	2	0	7	2	0.285714	0	0	47	2	0	7	0	0	0	0	47	2	N	N	13.1022	3.29584	1.38629	21.9088	0.504266	0.0534843	0.264096	2.66692	1.97384	0.110265	0.428571	47	2	0.2129	65.64	0	0	东部地区	1	江苏省	-1.37272	1.83113	1
35	2015	0	14	3	0	0	48	4	0	7	3	0.428571	0	0	48	2	0	9	0	0	0	0	48	4	N	N	13.6647	3.29584	1.94591	22.2047	0.579366	0.0518741	0.15519	0.498273	3.60847	0.123851	0.428571	48	2	0.2129	62.37	0	0	东部地区	0	江苏省	-1.14581	1.64312	1
35	2016	0	14	3	0	0	49	5	0	7	3	0.428571	0	0	49	5	0	9	0	0	0	0	49	2	N	N	13.6647	3.49651	3.29584	22.5148	0.65617	0.0352963	0.131549	0.18791	2.49729	0.117055	0.428571	49	5	0.3229	58.73	0	0	东部地区	1	江苏省	-1.05064	1.56584	1
35	2017	1	15	2	0	1	52	5	1	7	2	0.285714	0	1	52	5	0	10	0	0	0	0	52	4	N	N	13.6647	4.04305	3.97029	22.8189	0.625057	0.0276614	0.268513	0.64387		0.118846	0.428571	52	5	0.2959	55.11	0	0	东部地区	0	江苏省			1
35	2018	0	15	2	0	0	54	2	0	7	2	0.285714	0	0	51	2	0	10	0	0	0	0	54	2	N	N	13.6647	4.07754	4.38203	22.899	0.626002	0.0252355	0.203478	0.145841	2.07663	0.113269	0.428571	51	2	0.2982	55.34	0	0	东部地区	0	江苏省	-1.04872	1.56429	1
35	2019	0	15	2	0	0	55	2	0	7	2	0.285714	0	0	52	5	0	10	0	0	0	0	55	2	N	N	13.6647	3.8712	4.38203	22.9333	0.752553	0.0162707	0.254382	2.66692	1.56983	0.111456	0.428571	52	5	0.162			0	东部地区	1	江苏省	-1.36593	1.82543	1
37	2016	0	19	0	0	0	70		0	15	0	0	0	0	70		0	7	0	0	0	0	55	4	D	D	14.5238	0		22.1966	0.536181	0.191704	0.607661	0.170311	1.70804	0.025	0.4	70		0.1528	45.33	6.52	1	东部地区	1	广东省	-1.43814	1.88623	0
37	2019	0	11	1	0	0	53	3	0	9	1	0.111111	0	0	53	3	0	4	1	0.25	0	0	51	4	D	D	14.5236	0		21.8924	0.359328	0.007981	0.504343	-0.351396	2.03594	0.035101	0.333333	53	3	0.1528			1	东部地区	1	广东省	-1.65804	2.07409	0
38	2019	1	9	2	1	0	39		0	6	1	0.166667	0	0	65	5	1	4	1	0.25	1	0	39		L	L	13.8859	1.60944	0.693147	21.7939	0.0663565	0.0424754	0.64855	-0.285867	1.52717	0.026432	0.5	65	5	0.2142			0	东部地区	1	广东省	-1.26268	1.73932	0
39	2007	1	15	14	0	1	49	4	1	8	7	0.875	0	1	49	4	1	8	8	1	1	0	49	3	C3	C3	16.163	3.4012		22.9333	0.565698	0.0823334	0.603259	0.470125	1.84418	0.02856	0.375	49	4	0.1654	46.77	12.0238	1	东部地区	1	广东省	2.10245	0.0445487	0
39	2008	1	15	4	0	1	52	4	1	8	4	0.5	0	1	52	4	0	8	0	0	0	0	50	3	C3	C3	16.151	2.56495	1.38629	22.9333	0.567842	0.0487647	0.544547	-0.0294	1.05524	0.037175	0.375	52	4	0.218	52.41	26.7054	1	东部地区	0	广东省	-1.15401	1.64982	0
39	2009	0	15	4	0	0	47	5	0	8	4	0.5	0	0	47	5	0	8	0	0	0	0	51	3	C3	C3	13.9167	0	2.07944	22.9333	0.576357	0.0289282	0.549685	-0.544245	1.49692	0.0487	0.375	47	5	0.2482	54.4	26.6768	1	东部地区	0	广东省	-1.34861	1.81091	0
39	2010	0	16	4	0	0	69	3	0	7	4	0.571429	0	0	69	3	0	10	0	0	0	0	52	4	C3	C3	16.1126	2.48491	2.48491	22.9333	0.645179	0.0526663	0.624258	1.5283	1.7117	0.103491	0.5	69	3	0.25	54.37	27.8448	1	东部地区	0	广东省	-1.14851	1.64532	0
39	2011	0	16	4	0	0	53	4	1	8	4	0.5	0	1	55	4	0	9	0	0	0	0	53	4	C3	C3	16.5812	3.80666	2.89037	22.9333	0.664184	0.0568496	0.632783	0.238693	1.14864	0.034269	0.375	55	4	0.2554	54.64	28.1782	1	东部地区	0	广东省	-1.32104	1.78787	0
39	2012	0	17	4	0	0	50	5	0	8	4	0.5	0	0	50	5	0	10	0	0	0	0	53	3	C3	C3	16.6886	3.17805	3.21888	22.9333	0.648892	0.0306455	0.608743	-0.152686	1.14559	0.052653	0.375	50	5	0.5373	73.12	11.5517	1	东部地区	0	广东省	-1.13876	1.63736	0
39	2013	0	16	3	0	0	51	5	0	7	3	0.428571	0	0	51	5	0	10	0	0	0	0	60	3	C3	C3	16.6341	4.00733	3.52636	22.9333	0.662616	0.0362849	0.567041	0.065159	1.17869	0.058061	0.428571	51	5	0.5373	74.31	11.4675	1	东部地区	0	广东省	-1.22131	1.70511	0
39	2014	0	17	3	0	0	62	3	0	8	3	0.375	0	0	55	3	0	10	0	0	0	0	62	3	C3	C3	16.5046	4.18966	4.21951	22.9333	0.689185	0.0345644	0.514629	0.21074	1.25103	0.052264	0.375	55	3	0.5352	72.29	11.5447	1	东部地区	0	广东省	-1.19365	1.68233	0
39	2015	0	16	2	0	0	56	3	0	7	2	0.285714	0	0	56	3	0	10	0	0	0	0	56	3	C3	C3	16.4752	4.57471	4.49981	22.9333	0.667536	0.0212804	0.407728	-0.162479	1.18187	0.084418	0.428571	56	3	0.4803	77.6	10.3329	1	东部地区	0	广东省	-1.11057	1.61439	0
39	2016	0	17	2	0	0	51	4	0	8	1	0.125	0	0	51	4	0	10	1	0.1	0	0	61	4	C3	C3	16.2485	3.91202	4.94164	22.9333	0.685954	0.005898	0.428136	-0.129063	1.07342	0.062911	0.375	51	4	0.5544	78.24	24.9715	1	东部地区	0	广东省	-1.13041	1.63054	0
39	2017	0	17	2	0	0	58	3	0	8	1	0.125	0	0	58	3	0	10	1	0.1	0	0	58	3	C3	C3	16.0511	4.66344	5.22575	22.9333	0.668944	0.0241831	0.451761	0.492809	1.14057	0.063865	0.375	58	3	0.5802	78.33	13.8608	1	东部地区	0	广东省	-1.12592	1.62689	0
39	2018	0	14	4	0	0	51	5	0	8	3	0.375	0	0	57	3	0	7	1	0.142857	0	0	51	5	C3	C3	16.7438	4.66344	5.3845	22.9333	0.670181	0.0256065	0.515489	0.225396	0.985377	0.050772	0.375	57	3	0.58	77.97	13.8547	1	东部地区	0	广东省	-1.19744	1.68545	0
39	2019	0	13	2	0	0	48	4	0	8	1	0.125	0	0	48	4	0	6	1	0.166667	0	0	44	4	C3	C3	16.672	3.68888	5.3845	22.9333	0.680212	0.0145846	0.523063	-0.082166	0.993365	0.06016	0.375	48	4	0.5812			1	东部地区	0	广东省	-1.29126	1.76306	0
40	2017	0	15	3	0	0	48	4	0	11	3	0.272727	0	0	48	4	0	9	0	0	0	0	48	4	D	D	14.5856	2.19722		22.9333	0.600067	0.0186808	0.713465	1.15477	1.22208	0.331494	0.363636	48	4	0.3098	73.89	7.7767	0	东部地区	0	广东省	-1.29873	1.76927	0
40	2018	0	12	4	0	0	55	3	0	11	4	0.363636	0	0	44	5	0	5	1	0.2	0	0	55	3	D	D	14.4542	3.4012	1.60944	22.9333	0.576703	0.0327234	0.620722	0.06706	0.951522	0.245387	0.363636	44	5	0.3899	65.23	9.7873	0	东部地区	0	广东省	-1.36363	1.8235	0
40	2019	1	11	4	0	1	39	3	1	9	4	0.444444	0	1	39	3	0	5	0	0	0	0	49	3	D	D	14.4854	3.29584	1.60944	22.9333	0.563673	-0.0308879	0.551284	-0.215591	0.900295	0.101779	0.444444	39	3	0.3904			0	东部地区	0	广东省	-1.45	1.89626	0
43	2013	0	14	0	0	0	49	5	0	9	0	0	0	0	47	7	0	7	0	0	0	0	49	5	K	K	15.452	0		22.9333	0.767877	0.0281874	0.717878	0.487238	0.997351	0.024613	0.333333	47	7	0.2235	55.86	22.2858	1	东部地区	1	广东省	-1.52137	1.95687	0
46	2016	0	26	5	0	0	59	5	0	18	4	0.222222	0	0	59	5	0	12	2	0.166667	0	0	55	3	K	K	17.4064	1.09861		22.9333	0.851677	0.018214	0.749905	0.971084	1.13896	0.126832	0.333333	59	5	0.6659	82.07	15.7688	0	东部地区	1	北京市	-1.33852	1.80247	1
46	2017	0	24	5	0	0	57	5	0	18	4	0.222222	0	0	57	5	0	11	1	0.0909091	0	0	61	4	K	K	16.8268	2.56495	1.09861	22.9333	0.85357	0.0164697	0.722524	-0.544245	1.07692	0.082712	0.333333	57	5	0.6715	83.3	15.9263	0	东部地区	1	北京市	-1.2087	1.69471	1
46	2018	1	23	5	0	1	61	5	1	18	4	0.222222	0	1	61	5	0	10	1	0.1	0	0	51	4	K	K	16.605	1.94591	1.09861	22.9333	0.865957	0.0048709	0.710787	-0.402812	0.995138	0.06041	0.333333	61	5	0.6849	84.35	16.2032	0	东部地区	1	北京市	-1.31072	1.77926	1
46	2019	0	17	3	0	0	52	4	0	13	3	0.230769	0	0	64	5	0	6	0	0	0	0	52	4	K	K	16.3053	2.3979	1.09861	22.9333	0.813872	0.0080198	0.771341	-0.395795	0.962945	0.066623	0.461539	64	5	0.6849			0	东部地区	1	北京市	-1.26856	1.74419	1
48	2017	0	13	1	0	0	63	4	0	11	1	0.0909091	0	0	63	4	0	5	0	0	0	0	63	4	C1	C1	15.9057	0		22.0855	0.818492	-0.0355353	0.743763	-0.007441	2.87992	0.037021	0.363636	63	4	0.3165	78.47	0	0	东部地区	1	广东省	-1.27965	1.7534	0
49	2007	1	11	10	0	1	60	3	1	9	8	0.888889	0	1	60	3	1	3	3	1	0	1	36	3	C3	C3	13.4074	1.09861	0.693147	21.6049	0.674798	0.0074009	0.764172	-0.122854	2.01947	0.0078	0.333333	60	3	0.5315	59	23.8935	1	东部地区	1	广东省	1.98428	0.0570552	0
49	2008	1	11	1	0	1	41	4	1	9	1	0.111111	0	1	41	4	0	3	0	0	0	0	37	3	C3	C3	13.323	1.09861	0.693147	21.6049	0.653792	-0.0024821	0.736515	0.039689	1.58557	0	0.333333	41	4	0.5315	56.88	23.8935	1	东部地区	0	广东省	-1.37468	1.83277	0
49	2009	0	11	1	0	0	42	7	0	9	1	0.111111	0	0	42	7	0	3	0	0	0	0	42	3	C3	C3	13.2606	1.94591	1.09861	21.6049	0.734349	-0.0603827	0.772418	0.155946	2.0976	0	0.333333	42	7	0.5045	52.64	24.7205	1	东部地区	1	广东省	-1.60916	2.03199	0
49	2010	0	11	1	0	0	63	3	0	9	1	0.111111	0	0	63	3	0	3	0	0	0	0	43	3	C3	C3	14.112	2.94444	2.83321	21.6049	0.672747	0.103106	0.822762	0.436244	4.957	0.007225	0.333333	63	3	0.4865	50.31	23.8385	1	东部地区	1	广东省	-1.37962	1.83692	0
49	2011	0	11	1	0	0	52	3	0	9	1	0.111111	0	0	44	3	0	3	0	0	0	0	52	3	C3	C3	14.7207	3.21888	3.63759	21.6049	0.698867	0.110642	0.874306	0.706906	2.75628	0.048656	0.333333	44	3	0.4865	54.77	23.8385	1	东部地区	1	广东省	-1.53031	1.96449	0
49	2012	0	10	1	0	0	42	3	0	8	1	0.125	0	0	42	3	0	2	0	0	0	0	41	3	C3	C3	14.5343	3.85015	4.41884	21.6049	0.750595	0.0917279	0.898944	0.422429	3.03966	0.236098	0.375	42	3	0.4731	63.92	23.1819	1	东部地区	0	广东省	-1.20904	1.69499	0
49	2013	0	10	0	0	0	42	3	0	9	0	0	0	0	50	3	0	3	0	0	0	0	42	3	C3	C3	15.7193	4.46591	5.17048	21.9385	0.806481	0.0815868	0.939931	0.377834	3.6819	0.331494	0.333333	50	3	0.4568	63.28	22.3832	1	东部地区	1	广东省	-1.24823	1.72735	0
49	2014	0	10	1	0	0	47	4	0	9	1	0.111111	0	0	47	4	0	3	0	0	0	0	43	3	C3	C3	16.0759	4.20469	5.67675	22.2656	0.803558	0.0669178	0.94305	0.451357	2.14714	0.028576	0.333333	47	4	0.4523	48.97	22.1627	1	东部地区	0	广东省	-1.32381	1.79018	0
49	2015	0	11	1	0	0	37	4	0	9	1	0.111111	0	0	48	3	0	3	0	0	0	0	37	4	C3	C3	14.9443	3.7612	6.04737	21.9478	0.647972	0.0905475	0.886796	0.319987	4.12971	0.152411	0.333333	48	3	0.4523	56.48	22.1627	1	东部地区	1	广东省	-1.25655	1.73424	0
49	2016	0	11	1	0	0	49	4	0	9	1	0.111111	0	0	49	4	0	3	0	0	0	0	45	3	C3	C3	14.9883	4.57471	6.48004	22.3614	0.708479	0.0679559	0.883195	0.034411	2.41485	0.187605	0.333333	49	4	0.4523	56.78	22.1627	1	东部地区	1	广东省	-1.13794	1.63669	0
49	2017	0	11	1	0	0	64	2	0	9	1	0.111111	0	0	64	2	0	3	0	0	0	0	39	4	C3	C3	14.6505	4.31749	6.76619	22.7539	0.761753	0.0477447	0.848947	0.431154	1.84253	0.136406	0.333333	64	2	0.4523	54.76	22.1627	1	东部地区	0	广东省	-1.09643	1.6029	0
49	2018	0	11	1	0	0	51	4	0	9	1	0.111111	0	0	51	4	0	3	0	0	0	0	37	3	C3	C3	14.8695	2.56495	6.91968	22.9005	0.743297	0.0595799	0.86693	0.381489	1.41956	0.096211	0.333333	51	4	0.4523	54.87	22.1627	1	东部地区	1	广东省	-1.21831	1.70264	0
49	2019	0	11	0	0	0	52	4	0	9	0	0	0	0	52	4	0	3	0	0	0	0	41	4	C3	C3	15.2588	1.09861	6.91968	22.8946	0.673751	0.076377	0.819773	0.069189	1.66418	0.041836	0.333333	52	4	0.448			1	东部地区	1	广东省	-1.32459	1.79083	0
50	2007	1	14	12	0	1	43	5	1	9	8	0.888889	0	1	43	5	1	6	5	0.833333	1	0	39	4	C3	C3	14.6931	0	0.693147	22.266	0.513285	0.018248	0.360569	0.140808	1.2807	0.071478	0.333333	43	5	0.4562	70.25	19.0281	0	东部地区	1	广东省	1.99928	0.0553294	0
50	2008	0	14	1	0	0	50	3	0	9	0	0	0	0	46	4	0	6	1	0.166667	0	0	50	3	C3	C3	14.4782	1.09861	1.38629	22.3373	0.602524	-0.0141471	0.201521	-0.201695	1.00808	0	0.333333	46	4	0.4562	66.82	18.8867	1	东部地区	0	广东省	-1.30579	1.77515	0
50	2009	0	14	1	0	0	47	4	0	9	0	0	0	0	47	4	0	6	1	0.166667	0	0	39	4	C3	C3	14.4797	2.70805	1.60944	22.5914	0.675933	-0.0478532	0.29168	0.591603	1.1792	0.006122	0.333333	47	4	0.4562	63.23	24.0372	1	东部地区	0	广东省	-1.56798	1.99668	0
50	2010	1	14	2	0	1	49	5	1	8	1	0.125	0	1	49	5	0	7	1	0.142857	0	0	47	4	C3	C3	14.9427	1.94591	2.19722	22.7991	0.687553	0.0176385	0.292593	0.576943	1.45477	0.115976	0.375	49	5	0.4562	63.28	27.5548	1	东部地区	1	广东省	-1.27988	1.7536	0
50	2011	0	13	2	0	0	53	3	0	7	1	0.142857	0	0	45	7	0	6	1	0.166667	0	0	53	3	C3	C3	15.5235	1.94591	3.04452	22.8092	0.6375	0.0319709	0.294967	0.336041	1.10997	0.067382	0.428571	45	7	0.4562	60.39	28.8578	1	东部地区	0	广东省	-1.31221	1.78051	0
50	2012	0	14	2	0	0	42	4	0	7	1	0.142857	0	0	48	5	0	7	1	0.142857	0	0	42	4	C3	C3	15.3965	2.19722	3.61092	22.7778	0.608351	0.0176288	0.280819	-0.06098	1.22267	0.085956	0.428571	48	5	0.4562	61.46	19.3326	1	东部地区	0	广东省	-1.11349	1.61677	0
50	2013	1	16	5	0	1	50	4	0	9	2	0.222222	0	0	35	3	1	8	3	0.375	0	1	50	4	C3	C3	15.6417	3.33221	4.11087	22.7998	0.588088	0.0357963	0.352795	0.042883	1.43726	0.025869	0.333333	35	3	0.4562	57.18	24.2288	1	东部地区	0	广东省	-1.39318	1.84832	0
50	2014	0	16	6	0	0	44	4	0	9	3	0.333333	0	0	44	4	0	8	3	0.375	0	0	44	4	C3	C3	15.7265	3.09104	4.49981	22.9333	0.454445	0.0437745	0.327719	1.06275	1.50706	0.019043	0.333333	44	4	0.2576	65.98	18.0566	1	东部地区	0	广东省	-1.34778	1.81022	0
50	2015	1	15	6	0	1	46	4	1	8	3	0.375	0	1	46	4	0	8	3	0.375	0	0	47	3	C3	C3	15.7643	3.2581	5.09987	22.9333	0.387465	0.0256869	0.518719	0.129542	1.49938	0.047938	0.375	46	4	0.2576	65.07	19.5183	1	东部地区	0	广东省	-1.20608	1.69255	0
50	2016	1	16	5	0	1	53	4	1	9	2	0.222222	0	1	48	4	1	9	3	0.333333	0	1	53	4	C3	C3	15.7965	4.2485	5.52943	22.9333	0.365342	0.0262544	0.433005	0.019635		0.09164	0.333333	48	4	0.2081	58.9	15.7706	1	东部地区	0	广东省			0
50	2017	0	16	3	0	0	47	4	0	9	1	0.111111	0	0	47	4	0	8	2	0.25	0	0	47	4	C3	C3	15.8048	4.94876	5.8522	22.9333	0.511848	0.0272224	0.379743	0.305096	1.50865	0.064048	0.333333	47	4	0.2081	52.63	15.7706	1	东部地区	0	广东省	-1.16915	1.66222	0
50	2018	0	16	1	0	0	41	5	0	9	0	0	0	0	41	5	0	8	1	0.125	0	0	45	4	C3	C3	15.6827	4.94876	6.1717	22.9333	0.566855	0.0163879	0.242173	1.06327	0.972007	0.04191	0.333333	41	5	0.1902	64.63	15.2037	1	东部地区	0	广东省	-1.36295	1.82292	0
50	2019	0	16	1	0	0	37	5	0	9	0	0	0	0	37	5	0	8	1	0.125	0	0	38	4	C3	C3	15.7198	4.51086	6.1717	22.9333	0.591951	0.0126715	0.219962	0.047401	1.13128	0.038462	0.333333	37	5	0.1902			1	东部地区	1	广东省	-1.3958	1.85052	0
55	2007	1	9	8	0	1	39	4	1	7	6	0.857143	0	1	39	4	1	5	5	1	0	1	46		C3	C3	13.9799	3.49651	3.13549	21.6049	0.503713	0.0178434	0.4508	-0.046341	2.08591	0	0.428571	39	4	0.125	28.44	1.875	0	东部地区	1	广东省	2.01256	0.0538364	0
55	2008	0	9	1	0	0	54	3	0	7	1	0.142857	0	0	40	4	0	5	1	0.2	0	0	54	3	C3	C3	14.1961	2.56495	3.43399	21.6049	0.550492	0.0137739	0.52804	0.225653	1.39938	0	0.428571	40	4	0.1092	25.19	1.638	0	东部地区	0	广东省	-1.30906	1.77787	0
55	2009	0	9	1	0	0	67	3	0	7	1	0.142857	0	0	67	3	0	5	1	0.2	0	0	55	3	C3	C3	14.0353	0	3.63759	21.6049	0.518206	0.02491	0.547826	0.163445	2.64356	0	0.428571	67	3	0.1004	20.54	1.581	0	东部地区	0	广东省	-1.46235	1.90672	0
55	2010	1	9	1	0	1	52	4	1	7	1	0.142857	0	1	52	4	1	5	1	0.2	0	1	52	4	C3	C3	14.281	2.3979	4.02535	21.6049	0.450407	0.0242502	0.632444	0.272683	2.28021	0.01633	0.428571	52	4	0.0909	23.16	1.3961	0	东部地区	0	广东省	-1.33576	1.80017	0
55	2011	1	10	2	0	1	53	4	1	7	2	0.285714	0	1	53	4	1	6	1	0.166667	0	1	53	4	C3	C3	14.5772	2.56495	4.45435	21.6049	0.46746	0.0274485	0.614284	0.160804	1.57857	0.000178	0.428571	53	4	0.0909	17.65	1.3635	0	东部地区	1	广东省	-1.41736	1.86869	0
55	2012	1	10	2	0	1	55	4	1	7	2	0.285714	0	1	55	4	1	6	1	0.166667	0	1	55	4	C3	C3	14.6729	1.09861	4.68213	21.6049	0.502397	0.002768	0.605443	0.036422	1.66736	0.0052	0.428571	55	4	0.0909	22.03	1.3635	0	东部地区	0	广东省	-1.24834	1.72744	0
55	2013	0	10	2	0	0	45	3	0	7	2	0.285714	0	0	75	3	0	6	1	0.166667	0	0	45	3	C3	C3	14.7725	1.94591	4.85981	21.6786	0.5322	0.0313133	0.683883	0.250175	1.81506	0.049	0.428571	74	3	0.0909	28	1.3635	0	东部地区	1	广东省	-1.31039	1.77898	0
55	2014	0	9	3	0	0	52	3	0	7	3	0.428571	0	0	52	3	0	5	1	0.2	0	0	52	3	C3	C3	15.0568	2.19722	5.00395	22.0215	0.644926	0.0253062	0.739893	0.109122	2.24984	0.039007	0.428571	52	3	0.0909	28.96	1.3635	0	东部地区	0	广东省	-1.20997	1.69576	0
55	2015	1	9	3	0	1	53	4	1	7	3	0.428571	0	1	53	4	1	5	1	0.2	0	1	58	4	C3	C3	15.108	1.09861	5.16479	22.2193	0.701165	0.0152807	0.752575	0.31581	2.57593	0.064157	0.428571	53	4		33.3	1.3635	0	东部地区	0	广东省	-1.19773	1.68569	0
55	2016	0	9	2	0	0	38	5	0	7	2	0.285714	0	0	38	5	0	5	1	0.2	0	0	39	3	C3	C3	15.1088	0	5.25749	22.6383	0.660779	0.0966532	0.825296	0.648273	1.85953	0.059562	0.428571	38	5	0.0872	32.74	1.308	0	东部地区	0	广东省	-1.16668	1.66019	0
55	2017	0	8	0	0	0	56	4	0	7	0	0	0	0	56	4	0	4	0	0	0	0	49	3	C3	C3	15.301	0	5.35659	22.7548	0.575245	0.150949	0.592163	-0.298867	1.3868	0.071846	0.428571	56	4	0.0872	30.41	1.308	0	东部地区	0	广东省	-1.02152	1.5424	0
55	2018	0	8	0	0	0	53	5	0	7	0	0	0	0	53	5	0	4	0	0	0	0	41	3	C3	C3	15.2035	0	5.39363	22.9333	0.512594	0.191704	0.407063	0.034338	0.910704	0.018281	0.428571	53	5	0.1008	29.71	1.512	0	东部地区	0	广东省	-1.17368	1.66593	0
55	2019	0	8	0	0	0	51	4	0	7	0	0	0	0	51	4	0	4	0	0	0	0	51	3	C3	C3	15.2955	1.94591	5.39363	22.9333	0.53991	0.030498	0.413643	-0.014082	0.950184	0.01139	0.428571	51	4	0.1022			0	东部地区	0	广东省	-1.26583	1.74193	0
58	2008	0	11	0	0	0	62	3	0	9	0	0	0	0	62	3	0	3	0	0	0	0	43	4	L	L	13.912	0		21.6049	0.159902	0.0351297	0.30337	-0.544245	0.943276	0	0.333333	62	3	0.3024	41.12	16.1724	1	东部地区	1	广东省	-1.35585	1.81697	0
58	2013	0	10	1	0	0	66	4	0	9	1	0.111111	0	0	66	4	0	4	0	0	0	0	45	4	L	L	14.5632	2.83321		21.6049	0.327471	0.0340988	0.542236	0.287944	1.833	0.0024	0.333333	66	4	0.3025	35.43	16.1777	1	东部地区	1	广东省	-1.51157	1.94853	0
58	2014	0	10	1	0	0	54	3	0	9	1	0.111111	0	0	54	3	0	4	0	0	0	0	46	4	L	L	14.6762	3.49651	2.19722	21.7015	0.437771	0.0295799	0.568042	0.140595	2.08297	0.017253	0.333333	54	3	0.3024	35.1	16.1724	1	东部地区	1	广东省	-1.41017	1.86262	0
58	2015	0	10	1	0	0	68	4	0	9	1	0.111111	0	0	68	4	0	4	0	0	0	0	58	3	L	L	14.6269	2.56495	3.66356	21.6844	0.357337	0.0412936	0.520799	0.08834		0.005389	0.333333	68	4	0.3024	33.52	7.2485	1	东部地区	1	广东省			0
58	2016	0	11	1	0	0	52	4	0	9	1	0.111111	0	0	52	4	0	4	0	0	0	0	51	4	L	L	14.6345	0	4.75359	21.6587	0.309922	0.0558143	0.492413	-0.093252	3.08207	0.015985	0.333333	52	4	0.3024	34.04	7.2485	1	东部地区	1	广东省	-1.33905	1.80291	0
58	2017	0	11	0	0	0	55	3	0	8	0	0	0	0	55	3	0	4	0	0	0	0	52	4	L	L	14.5771	0	5.09375	22.6681	0.630906	0.0440502	0.752349	1.94669	1.45291	0.001869	0.375	55	3	0.567	38.5873	17.594	1	东部地区	1	广东省	-1.33426	1.79891	0
58	2018	0	11	0	0	0	54	4	0	8	0	0	0	0	54	4	0	3	0	0	0	0	57	7	L	L	14.3905	0	5.17615	22.6873	0.656307	0.0033033	0.711078	-0.189531	1.31871	0.003137	0.375	54	4	0.567	58.58	32.404	1	东部地区	0	广东省	-1.2469	1.72625	0
58	2019	0	12	0	0	0	55	4	0	8	0	0	0	0	55	4	0	4	0	0	0	0	46	3	L	L	14.1673	0	5.17615	22.5463	0.594452	0.0166652	0.680864	-0.070096	1.48186	0.00303	0.375	55	4	0.567			1	东部地区	1	广东省	-1.37484	1.83291	0
59	2013	0	14	0	0	0	50	4	0	8	0	0	0	0	50	4	0	7	0	0	0	0	52	4	C2	C2	14.5149	1.09861	0.693147	22.9333	0.745773	-0.0056949	0.280236	0.154107	1.01589	0.039876	0.375	50	4	0.5114	56.8	0	1	东部地区	1	辽宁省	-1.37853	1.83601	0
59	2014	0	15	0	0	0	55	4	0	9	0	0	0	0	55	4	0	9	0	0	0	0	55	4	C2	C2	14.1181	0	0.693147	22.9333	0.725987	-0.0429537	0.371527	0.057444	1.19229	0.085662	0.333333	55	4	0.5086	59.09	6.8152	1	东部地区	1	辽宁省	-1.27019	1.74555	0
59	2015	0	15	0	0	0	49	3	0	9	0	0	0	0	48	4	0	9	0	0	0	0	49	3	C2	C2	13.9489	0	0.693147	22.9333	0.691936	0.0121165	0.294864	-0.296639	1.15377	0.053901	0.333333	48	4	0.4754	58.79	6.3704	1	东部地区	1	辽宁省	-1.30082	1.77101	0
59	2016	0	12	0	0	0	57	4	0	7	0	0	0	0	57	4	0	8	0	0	0	0	57	4	C2	C2	14.649	0	0.693147	22.9333	0.646671	0.0589132	0.38821	-0.058409	1.2872	0.097274	0.333333	57	4	0.3216	52.35	12.1532	1	东部地区	1	辽宁省	-1.21021	1.69596	0
59	2017	0	12	0	0	0	51	4	0	9	0	0	0	0	51	4	0	7	0	0	0	0	51	4	C2	C2	14.904	2.3979	0.693147	22.9333	0.591054	0.0626823	0.429112	0.158392	1.1284	0.027251	0.333333	51	4	0.3216	50.27	10.8833	1	东部地区	1	辽宁省	-1.23952	1.72015	0
59	2018	0	15	1	0	0	51	4	0	9	0	0	0	0	51	4	0	8	1	0.125	0	0	56	3	C2	C2	15.3235	2.56495	0.693147	22.9333	0.576934	0.0346184	0.513168	0.08808	0.908412	0.018014	0.333333	51	4	0.3216	52.46	0	1	东部地区	0	辽宁省	-1.31878	1.78598	0
59	2019	0	15	1	0	0	52	3	0	9	0	0	0	0	51	3	0	7	1	0.142857	0	0	52	3	C2	C2	14.8807	1.60944	0.693147	22.9333	0.51817	0.035729	0.453374	0.079738	0.900295	0.00308	0.333333	51	3	0.3216			1	东部地区	1	辽宁省	-1.43452	1.88317	0
60	2008	0	17	1	0	0	44	5	0	11	1	0.0909091	0	0	44	5	0	9	0	0	0	0	53		C3	C3	14.9007	0		22.7926	0.498024	0.0511928	0.446829	-0.098748	1.50542	0.119055	0.363636	44	5	0.3173	44.66	0	1	东部地区	0	广东省	-1.1444	1.64197	0
60	2010	0	17	3	0	0	53		0	11	3	0.272727	0	0	53		0	9	0	0	0	0	55		C3	C3	15.6121	0		22.9333	0.6138	0.0651977	0.416219	0.27407	3.85783	0.179394	0.363636	53		0.3173	45.67	0	1	东部地区	1	广东省	-1.15295	1.64896	0
60	2011	1	16	2	0	1	41		1	11	2	0.181818	0	1	41		0	8	0	0	0	0	46		C3	C3	15.5649	1.60944		22.9333	0.525585	0.0778782	0.361736	0.936871	2.28029	0.065052	0.363636	41		0.3173	42.99	0	1	东部地区	0	广东省	-1.39623	1.85088	0
60	2012	0	16	2	0	0	60		0	11	2	0.181818	0	0	60		0	7	0	0	0	0	47		C3	C3	15.5674	0	1.09861	22.9333	0.495988	0.037944	0.318174	-0.012584	2.47638	0.091456	0.363636	60		0.3173	44.46	0	1	东部地区	0	广东省	-1.10769	1.61204	0
60	2013	0	15	2	0	0	48		0	11	2	0.181818	0	0	58		0	6	0	0	0	0	48		C3	C3	15.6257	0	1.09861	22.9333	0.561427	0.0291399	0.318721	0.14773	1.96525	0.089356	0.363636	58		0.3173	46.37	0	1	东部地区	1	广东省	-1.26043	1.73745	0
60	2014	0	14	3	0	0	42		0	11	3	0.272727	0	0	70		0	7	0	0	0	0	42		C3	C3	15.5578	0	1.38629	22.9333	0.540798	0.0387407	0.269948	0.163673	2.56521	0.097269	0.363636	70		0.3173	45.47	0	1	东部地区	1	广东省	-1.13007	1.63027	0
60	2015	0	13	3	0	0	50		0	10	3	0.3	0	0	50		0	5	0	0	0	0	50		C3	C3	15.4332	1.09861	1.38629	22.9333	0.503239	0.0164152	0.325274	-0.310741	3.02265	0.141067	0.4	50		0.2958	45.59	0.3421	1	东部地区	0	广东省	-1.07156	1.58274	0
60	2016	1	16	3	0	1	54		1	10	3	0.3	0	1	54		0	8	0	0	0	0	50		C3	C3	15.4898	0	1.60944	22.9333	0.515829	0.020149	0.340691	-0.110923	2.47427	0.127914	0.4	54		0.2958	45.8	0.3421	1	东部地区	1	广东省	-1.03639	1.55436	0
60	2017	0	14	4	0	0	55		0	9	4	0.444444	0	0	55		0	7	0	0	0	0	52		C3	C3	16.2929	1.60944	1.60944	22.9333	0.448533	0.0579555	0.390456	0.259476	2.17658	0.113569	0.444444	55		0.2751	42.17	0.445	1	东部地区	0	广东省	-0.992002	1.51873	0
60	2018	0	15	1	0	0	46	3	0	9	1	0.111111	0	0	42	4	0	8	0	0	0	0	46	3	C3	C3	15.9492	1.79176	1.60944	22.9333	0.450591	0.0466299	0.365955	0.052557	1.40204	0.063438	0.333333	42	4	0.2751	40.95	0.445	1	东部地区	0	广东省	-1.24769	1.72691	0
60	2019	0	18	1	0	0	43	4	0	9	1	0.111111	0	0	43	4	0	12	0	0	0	0	47	3	C3	C3	16.0535	2.19722	1.60944	22.9333	0.440773	0.042882	0.327833	0.142116	1.43322	0.070165	0.333333	43	4	0.2751			1	东部地区	1	广东省	-1.35658	1.81759	0
61	2012	0	17	0	0	0	50	5	0	13	0	0	0	0	50	5	0	7	0	0	0	0	49	3	L	L	14.1215	1.60944		22.9333	0.593047	0.0098877	0.24458	-0.063321	1.58427	0.122387	0.384615	50	5	0.2468	42.43	0	1	东部地区	1	广东省	-1.15673	1.65204	0
61	2013	0	17	0	0	0	69	4	0	13	0	0	0	0	69	4	0	7	0	0	0	0	50	4	L	L	14.49	0	1.79176	22.9333	0.499835	0.0176603	0.261802	0.289336	1.85309	0.19228	0.384615	69	4	0.2431	56.38	0	1	东部地区	1	广东省	-1.21897	1.70317	0
61	2014	0	16	0	0	0	65	4	0	13	0	0	0	0	65	4	0	5	0	0	0	0	51	3	L	L	14.554	0	2.19722	22.9333	0.554065	0.009808	0.184855	-0.239961	2.66074	0.331494	0.384615	65	4	0.2476	67.19	0	1	东部地区	1	广东省	-1.00605	1.52998	0
61	2015	0	17	0	0	0	48	3	0	13	0	0	0	0	48	3	0	7	0	0	0	0	38	4	L	L	14.5931	0	2.19722	22.9333	0.622803	0.0027441	0.188178	0.053635	2.94755	0.331494	0.384615	48	3	0.2676	66.82	0	1	东部地区	1	广东省	-1.07866	1.58849	0
61	2016	0	16	0	0	0	54	4	0	13	0	0	0	0	54	4	0	6	0	0	0	0	54	4	L	L	14.9725	0	2.3979	22.9333	0.637762	0.0054075	0.16292	0.163204	2.10917	0.330913	0.384615	54	4	0.2876	69.4	0	1	东部地区	1	广东省	-1.03376	1.55224	0
61	2017	0	18	1	0	0	43	4	0	13	0	0	0	0	60	3	0	8	1	0.125	0	0	43	4	L	L	14.9258	2.19722	2.56495	22.9333	0.659883	0.0032464	0.192246	0.210983	1.52854	0.316735	0.384615	60	3	0.2876	69.53	0	1	东部地区	0	广东省	-1.00497	1.52912	0
61	2018	0	18	1	0	0	53	4	0	13	0	0	0	0	53	4	0	8	1	0.125	0	0	53	4	L	L	15.0166	1.09861	2.70805	22.9333	0.653134	0.0052751	0.202586	-0.058957	1.21717	0.317443	0.384615	53	4	0.34	70.31	0	1	东部地区	1	广东省	-1.08842	1.5964	0
61	2019	0	17	0	0	0	70	4	0	12	0	0	0	0	70	4	0	7	0	0	0	0	54	4	L	L	14.6696	1.94591	2.70805	22.9333	0.649514	0.0207575	0.209196	0.239311	1.2458	0.318344	0.416667	70	4	0.34			1	东部地区	1	广东省	-1.14889	1.64564	0
62	2007	1	9	9	0	1	52		1	8	8	1	0	1	52		1	2	2	1	0	1	32		F	F	12.6195	1.94591	1.60944	21.7475	0.347281	0.0228283	0.382648	0.094472	1.60848	0.0149	0.375	52		0.4595	50.69	37.8144	0	东部地区	1	广东省	1.91847	0.0651353	0
62	2008	0	11	0	0	0	44	4	0	9	0	0	0	0	44	4	0	3	0	0	0	0	46		F	F	13.7102	0	1.79176	21.6049	0.332836	0.0155739	0.558566	-0.221062	0.980226	0	0.333333	44	4	0.4595	50.02	37.8144	0	东部地区	1	广东省	-1.4316	1.8807	0
62	2009	0	11	0	0	0	42	4	0	9	0	0	0	0	42	4	0	3	0	0	0	0	42	4	F	F	13.8643	0	2.19722	21.7345	0.383852	0.0738655	0.30788	0.224117	1.52753	0.007806	0.333333	42	4	0.7496	77.16	33.2778	0	东部地区	1	广东省	-1.71157	2.12038	0
62	2010	0	11	0	0	0	44		0	9	0	0	0	0	44		0	5	0	0	0	0	44		F	F	13.8451	1.09861	2.56495	22.0651	0.531336	0.046257	0.497578	-0.544245	1.30113	0.017053	0.333333	44		0.7496	77.23	33.8851	0	东部地区	1	广东省	-1.43791	1.88604	0
62	2011	0	11	0	0	0	43		0	9	0	0	0	0	43		0	4	0	0	0	0	45		F	F	14.3199	0	2.63906	22.2631	0.620521	0.0106251	0.523106	0.529437	1.1485	0.011894	0.333333	43		0.7496	77.79	34.0792	0	东部地区	1	广东省	-1.57579	2.00337	0
62	2012	0	12	0	0	0	62	5	0	9	0	0	0	0	62	5	0	7	0	0	0	0	40	4	F	F	14.601	1.09861	3.13549	22.3323	0.679874	0.0566022	0.567732	1.2814	1.52397	0.0029	0.333333	62	5	0.7496	76.44	34.2359	0	东部地区	1	广东省	-1.44039	1.88813	0
62	2013	0	11	0	0	0	36	4	0	9	0	0	0	0	36	4	0	6	0	0	0	0	36	4	F	F	14.7788	0	3.43399	22.3071	0.588971	0.0833144	0.5791	0.331547	2.27071	0.001251	0.333333	36	4	0.7496	76.43	33.4482	0	东部地区	1	广东省	-1.52827	1.96275	0
62	2014	0	11	0	0	0	42	4	0	9	0	0	0	0	42	4	0	6	0	0	0	0	37	4	F	F	14.8783	0	3.78419	22.121	0.411928	0.116519	0.344502	0.285407	3.06266	0.005421	0.333333	42	4	0.7496	78.16	32.2496	0	东部地区	0	广东省	-1.43503	1.8836	0
62	2015	0	12	1	0	0	54	3	0	9	0	0	0	0	54	3	1	6	1	0.166667	0	1	53	3	F	F	15.0588	0	3.95124	22.545	0.404929	0.0604478	0.484557	-0.237846	5.26696	0.011568	0.333333	54	3	0.7076	79.52	22.7435	0	东部地区	1	广东省	-1.26878	1.74438	0
62	2016	0	12	1	0	0	50	3	0	9	1	0.111111	0	0	54	3	0	6	1	0.166667	0	0	50	3	F	F	15.3893	0	4.07754	22.6581	0.410328	0.0635312	0.538177	1.72643	3.72979	0.008897	0.333333	54	3	0.7076	79.31	38.3329	0	东部地区	0	广东省	-1.38404	1.84063	0
62	2017	1	13	1	0	1	54	3	1	9	1	0.111111	0	1	54	3	1	7	1	0.142857	0	1	54	3	F	F	15.4828	0	4.20469	22.871	0.477586	0.0533202	0.550037	0.49657	2.96491	0.009233	0.333333	54	3	0.7076	79.61	33.2491	0	东部地区	0	广东省	-1.23739	1.71838	0
62	2018	0	11	0	0	0	50	3	0	8	0	0	0	0	50	3	0	6	0	0	0	0	50	3	F	F	15.3737	0	4.26268	22.9333	0.500546	0.0747017	0.610185	0.422016	2.07549	0.015983	0.375	50	3	0.7076	79.76	32.9158	0	东部地区	0	广东省	-1.2879	1.76026	0
62	2019	0	11	0	0	0	47	4	0	9	0	0	0	0	47	4	0	5	0	0	0	0	45	4	F	F	15.3737	0	4.26268	22.9333	0.496825	0.0631912	0.645215	0.216579	2.19909	0.013996	0.333333	47	4	0.7076			0	东部地区	1	广东省	-1.42178	1.87241	0
63	2007	1	33	32	0	1	48	3	1	14	13	0.928571	0	1	43	4	1	22	22	1	0	1	48	3	C3	C3	15.4025	4.85981	3.82864	22.9333	0.670988	0.0370522	0.778255	0.509971	1.63472	0.260736	0.357143	43	4	0.3508	60.47	17.8908	0	东部地区	1	广东省	2.20321	0.0357171	0
63	2008	0	29	6	0	0	38	4	0	14	3	0.214286	0	0	38	4	1	18	3	0.166667	0	1	41	5	C3	C3	15.3935	5.03044	4.62497	22.9333	0.701499	0.0375877	0.838992	0.273635	1.36504	0.288812	0.357143	38	4	0.3552	60.99	18.1152	0	东部地区	1	广东省	-1.06719	1.5792	0
63	2009	0	30	6	0	0	41	5	0	14	3	0.214286	0	0	56	3	0	18	3	0.166667	0	0	41	5	C3	C3	15.4383	5.0814	5.30827	22.9333	0.737368	0.0394435	0.813462	0.360756	1.76882	0.286479	0.357143	56	3	0.3387	58.19	17.2737	0	东部地区	0	广东省	-1.27537	1.74985	0
63	2010	1	30	6	0	1	56	5	1	14	3	0.214286	0	1	56	5	1	18	3	0.166667	0	1	52	4	C3	C3	15.5947	5.273	6.03309	22.9333	0.703371	0.0413118	0.778684	0.165769	1.51876	0.236512	0.357143	56	5	0.3245	58.38	16.5495	0	东部地区	0	广东省	-1.13577	1.63492	0
63	2011	0	30	6	0	0	46	5	0	14	3	0.214286	0	0	46	5	0	18	3	0.166667	0	0	38	3	C3	C3	15.6245	5.11799	6.62804	22.9333	0.750505	0.0212882	0.801736	0.227579	1.25969	0.214463	0.357143	46	5	0.3076	57.93	15.6876	0	东部地区	0	广东省	-1.24515	1.7248	0
63	2012	1	32	6	0	1	58	5	1	14	3	0.214286	0	1	58	5	1	20	3	0.15	0	1	46	5	C3	C3	14.7132	4.8752	6.95082	22.9333	0.789302	-0.0242411	0.768933	-0.023594	1.09363	0.193405	0.357143	58	5	0.3076	59.55	15.6876	0	东部地区	0	广东省	-1.0632	1.57598	0
63	2013	0	29	5	0	0	60	3	0	14	3	0.214286	0	0	60	3	0	17	2	0.117647	0	0	45	5	C3	C3	16.0617	5.11799	6.95082	22.9333	0.763931	0.014325	0.763446	-0.106693	1.18811	0.137167	0.357143	60	3	0.3078	56.44	15.6978	0	东部地区	1	广东省	-1.20668	1.69305	0
63	2014	0	31	6	0	0	46	4	1	14	3	0.214286	0	1	44	4	0	18	3	0.166667	0	0	46	4	C3	C3	16.6474	5.273	6.95082	22.9333	0.752458	0.0256814	0.774148	0.082909	1.29117	0.062048	0.357143	44	4	0.3078	53.22	15.6978	0	东部地区	0	广东省	-1.20239	1.68952	0
63	2015	0	31	7	0	0	74	3	0	13	4	0.307692	0	0	74	3	0	18	3	0.166667	0	0	46	5	C3	C3	17.0031	5.273	6.95082	22.9333	0.641433	0.0309385	0.788232	0.229714	1.27383	0.082082	0.384615	74	3	0.3059	56.66	15.6009	0	东部地区	0	广东省	-1.12166	1.62341	0
63	2016	0	21	5	0	0	48	4	0	14	5	0.357143	0	0	53	4	0	9	0	0	0	0	48	4	C3	C3	16.7618	5.273	6.95082	22.9333	0.711347	-0.0099397	0.796748	0.010448	1.18746	0.103412	0.357143	53	4	0.3035	56.34	15.4785	0	东部地区	0	广东省	-1.10453	1.60948	0
63	2017	1	20	7	0	1	56	5	1	14	5	0.357143	0	1	56	5	1	7	2	0.285714	0	1	48	3	C3	C3	16.4823	5.273	6.95082	22.9333	0.684777	0.037415	0.751799	0.074897	1.66763	0.099464	0.357143	56	5	0.3034	54.71	15.4734	0	东部地区	0	广东省	-1.0653	1.57768	0
63	2018	1	12	2	0	1	54	4	1	9	2	0.222222	0	1	54	4	0	5	0	0	0	0	46	3	C3	C3	15.5595	5.273	6.95082	22.9333	0.745184	-0.0537248	0.717798	-0.214144	1.40641	0.095434	0.333333	54	4	0.3034	53.26	15.4734	0	东部地区	0	广东省	-1.15837	1.65339	0
63	2019	1	13	3	0	1	55	4	1	9	2	0.222222	0	1	55	4	0	6	1	0.166667	0	0	47	3	C3	C3	16.8285	5.05625	6.95082	22.9333	0.731206	0.0409106	0.726385	0.061083	1.74717	0.105008	0.333333	55	4	0.2718			0	东部地区	0	广东省	-1.28199	1.75535	0
65	2016	0	15	6	0	0	49	5	0	9	4	0.444444	0	0	49	5	1	8	3	0.375	0	1	52	3	E	E	14.9203	0		22.9333	0.698646	0.0434897	0.827873	1.04452	1.86023	0.141188	0.333333	49	5	0.4317	72.37	0	1	东部地区	0	北京市	-1.29887	1.76939	1
65	2017	1	17	7	0	1	54	4	1	9	5	0.555556	0	1	54	4	0	10	3	0.3	0	0	51	4	E	E	14.933	0		22.9333	0.640241	0.047378	0.806055	0.11049	1.55454	0.059794	0.333333	54	4	0.4317	69.2	0	1	东部地区	1	北京市	-1.22433	1.7076	1
66	2008	1	13	2	0	1	40	4	1	9	2	0.222222	0	1	40	4	0	6	0	0	0	0	42	3	C3	C3	14.5221	1.60944		21.6598	0.539303	0.0046349	0.408468	-0.069868	1.14015	0.0037	0.333333	40	4	0.4782	49.79	18.119	1	东部地区	1	广东省	-1.38814	1.84408	0
66	2009	0	13	2	0	0	65	3	0	9	2	0.222222	0	0	65	3	0	6	0	0	0	0	34	3	C3	C3	14.5925	0		22.9333	0.700102	0.0235857	0.820963	2.66692	1.04306	0.056363	0.333333	65	3	0.4782	54.96	18.119	1	东部地区	1	广东省	-1.60492	2.02836	0
66	2010	0	14	0	0	0	35	3	0	9	0	0	0	0	59	3	0	7	0	0	0	0	35	3	C3	C3	14.7026	0	0.693147	22.9333	0.671197	0.0252282	0.830076	2.66692	1.0477	0.018188	0.333333	59	3	0.5392	59.1	20.4303	1	东部地区	0	广东省	-1.47958	1.92133	0
66	2011	0	14	0	0	0	36	4	0	9	0	0	0	0	56	4	0	7	0	0	0	0	36	4	C3	C3	14.8222	1.60944	0.693147	22.9333	0.68834	0.0144642	0.817077	-0.083606	0.974784	0.016761	0.333333	56	4	0.5392	58.74	20.4303	1	东部地区	0	广东省	-1.33215	1.79715	0
66	2012	0	14	0	0	0	38	3	0	9	0	0	0	0	46	4	0	7	0	0	0	0	38	3	C3	C3	14.7533	0	1.09861	22.9333	0.738523	0.002436	0.774836	0.042942	0.993782	0.007684	0.333333	46	4	0.5392	55.23	20.4303	1	东部地区	0	广东省	-1.22294	1.70645	0
66	2013	0	14	0	0	0	50	4	0	9	0	0	0	0	50	4	0	7	0	0	0	0	48	4	C3	C3	14.6989	1.09861	1.60944	22.9333	0.77851	-0.0194483	0.759468	-0.023736	0.949582	0.013479	0.333333	50	4	0.5392	58.24	20.4303	1	东部地区	0	广东省	-1.32914	1.79463	0
66	2014	0	14	0	0	0	43	5	0	9	0	0	0	0	43	5	0	7	0	0	0	0	50	4	C3	C3	14.959	1.09861	1.94591	22.9333	0.791154	-0.0083794	0.774426	-0.00839	1.00346	0.03189	0.333333	43	5	0.5392	57.54	2.8793	1	东部地区	0	广东省	-1.24196	1.72216	0
66	2015	0	12	0	0	0	59	4	0	9	0	0	0	0	59	4	0	5	0	0	0	0	59	4	C3	C3	15.0033	1.09861	2.07944	22.9333	0.779422	-0.0049374	0.768587	-0.055301		0.021415	0.333333	59	4	0.5392	56.68	2.8793	1	东部地区	0	广东省			0
66	2016	0	14	0	0	0	53	4	0	9	0	0	0	0	46	5	0	6	0	0	0	0	53	4	C3	C3	14.9137	1.60944	2.30259	22.9333	0.767378	0.0052528	0.944268	-0.052206	1.1741	0.026335	0.333333	46	5	0.5392	57.32	0	1	东部地区	0	广东省	-1.175	1.66701	0
66	2017	0	16	1	0	0	52	4	0	9	1	0.111111	0	0	52	4	0	8	0	0	0	0	51	4	C3	C3	14.598	1.60944	2.30259	22.9333	0.502777	0.0457903	0.521247	-0.544245	1.825	0.030736	0.333333	52	4	0.4091	44.6	0.0735	1	东部地区	1	广东省	-1.09249	1.5997	0
66	2018	0	15	1	0	0	50	4	0	9	1	0.111111	0	0	50	4	0	7	0	0	0	0	44	4	C3	C3	15.2427	1.60944	2.48491	22.9333	0.584406	0.0660137	0.591274	0.052872	1.42962	0.058075	0.333333	50	4	0.4075	45.45	0.0735	1	东部地区	0	广东省	-1.22439	1.70765	0
66	2019	1	15	1	0	1	44	5	1	9	1	0.111111	0	1	44	5	0	7	0	0	0	0	53	3	C3	C3	15.635	2.19722	2.48491	22.9333	0.600809	0.0537991	0.647299	0.083351	2.50447	0.112253	0.333333	44	5	0.4059			1	东部地区	0	广东省	-1.28991	1.76193	0
68	2014	0	15	5	0	0	32	3	0	12	5	0.416667	0	0	32	3	0	4	0	0	0	0	45	3	C3	C3	14.3265	1.09861		21.6049	0.723252	-0.250484	0.377274	-0.544245	8.43647	0.017434	0.333333	33	3	0.2245	49.55	8.698	0	东部地区	0	广东省	-1.23012	1.71238	0
68	2015	0	16	3	0	0	60	5	0	11	3	0.272727	0	0	60	5	0	7	0	0	0	0	46	3	C3	C3	14.3312	1.09861	1.38629	21.6049	0.125987	0.0107323	0.522015	1.53917	8.43647	0.013621	0.363636	60	5	0.2643	56.2	12.8238	0	东部地区	1	广东省	-1.32234	1.78895	0
68	2016	0	19	3	0	0	60	5	0	12	3	0.25	0	0	60	5	0	10	0	0	0	0	34	3	C3	C3	14.8513	2.70805	1.79176	21.6049	0.390353	0.0066401	0.583763	0.744023	6.47849	0.008032	0.333333	60	5	0.2643	54.68	12.8238	0	东部地区	1	广东省	-1.27696	1.75117	0
68	2017	0	17	3	0	0	54	4	0	11	3	0.272727	0	0	62	5	0	8	0	0	0	0	54	4	C3	C3	15.33	0	2.3979	21.7542	0.610299	0.0116432	0.398672	0.387704	2.32376	0.005915	0.363636	62	5	0.2643	53.8	13.7436	0	东部地区	0	广东省	-1.26519	1.7414	0
68	2018	0	17	2	0	0	55	4	0	11	2	0.181818	0	0	55	4	0	8	0	0	0	0	40	4	C3	C3	15.4644	0	2.70805	21.9598	0.728095	-0.0405636	0.332259	-0.501372	2.00193	0.000261	0.363636	55	4	0.2648	52.02	12.7104	0	东部地区	1	广东省	-1.2826	1.75585	0
68	2019	0	14	2	0	0	35	3	0	9	2	0.222222	0	0	35	3	0	6	1	0.166667	0	0	50	3	C3	C3	14.4018	0	2.70805	22.0546	0.747129	0.001904	0.305356	0.093188	1.91785	5.9e-05	0.444444	35	3	0.2648			0	东部地区	1	广东省	-1.3943	1.84926	0
69	2014	0	14	1	0	0	49	3	0	8	1	0.125	0	0	51	5	0	8	0	0	0	0	49	3	K	K	15.1863	0		22.9333	0.660105	0.0589282	0.687524	0.090985	1.18616	0.174168	0.571429	51	5	0.569	63.55	0	1	东部地区	1	广东省	-1.05526	1.56957	0
70	2015	0	14	1	0	0	52	4	0	9	1	0.111111	0	0	52	4	0	7	0	0	0	0	46	4	C3	C3	14.6431	0		22.1206	0.552956	0.0280928	0.662722	0.280434	2.93754	0.148406	0.333333	52	4	0.3918	57.72	15.07	1	东部地区	0	广东省	-1.25617	1.73392	0
70	2016	0	14	1	0	0	70	4	0	9	1	0.111111	0	0	70	4	0	7	0	0	0	0	47	4	C3	C3	14.7116	0		22.3457	0.594943	0.045221	0.706298	0.882775	2.1458	0.152996	0.333333	70	4	0.3918	58.98	15.07	1	东部地区	0	广东省	-1.19344	1.68216	0
70	2017	0	15	1	0	0	51	3	0	8	1	0.125	0	0	71	4	0	8	0	0	0	0	51	3	C3	C3	14.725	1.09861		22.5294	0.610373	0.0488843	0.744992	0.186595	1.58116	0.047277	0.375	71	4	0.3918	57.01	15.07	1	东部地区	0	广东省	-1.09933	1.60525	0
70	2018	0	15	1	0	0	60	5	0	9	1	0.111111	0	0	53	4	0	8	0	0	0	0	60	5	C3	C3	14.6426	1.09861		22.7452	0.634459	0.0414642	0.747416	0.042559	1.31853	0.048809	0.333333	53	4	0.3918	56.85	15.07	1	东部地区	0	广东省	-1.23438	1.7159	0
78	2014	1	12	5	0	1	43	5	1	11	5	0.454545	0	1	43	5	0	6	1	0.166667	0	0	59	3	F	F	14.6699	1.09861		22.9333	0.814926	0.0086826	0.823751	0.2263	1.60616	0.013121	0.363636	43	5	0.2466	27.54	3.8568	0	东部地区	1	广东省	-1.29771	1.76842	0
78	2015	1	12	5	0	1	63	4	1	11	5	0.454545	0	1	63	4	1	6	1	0.166667	0	1	63	4	F	F	14.8415	0	0.693147	22.9333	0.832078	0.0406267	0.875556	0.134191	2.27399	0.140316	0.363636	63	4		31.93	3.7504	0	东部地区	0	广东省	-1.18094	1.67189	0
78	2016	1	8	3	0	1	54	5	1	7	3	0.428571	0	1	54	5	0	2	0	0	0	0	51	7	F	F	14.6813	0	1.09861	22.9333	0.647212	0.0299401	0.859134	0.223803	1.52393	0.030346	0.428571	54	5	0.4593	48.97	7.1834	0	东部地区	1	广东省	-1.14652	1.6437	0
78	2017	0	8	2	0	0	47	5	0	7	2	0.285714	0	0	47	5	0	2	0	0	0	0	52	7	F	F	15.3436	0	1.09861	22.9333	0.790373	0.0266907	0.810084	0.832999	1.38206	0.062601	0.428571	47	5	0.4596	51.58	0	0	东部地区	1	广东省	-1.16776	1.66108	0
78	2018	0	8	1	0	0	55	4	0	7	1	0.142857	0	0	55	4	0	2	0	0	0	0	60	5	F	F	15.6123	1.09861	1.38629	22.9333	0.825944	0.0177529	0.817096	0.538952	1.12682	0.032616	0.428571	55	4	0.4596	49.83	0	0	东部地区	0	广东省	-1.2333	1.71501	0
78	2019	0	13	2	0	0	44	3	0	9	1	0.111111	0	0	44	3	0	6	2	0.333333	0	0	43	4	F	F	15.7516	0	1.38629	22.9333	0.809302	0.0125072	0.839714	0.081077	1.15833	0.02981	0.333333	44	3	0.4403			0	东部地区	0	广东省	-1.423	1.87345	0
88	2016	0	13	0	0	0	58		0	9	0	0	0	0	58		0	5	0	0	0	0	52		G	G	14.2643	1.38629		22.8343	0.215342	0.046601	0.173818	0.139907	1.95042	0.077906	0.333333	58		0.6737	78.26	0	1	东部地区	1	广东省	-1.02071	1.54174	0
88	2017	0	15	0	0	0	54		0	9	0	0	0	0	54		0	7	0	0	0	0	40		G	G	14.5091	1.38629		22.9333	0.238875	0.0465636	0.133319	0.211611	1.8885	0.07655	0.333333	54		0.6737	78.13	0	1	东部地区	1	广东省	-0.991699	1.51849	0
88	2018	0	16	0	0	0	59		0	9	0	0	0	0	59		0	8	0	0	0	0	55	3	G	G	14.6139	1.38629		22.9333	0.248857	0.0471165	0.106165	0.17376	1.21609	0.07639	0.333333	59		0.6737	78.13	0	1	东部地区	1	广东省	-1.07922	1.58895	0
88	2019	0	16	0	0	0	50	3	0	9	0	0	0	0	50	3	0	8	0	0	0	0	51	4	G	G	14.6897	1.38629		22.9333	0.257485	0.035802	0.101563	0.470478	1.27988	0.076556	0.333333	50	3	0.6737			1	东部地区	1	广东省	-1.22695	1.70976	0
90	2018	0	12	1	0	0	47	5	0	7	1	0.142857	0	0	56	5	0	7	0	0	0	0	47	5	E	E	15.3383	1.60944		22.9333	0.724716	0.0244282	0.879104	0.512607	0.934623	0.100129	0.428571	56	5	0.2347	58.31	0	1	东部地区	1	广东省	-1.2251	1.70824	0
90	2019	0	13	1	0	0	54	4	0	7	1	0.142857	0	0	51	4	0	10	0	0	0	0	54	4	E	E	15.3371	1.09861		22.9333	0.760364	0.0306013	0.876864	0.436438	1.01016	0.079344	0.428571	51	4	0.2347			1	东部地区	1	广东省	-1.34791	1.81033	0
96	2018	0	15	0	0	0	43	4	0	11	0	0	0	0	43	4	0	5	0	0	0	0	56	3	F	F	14.9326	0		21.6967	0.0663565	0.0422035	0.573957	0.330623	2.06179	0.067977	0.363636	43	4	0.5554	74.16	20.6028	1	东部地区	1	广东省	-1.40404	1.85746	0
99	2014	0	21	0	0	0	67		0	15	0	0	0	0	67		0	7	0	0	0	0	43		G	G	15.442	0		22.2172	0.388661	0.0461886	0.274784	0.127961	2.26713	0.028895	0.333333	67		0.3953	48.37	23.8159	1	东部地区	1	广东省	-1.1371	1.63601	0
100	2007	1	20	19	0	1	41	5	1	11	11	1	0	1	41	5	1	11	10	0.909091	1	0	38	3	C3	C3	15.6919	1.94591	2.07944	22.9333	0.726481	0.0158981	0.782401	-0.166313	1.45443	0.0028	0.454545	41	5	0.1274	30.89	0	1	东部地区	1	广东省	2.21158	0.0350533	0
100	2008	0	23	8	0	0	45	3	1	10	5	0.5	0	1	42	5	0	16	4	0.25	0	0	45	3	C3	C3	16.5342	2.19722	2.19722	22.9333	0.732179	0.018994	0.787054	-0.01661	1.07539	0.020083	0.4	42	5	0.127	30.13	0	1	东部地区	1	广东省	-1.14554	1.64289	0
100	2009	0	23	6	0	0	41	7	1	11	6	0.545455	0	1	61	5	0	15	1	0.0666667	0	0	41	7	C3	C3	15.4716	2.19722	2.83321	22.9333	0.721231	0.0232696	0.813703	0.152899	1.2214	0.093241	0.363636	61	5	0.1119	32.56		0	东部地区	0	广东省	-1.35483	1.81612	0
100	2010	0	17	7	0	0	53	3	0	11	6	0.545455	0	0	53	3	0	9	2	0.222222	0	0	53	3	C3	C3	15.8	4.04305	3.43399	22.9333	0.661685	0.0088336	0.832605	0.170396	0.982803	0.041712	0.363636	53	3	0.098	44.67		0	东部地区	0	广东省	-1.24366	1.72357	0
100	2011	0	13	7	0	0	45	3	1	8	5	0.625	0	1	63	4	0	8	3	0.375	0	0	45	3	C3	C3	16.2877	4.45435	4.59512	22.9333	0.739467	0.0225774	0.651542	0.17205	0.979945	0.043154	0.375	63	4	0.098	23.53	0	0	东部地区	1	广东省	-1.29491	1.76609	0
100	2012	0	13	7	0	0	55	3	0	8	5	0.625	0	0	55	3	0	8	3	0.375	0	0	55	3	C3	C3	16.26	4.89784	5.33754	22.9333	0.74628	0.0159598	0.641788	0.143154	1.0115	0.177022	0.375	55	3	0.098	24.33		0	东部地区	1	广东省	-1.08706	1.59529	0
100	2013	0	13	6	0	0	56	3	0	9	5	0.555556	0	0	56	3	0	8	2	0.25	0	0	56	3	C3	C3	16.312	4.72739	5.95064	22.9333	0.744391	0.036945	0.613835	0.228598	1.03241	0.075119	0.333333	56	3	0.0974	22.32		0	东部地区	1	广东省	-1.31682	1.78435	0
100	2014	0	14	4	0	0	48	5	1	9	3	0.333333	0	1	51	5	0	9	2	0.222222	0	0	48	5	C3	C3	16.3592	5.273	6.46615	22.9333	0.710795	0.0455735	0.597353	0.184058	1.11896	0.134153	0.333333	51	5	0.0879	22.99		0	东部地区	1	广东省	-1.19772	1.68568	0
100	2015	1	16	5	0	1	61	4	1	12	4	0.333333	0	1	52	5	1	8	2	0.25	0	1	61	4	C3	C3	16.4848	5.273	6.95082	22.9333	0.663286	0.0289026	0.480959	0.035147	1.13242	0.117488	0.333333	52	5	0.0848	35.91		0	东部地区	1	广东省	-1.21287	1.69815	0
100	2016	1	16	6	0	1	62	4	0	12	4	0.333333	0	0	54	5	1	8	3	0.375	0	1	62	4	C3	C3	16.7656	5.273	6.95082	22.9333	0.689087	0.0145276	0.515998	0.018111	1.00976	0.109281	0.333333	54	5	0.0848	39.08		0	东部地区	1	广东省	-1.15014	1.64666	0
100	2017	0	14	5	0	0	52	4	0	12	3	0.25	0	0	52	4	0	7	2	0.285714	0	0	52	4	C3	C3	16.8298	5.273	6.95082	22.9333	0.662227	0.0221138	0.499681	0.047936	1.03803	0.094768	0.333333	52	4	0.0848	40.64		0	东部地区	1	广东省	-1.12729	1.628	0
100	2018	0	15	6	0	0	45	7	0	12	3	0.25	0	0	45	7	0	8	3	0.375	0	0	48	7	C3	C3	16.5463	5.273	6.95082	22.9333	0.684217	0.021089	0.416612	0.015977	0.905422	0.046717	0.333333	45	7	0.0848	37.98		0	东部地区	1	广东省	-1.26062	1.73761	0
100	2019	1	10	5	0	1	63	5	1	9	4	0.444444	0	1	63	5	0	5	2	0.4	0	0	49	7	C3	C3	16.7692	5.273	6.95082	22.9333	0.612465	0.0221889	0.292126	-0.338982	1.01568	0.121594	0.444444	63	5	0.0903			0	东部地区	1	广东省	-1.1464	1.6436	0
151	2016	0	12	0	0	0	45		0	8	0	0	0	0	45		0	5	0	0	0	0	48		F	F	14.9217	0		21.6049	0.517535	0.0487667	0.862424	0.457696	3.12328	0.0012	0.375	45		0.4536	47.84	0	1	东部地区	0	北京市	-1.37508	1.83311	1
151	2019	0	10	1	0	0	51		0	9	1	0.111111	0	0	51		0	3	1	0.333333	0	0	51		F	F	14.9647	1.09861		21.6049	0.60374	0.0036577	0.815964	-0.068564	1.8287	0.009805	0.333333	51		0.4536			1	东部地区	1	北京市	-1.53965	1.97246	1
153	2012	0	14	0	0	0	41		0	9	0	0	0	0	41		0	8	0	0	0	0	41		C2	C2	13.6205	1.09861		21.6049	0.465688	0.0124729	0.428468	0.093161	1.76892	0.000589	0.333333	41		0.1475	42.14	24.3579	0	中部地区	0	安徽省	-1.45449	1.90006	0
153	2013	0	14	0	0	0	42		0	9	0	0	0	0	42		0	8	0	0	0	0	44		C2	C2	13.854	1.09861		21.6049	0.467801	0.0137245	0.465146	-0.077132	1.66311	0.095918	0.333333	42		0.0848	42.91	17.9287	0	中部地区	1	安徽省	-1.50844	1.94585	0
155	2007	1	13	13	0	1	45	3	1	8	8	1	0	1	51	3	1	6	6	1	0	1	45	3	D	D	12.8607	0	0.693147	21.7459	0.349825	0.0497868	0.214374	0.344661	1.85507	0.0117	0.375	51	3	0.6349	65.75	0	1	东部地区	1	广东省	1.69942	0.0985394	0
155	2008	0	11	0	0	0	43	4	0	5	0	0	0	0	58	3	0	8	0	0	0	0	43	4	D	D	12.6808	0	0.693147	21.8071	0.352525	0.0497108	0.2338	0.298797	1.15543	0.021409	0.4	58	3	0.6349	66.94	0	1	西部地区	1	四川省	-1.54798	1.97958	1
155	2009	0	11	0	0	0	55	4	0	5	0	0	0	0	55	4	0	8	0	0	0	0	47	3	D	D	12.7855	1.09861	0.693147	21.8916	0.396789	0.0226931	0.236664	-0.147918	1.74862	0.006438	0.4	55	4	0.6349	65.58	0	1	西部地区	0	四川省	-1.74621	2.15045	1
155	2010	0	10	0	0	0	54	3	0	5	0	0	0	0	54	3	0	7	0	0	0	0	54	3	D	D	13.4804	0	0.693147	21.9405	0.495575	-0.0647623	0.236598	-0.10907	1.49826	0.001593	0.4	54	3	0.6349	66.01	0	1	西部地区	1	四川省	-1.5906	2.01606	1
155	2011	0	10	0	0	0	57	3	0	5	0	0	0	0	55	3	0	7	0	0	0	0	57	3	D	D	13.3439	1.60944	1.38629	21.8579	0.523088	-0.0716285	0.19381	-0.009351	1.19551	0.000711	0.4	55	3	0.6349	65.45	0	1	西部地区	1	四川省	-1.68371	2.09626	1
155	2012	0	10	0	0	0	50	3	0	5	0	0	0	0	57	3	0	7	0	0	0	0	50	3	D	D	12.8242	0	1.79176	21.8722	0.536233	0.0004926	0.264866	0.066835	1.14916	0	0.4	57	3	0.6349	68.34	0	1	西部地区	1	四川省	-1.53937	1.97223	1
155	2013	0	10	0	0	0	51	3	0	5	0	0	0	0	58	3	0	6	0	0	0	0	51	3	D	D	13.0577	0	1.94591	21.7994	0.74215	-0.242736	0.347066	-0.14572	1.27095	0	0.4	58	3	0.586	65.49	0	1	西部地区	1	四川省	-1.62361	2.04442	1
155	2014	0	10	1	0	0	50	4	0	5	0	0	0	0	50	4	0	6	1	0.166667	0	0	50	4	D	D	12.9387	0	2.07944	21.6049	0.943285	-0.343474	0.340659	-0.534962	4.15631	0.0023	0.4	50	4	0.4253	65.22		1	西部地区	1	四川省	-1.47648	1.9187	1
155	2015	0	9	0	0	0	57	3	0	5	0	0	0	0	62	4	0	5	0	0	0	0	57	3	D	D	12.8816	0	2.48491	21.6049	0.943285	-0.343474	0.444392	-0.544245	8.43647	0.0052	0.4	62	4	0.3053	46	9.8307	1	西部地区	1	四川省	-1.3702	1.82901	1
155	2016	0	8	0	0	0	52	4	0	5	0	0	0	0	52	4	0	4	0	0	0	0	52	4	D	D	13.2846	0	2.56495	21.8026	0.0663565	0.191704	0.944268	2.66692		0	0.4	52	4	0.262	68.59	12.075	1	西部地区	1	四川省			1
155	2017	0	8	0	0	0	50	3	0	5	0	0	0	0	50	3	0	5	0	0	0	0	55	4	D	D	13.802	0	2.63906	22.638	0.458189	0.0562322	0.509582	2.59144	1.44085	0	0.4	50	3	0.262	58.72	12.075	1	西部地区	1	四川省	-1.59706	2.02161	1
155	2018	0	9	0	0	0	51	4	0	5	0	0	0	0	51	3	0	5	0	0	0	0	51	4	C2	C2	13.8812	0	2.63906	22.7014	0.475944	0.0568446	0.496065	-0.343684	1.09109	0.000375	0.4	51	3	0.262	55.59	12.5548	1	西部地区	1	四川省	-1.24656	1.72597	1
155	2019	0	8	0	0	0	50	3	0	5	0	0	0	0	50	3	0	4	0	0	0	0	46	3	C2	C2	14.0467	0	2.63906	22.7037	0.417336	0.0454638	0.390187	-0.519877	1.18851	0.007089	0.4	50	3	0.262			1	西部地区	1	四川省	-1.33849	1.80244	1
156	2014	0	19	1	0	0	42	4	0	12	0	0	0	0	42	4	0	9	1	0.111111	0	0	46	3	R	R	15.1362	1.09861	0.693147	22.4385	0.602917	0.0690637	0.268262	0.338905	1.63068	0.024296	0.333333	42	4	0.5231	89.72		1	东部地区	0	浙江省	-1.39506	1.8499	1
156	2015	0	24	5	0	0	43	4	0	13	3	0.230769	0	0	50	3	0	13	2	0.153846	0	0	43	4	R	R	15.2482	1.09861	0.693147	22.9333	0.269583	0.0420178	0.599819	0.185335	2.22303	0.031803	0.384615	50	3	0.4185	85.21	14.5956	1	东部地区	0	浙江省	-1.21385	1.69895	1
156	2016	0	20	4	0	0	44	3	0	12	2	0.166667	0	0	65	5	0	10	2	0.2	0	0	44	3	R	R	15.2948	0	1.79176	22.9333	0.279278	0.0428004	0.577838	0.077875	1.83726	0.028211	0.416667	65	5	0.4185	81.67	20.8412	1	东部地区	1	浙江省	-1.09031	1.59793	1
156	2017	0	16	4	0	0	45	3	1	10	2	0.2	0	1	42	4	0	7	2	0.285714	0	0	45	3	R	R	15.0198	1.09861	1.79176	22.9333	0.280398	0.0444647	0.581751	0.041583	1.3405	0.043627	0.4	42	4	0.4185	78.07	14.5956	1	东部地区	1	浙江省	-1.11802	1.62045	1
156	2018	0	17	4	0	0	45	4	0	10	3	0.3	0	0	45	4	0	8	1	0.125	0	0	45	4	R	R	15.0321	1.60944	1.94591	22.9333	0.277813	0.0437001	0.588929	0.070634	1.08875	0.061239	0.4	45	4	0.4185	75.24	14.5956	1	东部地区	1	浙江省	-1.19396	1.68258	1
156	2019	1	18	2	1	0	44	4	1	12	2	0.166667	1	0	44	4	1	7	1	0.142857	1	0	44	4	R	R	15.0198	1.09861	1.94591	22.9333	0.300245	0.0410552	0.610339	0.079939	1.27696	0.067748	0.333333	44	4	0.4185			1	东部地区	0	浙江省	-1.36417	1.82395	1
157	2008	0	23	1	0	0	50	3	0	7	0	0	0	0	40	4	0	17	1	0.0588235	0	0	50	3	C3	C3	14.5234	0		22.9333	0.771943	0.0692	0.608337	0.509856	1.60638	0.239152	0.571429	40	4	0.4186	61.5	16.8701	1	中部地区	0	湖南省	-0.904093	1.44887	1
157	2009	0	20	1	0	0	51	3	0	7	1	0.142857	0	0	66	4	0	14	0	0	0	0	51	3	C3	C3	15.3446	0		22.9333	0.77615	0.071321	0.603765	0.5324	1.75066	0.244609		66	4	0.2499	55.95	0	1	中部地区	0	湖南省			1
157	2010	0	26	2	0	0	58	5	0	7	1	0.142857	0	0	58	5	0	20	1	0.05	0	0	38	5	C3	C3	15.3098	1.60944	1.38629	22.9333	0.563865	0.0728302	0.704282	0.550545	1.74356	0.05279	0.571429	58	5	0.1677	57.76	0	1	中部地区	0	湖南省	-1.03828	1.55588	1
157	2011	1	26	2	0	1	63	4	1	7	1	0.142857	0	1	63	4	0	20	1	0.05	0	0	54	4	C3	C3	15.3416	3.49651	2.30259	22.9333	0.502181	0.114182	0.684749	0.438917	1.35258	0.0892	0.571429	63	4	0.1853	56.79	0	1	中部地区	0	湖南省	-1.07744	1.5875	1
157	2012	0	26	3	0	0	44	4	0	7	1	0.142857	0	0	44	4	0	20	2	0.1	0	0	55	4	C3	C3	15.6561	4.00733	3.29584	22.9333	0.53707	0.0846193	0.753357	0.037748	1.3415	0.138676	0.571429	44	4	0.1853	54.39		0	中部地区	1	湖南省	-0.902779	1.44784	1
157	2013	0	25	2	0	0	61	5	0	7	1	0.142857	0	0	61	5	0	19	1	0.0526316	0	0	42	4	C3	C3	15.6561	4.70048	4.17439	22.9333	0.530345	0.0441368	0.776549	-0.198235	1.05571	0.060425	0.571429	61	5	0.1853	54.11		0	中部地区	1	湖南省	-1.01113	1.53405	1
157	2014	0	25	3	0	0	50	4	0	7	1	0.142857	0	0	51	7	0	19	2	0.105263	0	0	50	4	C3	C3	15.3945	3.29584	4.62497	22.9333	0.56006	0.0066968	0.790141	-0.329268	1.17687	0.059314	0.571429	51	7	0.1853	49.72		0	中部地区	0	湖南省	-0.923155	1.46394	1
157	2015	1	23	5	0	1	40	3	0	6	2	0.333333	0	0	47	3	1	18	3	0.166667	0	1	40	3	C3	C3	15.0393	3.4012	5.03695	22.9333	0.566712	0.0009726	0.795801	-0.1972	1.08035	0.050135	0.5	47	3	0.1808	51.6		0	中部地区	0	湖南省	-1.0392	1.55662	1
157	2016	0	24	5	0	0	61	5	0	7	3	0.428571	0	0	61	5	0	18	2	0.111111	0	0	61	5	C3	C3	15.7756	2.83321	5.56452	22.9333	0.576009	-0.0101503	0.773154	-0.035215	1.05421	0.067598	0.571429	61	5	0.1808	51.92		0	中部地区	0	湖南省	-0.878702	1.42887	1
157	2017	1	21	5	0	1	67	5	1	7	3	0.428571	0	1	67	5	0	15	2	0.133333	0	0	62	5	C3	C3	15.7101	3.21888	5.7301	22.9333	0.540256	0.015009	0.746149	0.162336	1.04574	0.047174	0.571429	67	5	0.1778	50.74		0	中部地区	0	湖南省	-0.858606	1.4131	1
157	2018	1	17	4	0	1	52	3	0	7	3	0.428571	0	0	63	5	1	11	1	0.0909091	0	1	52	3	C3	C3	15.6873	3.71357	5.84354	22.9333	0.585172	0.0209362	0.752958	0.233046	0.968668	0.071275	0.571429	63	5	0.1774	51.17		0	中部地区	0	湖南省	-0.948669	1.48418	1
157	2019	0	20	3	0	0	45	3	0	7	3	0.428571	0	0	58	5	0	14	0	0	0	0	45	3	C3	C3	15.6873	2.56495	5.84354	22.9333	0.570609	0.0464343	0.686255	0.50915	1.19329	0.135202	0.571429	58	5	0.1759			0	中部地区	0	湖南省	-1.05569	1.56991	1
158	2015	0	16	1	0	0	49		0	11	1	0.0909091	0	0	49		0	8	0	0	0	0	46	4	I	I	14.0034	1.09861	0.693147	22.9333	0.503495	0.0227312	0.545362	0.355242	2.59796	0.095946	0.363636	49		0.2732	62.75	0	1	东部地区	0	河北省	-1.13591	1.63503	0
158	2016	0	15	1	0	0	52	3	0	11	1	0.0909091	0	0	47	3	0	7	0	0	0	0	52	3	I	I	14.1573	0	1.79176	22.9333	0.551411	0.0271001	0.591266	0.232802	1.82329	0.068034	0.363636	47	3	0.2732	62.81	0	1	东部地区	0	河北省	-1.09939	1.6053	0
158	2017	0	17	1	0	0	45	3	0	11	1	0.0909091	0	0	45	3	0	8	0	0	0	0	40	5	C1	C1	14.4021	2.19722	2.19722	22.9333	0.52987	0.0277607	0.591429	0.025527	1.65061	0.062379	0.363636	45	3	0.2732	62.36	0	1	东部地区	0	河北省	-1.2397	1.7203	0
158	2018	0	20	0	0	0	48	3	0	11	0	0	0	0	48	3	0	11	0	0	0	0	54	3	C1	C1	14.6855	2.83321	2.30259	22.9333	0.569219	0.012935	0.598814	-0.14202	1.42395	0.07121	0.363636	48	3	0.2755	63.25	0	1	东部地区	0	河北省	-1.30406	1.77371	0
158	2019	0	19	1	0	0	63	4	0	11	0	0	0	0	63	4	0	10	1	0.1	0	0	50	3	C1	C1	14.777	1.94591	2.30259	22.9333	0.581776	0.0067255	0.583337	-0.021695	1.63595	0.01033	0.363636	63	4	0.2848			1	东部地区	0	河北省	-1.41751	1.86881	0
333	2013	0	15	2	0	0	43	4	0	14	2	0.142857	0	0	43	4	0	5	0	0	0	0	43	4	C3	C3	16.5943	5.273	1.60944	22.9333	0.596883	0.0855888	0.621239		1.272	0.190295	0.357143	43	4	0.3549	55.74	1.953	0	东部地区	0	广东省			0
333	2014	0	18	2	0	0	42	3	1	13	2	0.153846	0	1	58	5	0	9	0	0	0	0	42	3	C3	C3	16.6575	5.273	4.12713	22.9333	0.61983	0.0968171	0.66909	0.171053	1.38249	0.11878	0.384615	58	5	0.3549	55.75	1.953	0	东部地区	0	广东省	-1.12802	1.6286	0
333	2015	0	17	3	0	0	47	4	0	12	3	0.25	0	0	47	4	0	9	0	0	0	0	47	4	C3	C3	16.5742	5.273	6.20051	22.9333	0.565114	0.105747	0.673376	-0.022778	1.40548	0.100575	0.416667	47	4	0.3507	56.87	1.9299	0	东部地区	0	广东省	-1.12651	1.62736	0
333	2016	0	16	2	0	0	58	4	0	10	2	0.2	0	0	58	4	0	10	0	0	0	0	50	4	C3	C3	16.5447	5.273	6.95082	22.9333	0.595683	0.0929768	0.64682	0.14882	1.76383	0.126564	0.4	58	4	0.3475	49.53	1.8939	0	东部地区	0	广东省	-1.05353	1.56818	0
333	2017	0	16	2	0	0	42	4	0	10	2	0.2	0	0	50	4	0	11	0	0	0	0	42	4	C3	C3	16.5679	5.273	6.95082	22.9333	0.665768	0.0750128	0.635338	0.513495	2.54753	0.129726	0.4	50	4	0.3371	56.29	1.8372	0	东部地区	0	广东省	-1.04674	1.5627	0
333	2018	0	16	2	0	0	52	3	0	9	2	0.222222	0	0	52	3	0	11	0	0	0	0	62	5	C3	C3	16.6627	5.273	6.95082	22.9333	0.649397	0.0821021	0.64983	0.078735	1.88704	0.113655	0.333333	52	3	0.332	59.5	1.8094	0	东部地区	0	广东省	-1.18291	1.6735	0
333	2019	1	16	3	0	1	48	5	1	8	2	0.25	0	1	48	5	1	11	1	0.0909091	1	0	47		C3	C3	16.9165	5.273	6.95082	22.9333	0.644	0.0837115	0.680939	0.071443	2.29799	0.130255	0.5	48	5	0.3173			0	东部地区	0	广东省	-1.10382	1.6089	0
338	2007	1	30	29	0	1	48	3	1	18	17	0.944444	0	1	44	4	1	16	15	0.9375	0	1	48	3	C3	C3	15.2171	1.60944		22.9333	0.580443	0.124788	0.64566		1.6196	0.176455	0.333333	44	4	0.2423	64.05	0	1	东部地区	1	山东省			1
338	2008	0	27	2	0	0	57		0	16	1	0.0625	0	0	57		0	15	1	0.0666667	0	0	44	3	C3	C3	15.0098	1.09861		22.9333	0.613005	0.0824054	0.681473	0.132149	1.08333	0.102579	0.333333	57		0.2419	63.62	0	1	东部地区	0	山东省	-1.15938	1.65422	1
338	2009	0	29	2	0	0	50	3	0	18	1	0.0555556	0	0	67	3	0	15	1	0.0666667	0	0	50	3	C3	C3	15.3025	1.09861		22.9333	0.567584	0.108993	0.693662	0.072368	1.41062	0.192861	0.333333	67	3	0.2423	63.98	0	1	东部地区	0	山东省	-1.32059	1.78749	1
338	2010	0	29	2	0	0	51	3	0	18	1	0.0555556	0	0	62	2	0	15	1	0.0666667	0	0	51	3	C3	C3	15.4642	2.56495		22.9333	0.551952	0.153358	0.722564	0.781259	1.55136	0.091275	0.333333	62	2	0.2415	62.61	0	1	东部地区	0	山东省	-1.28652	1.75911	1
338	2011	0	30	2	0	0	60		0	18	1	0.0555556	0	0	60		0	16	1	0.0625	0	0	45	4	C3	C3	15.42	3.43399	0.693147	22.9333	0.530377	0.10269	0.693948	-0.051522	1.19171	0.081152	0.333333	60		0.2416	60.06	0	1	东部地区	0	山东省	-1.29879	1.76932	1
338	2012	0	29	4	0	0	70	4	0	18	2	0.111111	0	0	70	4	0	17	2	0.117647	0	0	48	7	C3	C3	15.4157	4.00733	3.13549	22.9333	0.526552	0.0487673	0.590469	-0.197501	1.18446	0.085004	0.333333	70	4	0.243	58.76	0	1	东部地区	0	山东省	-1.1153	1.61824	1
338	2013	0	29	6	0	0	73		0	18	5	0.277778	0	0	73		0	17	2	0.117647	0	0	48	4	C3	C3	15.3999	4.29046	4.27667	22.9333	0.562831	0.0486188	0.611935	0.210656	1.07327	0.064507	0.333333	73		0.2422	58.68	0	1	东部地区	0	山东省	-1.27764	1.75173	1
338	2014	0	29	9	0	0	87		0	18	6	0.333333	0	0	87		0	17	4	0.235294	0	0	50	3	C3	C3	15.4062	3.97029	4.85203	22.9333	0.660711	0.0480393	0.534597	0.365715	1.28419	0.042809	0.333333	74		0.2422	56.79	0	1	东部地区	0	山东省	-1.21214	1.69754	1
338	2015	0	23	7	0	0	43	4	0	13	5	0.384615	0	0	43	4	0	15	3	0.2	0	0	51	7	C3	C3	15.408	4.23411	5.31812	22.9333	0.636761	0.0188266	0.502752	-0.074303	1.2019	0.046949	0.384615	43	4	0.2423	57.15	5.049	1	东部地区	0	山东省	-1.20317	1.69016	1
338	2016	0	23	8	0	0	74	3	0	13	6	0.461539	0	0	74	3	0	15	4	0.266667	0	0	51	3	C3	C3	15.4975	4.89035	5.74939	22.9333	0.728267	0.0219296	0.465917	0.264021	1.3966	0.080833	0.384615	74	3	0.2422	54.12	5.049	1	东部地区	0	山东省	-1.0874	1.59557	1
338	2017	1	23	9	0	1	52	5	1	14	7	0.5	0	1	52	5	1	15	5	0.333333	0	1	52	5	C3	C3	15.6185	4.62497	6.07535	22.9333	0.702829	0.0483994	0.529114	0.626569	1.36312	0.119485	0.357143	52	5	0.2423	53.66	5.049	1	东部地区	0	山东省	-1.13206	1.63189	1
338	2018	1	26	9	0	1	53	5	1	15	6	0.4	0	1	53	5	0	17	6	0.352941	0	0	56	4	C3	C3	15.7532	5.20949	6.30992	22.9333	0.696705	0.0566345	0.526634	0.050712	1.28923	0.086235	0.333333	53	5	0.2423	57.06	5.274	1	东部地区	0	山东省	-1.21349	1.69866	1
338	2019	0	26	8	0	0	57	4	0	15	5	0.333333	0	0	57	4	0	17	6	0.352941	0	0	56	4	C3	C3	15.7304	5.273	6.30992	22.9333	0.705383	0.0502762	0.532805	0.094848	1.40795	0.111855	0.333333	57	4	0.2443			1	东部地区	0	山东省	-1.29744	1.7682	1
400	2007	1	17	16	0	1	49	2	1	9	8	0.888889	0	1	46	4	1	9	9	1	0	1	49	2	C3	C3	13.3047	2.19722	2.19722	22.2609	0.49966	0.0352731	0.789833	0.226415		0.139594	0.333333	46	4	0.299	38.56	10.465	1	中部地区	0	河南省			0
400	2008	0	19	1	0	0	42	2	0	9	1	0.111111	0	0	67	3	0	10	0	0	0	0	42	2	C3	C3	13.1022	3.04452	2.48491	22.2793	0.50229	0.0216947	0.805031	0.059784	1.39402	0.329139	0.333333	67	3	0.299	47.43	10.465	1	中部地区	0	河南省	-1.05799	1.57177	0
400	2009	0	19	1	0	0	53	2	0	9	1	0.111111	0	0	47	4	0	10	0	0	0	0	53	2	C3	C3	13.3535	2.83321	2.63906	22.2504	0.449573	0.0500578	0.788906	0.168459	1.94143	0.251576	0.333333	47	4	0.299	44.17	0.0359	1	中部地区	0	河南省	-1.3898	1.84548	0
400	2010	0	18	1	0	0	49	5	0	9	1	0.111111	0	0	49	5	0	9	0	0	0	0	48	3	C3	C3	13.7642	3.49651	3.29584	22.4733	0.520769	0.0429585	0.809598	0.26843	2.21737	0.236178	0.333333	49	5	0.299	41.59	11.96	1	中部地区	0	河南省	-1.21389	1.69899	0
400	2011	0	16	1	0	0	46	5	0	9	1	0.111111	0	0	49	7	0	9	0	0	0	0	46	5	C3	C3	14.0387	4.81218	4.66344	22.6793	0.580492	0.0430146	0.829054	0.131442	1.44693	0.330113	0.333333	49	7	0.1938	45.03	0	1	中部地区	0	河南省	-1.21177	1.69724	0
400	2012	0	15	0	0	0	51	7	0	9	0	0	0	0	51	7	0	8	0	0	0	0	44	3	C3	C3	14.3921	4.76217	5.36129	22.6585	0.539772	0.0822367	0.826296	0.515668	1.6319	0.296982	0.333333	51	7	0.1938	43.83	0	1	中部地区	0	河南省	-1.109	1.61311	0
400	2013	0	14	0	0	0	47	7	0	8	0	0	0	0	47	7	0	8	0	0	0	0	47	7	C3	C3	14.3808	5.273	6.06843	22.8384	0.539619	0.0928936	0.856121	0.082098	2.12505	0.331494	0.375	47	7	0.1938	38.56	0	1	中部地区	0	河南省	-1.11041	1.61426	0
400	2014	0	14	0	0	0	52	3	0	9	0	0	0	0	52	3	0	7	0	0	0	0	52	3	C3	C3	14.4524	5.273	6.65028	22.9333	0.422345	0.119463	0.878867	0.168362	1.79047	0.087123	0.333333	52	3	0.4102	46.68	0	1	中部地区	0	河南省	-1.18242	1.6731	0
400	2015	0	14	0	0	0	52	4	0	9	0	0	0	0	52	4	0	7	0	0	0	0	49	7	C3	C3	14.4986	5.273	6.95082	22.9333	0.449712	0.0645343	0.873317	-0.121171	1.75966	0.132457	0.333333	52	4	0.4095	53.13	0	1	中部地区	0	河南省	-1.14626	1.64349	0
400	2016	0	15	0	0	0	53	7	0	9	0	0	0	0	53	7	0	7	0	0	0	0	50	7	C3	C3	14.4558	5.273	6.95082	22.9333	0.472021	0.0657644	0.862114	0.307734	1.57437	0.176097	0.333333	53	7	0.4128	54.21	0	1	中部地区	0	河南省	-1.09994	1.60575	0
400	2017	0	15	1	0	0	52	4	0	9	1	0.111111	0	0	65	3	0	7	0	0	0	0	52	4	C3	C3	14.2953	5.273	6.95082	22.9333	0.469273	0.044536	0.85807	0.075332	1.37324	0.109278	0.333333	65	3	0.4128	52.79	0	1	中部地区	0	河南省	-1.05564	1.56988	0
400	2018	0	16	1	0	0	64	5	0	9	1	0.111111	0	0	64	5	0	8	0	0	0	0	49	7	C3	C3	14.4324	5.273	6.95082	22.9333	0.426969	0.0187769	0.840016	-0.204648	1.07831	0.105012	0.333333	64	5	0.4128	51.54	0	1	中部地区	0	河南省	-1.1252	1.6263	0
400	2019	0	21	1	0	0	44	4	0	9	1	0.111111	0	0	67	4	0	13	0	0	0	0	44	4	C3	C3	14.4613	5.273	6.95082	22.9333	0.42498	0.0327682	0.840841	0.236051	1.19411	0.104249	0.333333	67	4	0.4326			1	中部地区	0	河南省	-1.26026	1.73731	0
401	2007	1	11	11	0	1	54	3	1	9	9	1	0	1	45	4	1	5	5	1	0	1	54	3	C3	C3	14.3571	0	1.38629	22.9192	0.671035	0.0468267	0.311067	0.334053	2.09083	0.31416	0.333333	45	4	0.5137	63.41	0	1	东部地区	1	河北省	2.19918	0.036041	0
401	2008	0	14	1	0	0	59	3	0	9	1	0.111111	0	0	49	4	0	8	1	0.125	0	0	59	3	C3	C3	14.2582	0	1.60944	22.9333	0.504574	0.0409716	0.35571	0.183483	1.24719	0.331494	0.333333	49	4	0.4078	64.58	0	1	东部地区	1	河北省	-1.06698	1.57904	0
401	2009	0	15	2	0	0	47	4	0	9	1	0.111111	0	0	47	4	0	9	2	0.222222	0	0	47	4	C3	C3	14.2415	0	1.60944	22.9333	0.643191	0.04924	0.297061	0.518523	1.78807	0.331494	0.333333	47	4	0.4078	63.51	0	1	东部地区	1	河北省	-1.3417	1.80513	0
401	2010	1	15	3	0	1	38	5	1	9	2	0.222222	0	1	38	5	0	9	2	0.222222	0	0	50	3	C3	C3	14.4149	0	1.60944	22.9333	0.692911	0.0518473	0.258204	0.594772	1.70509	0.32265	0.333333	38	5	0.4142	63.61	4.142	1	东部地区	0	河北省	-1.22162	1.70537	0
401	2011	0	15	3	0	0	45	4	0	9	3	0.333333	0	0	47	3	0	8	1	0.125	0	0	45	4	C3	C3	14.6439	0	1.79176	22.9333	0.654412	0.04154	0.24287	0.42155	1.25192	0.21371	0.333333	47	3	0.4142	69.75	3.728	1	东部地区	1	河北省	-1.32253	1.78911	0
401	2012	0	15	3	0	0	59	3	0	9	3	0.333333	0	0	46	5	0	8	1	0.125	0	0	59	3	C3	C3	14.6583	0	1.79176	22.9333	0.677956	0.0033245	0.241333	-0.070881	1.17969	0.142603	0.333333	46	5	0.3863	68.35	3.863	1	东部地区	1	河北省	-1.17223	1.66474	0
401	2013	0	15	3	0	0	60	3	0	9	3	0.333333	0	0	51	4	0	8	1	0.125	0	0	60	3	C3	C3	14.4827	0	1.79176	22.9333	0.677456	0.0046114	0.227866	0.075095	1.01494	0.099337	0.333333	51	4	0.3863	70.31	3.863	1	东部地区	1	河北省	-1.32355	1.78996	0
401	2014	0	13	3	0	0	48	5	0	9	3	0.333333	0	0	48	5	0	6	1	0.166667	0	0	48	4	C3	C3	14.5403	0	1.79176	22.9333	0.694987	-0.0062986	0.236258	-0.002928	1.16833	0.123506	0.333333	48	5	0.3863	75.3	3.863	1	东部地区	1	河北省	-1.21322	1.69844	0
401	2015	0	12	3	0	0	57	4	0	8	3	0.375	0	0	57	4	0	6	1	0.166667	0	0	53	4	C3	C3	14.1233	0	1.94591	22.9333	0.725468	-0.0520901	0.212218	-0.290875	1.16599	0.094797	0.375	57	4	0.3748	69.52	3.748	1	东部地区	0	河北省	-1.15666	1.65199	0
401	2016	0	15	3	0	0	53	4	0	9	3	0.333333	0	0	49	4	0	8	1	0.125	0	0	53	4	C3	C3	14.805	0	1.94591	22.9333	0.730765	-0.0005702	0.257325	0.11045	1.20317	0.114378	0.333333	49	4	0.3	68.35	22.5865	1	东部地区	0	河北省	-1.18033	1.67138	0
401	2017	0	16	2	0	0	48	4	0	9	2	0.222222	0	0	48	4	0	11	2	0.181818	0	0	35	3	C3	C3	15.0202	1.09861	1.94591	22.9333	0.725263	0.0031957	0.27351	0.239523		0.04073	0.333333	48	4	0.3	43.76	22.5865	1	东部地区	1	河北省			0
401	2018	0	12	0	0	0	55	4	0	9	0	0	0	0	50	3	0	8	0	0	0	0	55	4	C3	C3	15.0516	0	1.94591	22.9333	0.615594	0.0412887	0.412738	1.0176	0.950876	0.039536	0.333333	50	3	0.3	48.47	26.4414	1	东部地区	1	河北省	-1.33413	1.7988	0
401	2019	0	13	0	0	0	59	4	0	8	0	0	0	0	59	4	0	9	0	0	0	0	51	4	C3	C3	15.2692	4.04305	1.94591	22.9333	0.525172	0.0807565	0.286612	0.118594	0.992827	0.090391	0.375	59	4	0.3			1	东部地区	1	河北省	-1.28539	1.75817	0
402	2018	0	15	1	0	0	54	4	0	9	1	0.111111	0	0	54	4	0	7	0	0	0	0	52	5	K	K	16.2201	2.56495		22.9333	0.749551	0.0271836	0.670584	-0.133467	0.900295	0.331494	0.333333	54	4	0.3114	70.39	0	1	东部地区	1	北京市	-1.20247	1.68959	1
404	2015	0	13	2	0	0	40	4	1	9	2	0.222222	0	1	45	5	0	7	1	0.142857	0	0	40	4	C3	C3	15.3122	1.09861		22.665	0.574696	0.0475741	0.74472	-0.020955	1.32028	0.052151	0.333333	45	5	0.2881	37.56	16.5161	1	中部地区	0	江西省	-1.26585	1.74195	0
404	2018	0	11	4	0	0	58	2	0	9	4	0.444444	0	0	51	5	0	6	3	0.5	0	0	58	2	C3	C3	14.9796	2.3979	0.693147	22.9333	0.582463	0.0162261	0.768757	0.098187	0.900295	0.001957	0.333333	51	5	0.2998	42.88	16.2586	1	中部地区	0	江西省	-1.24889	1.72789	0
404	2019	0	12	5	0	0	52	5	0	9	4	0.444444	0	0	52	5	1	7	4	0.571429	0	1	48	4	C3	C3	14.884	0	0.693147	22.9333	0.584174	0.009759	0.777268	0.076132	0.900295	0.010087	0.333333	52	5	0.306			1	中部地区	0	江西省	-1.34538	1.80821	0
407	2010	0	15	2	0	0	43		0	11	2	0.181818	0	0	43		0	5	0	0	0	0	56	3	D	D	14.3444	1.60944		21.8594	0.5325	0.107701	0.427968	0.474382	1.9294	0.071885	0.545455	43		0.0923	20.9	0	0	东部地区	1	山东省	-1.47971	1.92144	1
407	2011	0	18	2	0	0	63		0	11	2	0.181818	0	0	63		0	7	0	0	0	0	51	3	D	D	14.1723	2.56495		21.8656	0.552447	0.0019867	0.45076	0.063282	1.41288	0.034916	0.545455	63		0.0923	16.05	0	0	东部地区	0	山东省	-1.48796	1.92844	1
407	2012	0	15	0	0	0	45		0	11	0	0	0	0	45		0	7	0	0	0	0	47	7	D	D	14.0404	1.09861	2.30259	21.8786	0.585817	-0.0438892	0.524998	-0.044598	2.03021	0.058938	0.363636	45		0.0923	17.91	0	0	东部地区	0	山东省	-1.52173	1.95718	1
407	2013	0	16	0	0	0	42	3	0	11	0	0	0	0	42	3	0	8	0	0	0	0	48	7	D	D	14.2697	1.60944	2.63906	21.9735	0.615876	0.0145707	0.460206	0.021108	1.71958	0.03575	0.363636	42	3	0.0923	14.6	0	0	东部地区	1	山东省	-1.67604	2.08963	1
407	2014	0	17	0	0	0	51	3	0	11	0	0	0	0	51	3	0	9	0	0	0	0	51	3	D	D	14.3942	1.09861	3.09104	22.1349	0.506253	0.0129153	0.456874	0.286407	1.74087	0.054089	0.363636	51	3	0.1514	27.61		0	东部地区	0	山东省	-1.55154	1.98262	1
407	2015	0	13	0	0	0	49	4	0	11	0	0	0	0	49	4	0	4	0	0	0	0	44	3	D	D	14.5944	1.60944	3.49651	22.1468	0.494332	0.009988	0.391711	-0.126349	2.15571	0.054161	0.363636	49	4		27.85	0	0	东部地区	1	山东省	-1.53235	1.96623	1
407	2016	0	14	0	0	0	50	4	0	11	0	0	0	0	50	4	0	6	0	0	0	0	43	4	D	D	14.6551	1.09861	3.85015	22.1825	0.41451	-0.075581	0.365253	0.055949	2.34213	0.096358	0.363636	50	4	0.154	41.03	0	0	东部地区	1	山东省	-1.44225	1.8897	1
407	2017	0	12	0	0	0	63	7	0	9	0	0	0	0	63	7	0	4	0	0	0	0	53	3	D	D	14.6245	0	3.98898	22.3417	0.465132	0.0243212	0.345546	0.444625	2.02787	0.087523	0.444444	63	7	0.0933	40.96	0	0	东部地区	0	山东省	-1.33124	1.79638	1
407	2018	0	13	1	0	0	54	3	0	10	1	0.1	0	0	64	4	0	5	0	0	0	0	54	3	D	D	14.4007	0	3.98898	22.5838	0.574102	0.0283008	0.344712	0.221487	1.36067	0.087352	0.4	64	4	0.0933	35.44	0	0	东部地区	1	山东省	-1.43292	1.88182	1
407	2019	0	13	1	0	0	64	7	0	10	1	0.1	0	0	64	7	0	5	0	0	0	0	49	3	D	D	15.2903	0	3.98898	22.5965	0.552642	0.0313326	0.318677	0.143822	1.31682	0.071413	0.4	64	7	0.0999			0	东部地区	1	山东省	-1.54214	1.97459	1
409	2015	0	14	0	0	0	53	3	0	9	0	0	0	0	53	3	0	6	0	0	0	0	47	4	S	S	13.9029	1.09861		22.4596	0.727898	0.0217325	0.34583	2.66692	2.1454	0.059455	0.333333	53	3	0.1588	42.26		1	东部地区	0	山东省	-2.21025	2.56069	1
409	2016	0	14	0	0	0	44	4	0	9	0	0	0	0	44	4	0	6	0	0	0	0	44	4	S	S	13.7297	2.70805	1.09861	22.5475	0.78185	-0.0309456	0.372887	-0.000987	2.14445	0.048006	0.333333	44	4	0.1774	42.13		1	东部地区	1	山东省	-1.94181	2.32178	1
409	2017	0	16	0	0	0	56	5	0	9	0	0	0	0	50	3	0	8	0	0	0	0	56	5	S	S	13.8425	0	1.60944	22.5106	0.818473	-0.0454102	0.365252	-0.354984	1.62733	0.072512	0.333333	50	3	0.1652	43.52	4.956	1	东部地区	0	山东省	-1.8641	2.25341	1
409	2018	0	18	0	0	0	48	4	0	9	0	0	0	0	48	4	0	10	0	0	0	0	55	3	S	S	13.8836	0	1.79176	22.2907	0.551379	0.0265648	0.620867	1.14325	1.3523	0.0721	0.333333	48	4	0.1671	44.52	6.471	1	东部地区	0	山东省	-2.08568	2.44932	1
409	2019	0	11	2	0	0	39	4	0	9	1	0.111111	0	0	39	4	0	6	1	0.166667	0	0	46	3	S	S	14.2985	0	1.79176	22.0673	0.666963	-0.227375	0.533586	-0.276102	1.49669	0.0468	0.333333	39	4	0.1671			1	东部地区	1	山东省	-2.11514	2.47558	1
410	2011	0	13	0	0	0	54	4	0	9	0	0	0	0	54	4	0	6	0	0	0	0	48		C3	C3	14.3705	0		22.9333	0.868213	0.0089097	0.781579	0.194342	1.21579	0.104223	0.333333	54	4	0.4234	49.05	2.4964	1	东部地区	1	辽宁省	-1.31591	1.78359	0
413	2012	0	9	0	0	0	66	5	0	7	0	0	0	0	66	5	0	3	0	0	0	0	46	3	C3	C3	12.6676	0		21.6049	0.755861	0.116907	0.818878	2.66692	2.72772	0.053493	0.428571	66	5	0.2893	47.55	8.0407	0	东部地区	0	河北省	-1.39901	1.85322	0
413	2013	0	12	0	0	0	47	2	0	7	0	0	0	0	46	3	0	6	0	0	0	0	47	2	C3	C3	13.6219	0		22.9242	0.349694	0.0453388	0.744213	0.196378	1.3582	0.331494	0.428571	46	3	0.144	70.71	8.2984	0	东部地区	0	河北省	-1.06654	1.57868	0
413	2014	0	11	1	0	0	53	5	0	7	1	0.142857	0	0	53	5	0	5	0	0	0	0	48	2	C3	C3	13.7837	0		22.9333	0.480613	0.0729191	0.649717	1.30003		0.144513	0.428571	53	5	0.1465	41.63	17.0638	0	东部地区	0	河北省			0
413	2015	0	11	1	0	0	49	3	0	7	1	0.142857	0	0	51	3	0	5	0	0	0	0	49	3	C3	C3	14.33	1.60944		22.9333	0.49437	0.0483538	0.603213	1.16955	1.40091	0.197444	0.428571	51	3	0.2164	51.21	14.7042	0	东部地区	0	河北省	-1.14564	1.64298	0
413	2016	0	11	1	0	0	37	3	0	7	1	0.142857	0	0	37	3	0	7	0	0	0	0	37	3	C3	C3	14.4102	2.77259		22.9333	0.507345	0.0279869	0.741145	0.484089	1.44441	0.252409	0.428571	37	3	0.1132	40.53	4.5604	0	东部地区	0	河北省	-1.01654	1.5384	0
413	2017	0	11	1	0	0	48	3	0	6	1	0.166667	0	0	54	3	0	7	0	0	0	0	48	3	C3	C3	15.1701	2.77259	1.09861	22.9333	0.526364	0.0286462	0.687407	1.51204	1.2909	0.119817	0.5	54	3	0.159	37.06	10.1802	0	东部地区	0	河北省	-1.03154	1.55045	0
413	2018	0	12	1	0	0	39	3	0	7	1	0.142857	0	0	51	4	0	6	0	0	0	0	39	3	C3	C3	15.1982	2.3979	1.94591	22.9333	0.539472	0.0312614	0.626109	0.627314	0.955796	0.059684	0.428571	51	4	0.1597	34.69	5.4846	0	东部地区	0	河北省	-1.17034	1.6632	0
413	2019	0	12	1	0	0	43	4	0	7	1	0.142857	0	0	43	4	0	5	0	0	0	0	43	3	C3	C3	14.4805	3.46574	1.94591	22.9333	0.534897	-0.0229945	0.597473	-0.378671	0.900295	0.021999	0.428571	43	4	0.1597			0	东部地区	0	河北省	-1.22923	1.71165	0
415	2007	1	12	12	0	1	43		1	7	7	1	0	1	43		1	6	6	1	1	0	33	3	L	L	12.5818	0	0.693147	21.6049	0.572603	0.0120081	0.345966	0.410508	2.63634	0	0.428571	43		0.2235	41.93	0	0	西部地区	1	新疆维吾尔自治区	1.9393	0.0624869	0
415	2008	0	12	0	0	0	46	5	0	7	0	0	0	0	46	5	0	8	0	0	0	0	44		L	L	12.6543	0	0.693147	21.6049	0.654682	-0.0816169	0.530752	-0.313273	1.72882	0		46	5	0.1829	35.14	0	0	西部地区	1	新疆维吾尔自治区			0
415	2009	0	8	0	0	0	42		0	7	0	0	0	0	34		0	5	0	0	0	0	42		L	L	12.5433	0	0.693147	21.6049	0.745751	-0.0740443	0.571017	0.0732	3.27401	0.0133	0.428571	34		0.1099	15.77	0	0	西部地区	1	新疆维吾尔自治区	-1.54884	1.98032	0
415	2010	0	7	0	0	0	52	4	0	7	0	0	0	0	52	4	0	4	0	0	0	0	52	4	L	L	12.7283	0	0.693147	21.6049	0.782727	0.0016345	0.643886	0.25638	3.51638	0.138338	0.428571	52	4	0.1099	26.01	0	0	西部地区	1	新疆维吾尔自治区	-1.29938	1.76981	0
415	2011	0	11	0	0	0	66		0	9	0	0	0	0	66		0	3	0	0	0	0	31		L	L	12.666	0	1.09861	22.9333	0.541802	0.0197261	0.2988	2.34312	0.998322	0.021786	0.333333	66		0.449	72.36	31.4591	0	西部地区	1	新疆维吾尔自治区	-1.58288	2.00945	0
415	2012	0	14	0	0	0	36		0	11	0	0	0	0	36		0	4	0	0	0	0	35		L	L	13.1585	0	1.60944	22.9333	0.680917	0.0210255	0.0968914	1.33177	0.988358	0.024004	0.333333	36		0.449	70.14	26.8277	0	西部地区	1	新疆维吾尔自治区	-1.43508	1.88365	0
415	2013	0	12	0	0	0	37		0	9	0	0	0	0	43		0	4	0	0	0	0	37		L	L	14.3925	0	1.94591	22.9333	0.853207	0.0233494	0.17066	1.55895	1.02998	0.003263	0.333333	43		0.449	70.2	37.0425	0	西部地区	1	新疆维吾尔自治区	-1.57325	2.0012	0
415	2014	0	16	1	0	0	69		0	9	0	0	0	0	69		0	7	1	0.142857	0	0	38		L	L	15.7319	0	1.94591	22.9333	0.81397	0.0174045	0.196189	0.074565	1.14174	0.191266	0.333333	69		0.4432	75.5		0	西部地区	1	新疆维吾尔自治区	-1.19446	1.68299	0
415	2015	0	13	2	0	0	44	3	0	9	2	0.222222	0	0	44	3	0	5	0	0	0	0	38	3	L	L	14.5487	0	2.07944	22.9333	0.753311	0.0135574	0.316855	0.409674	1.04189	0.125012	0.333333	44	3	0.4464	65.89	34.4844	0	西部地区	1	新疆维吾尔自治区	-1.31822	1.78551	0
415	2016	0	13	4	0	0	48	3	0	9	4	0.444444	0	0	45	3	0	6	1	0.166667	0	0	48	3	L	L	15.3378	0	2.07944	22.9333	0.825802	0.0131154	0.20595	1.51139	1.06133	0.137159	0.333333	45	3	0.3456	75.98	26.6976	0	西部地区	1	新疆维吾尔自治区	-1.34875	1.81103	0
415	2017	0	13	3	0	0	55	4	0	9	3	0.333333	0	0	55	4	0	6	0	0	0	0	40	3	L	L	14.8282	0	2.07944	22.9333	0.882109	0.0105066	0.164274	0.481368	1.03056	0.118462	0.333333	55	4	0.3491	76.27	27.917	0	西部地区	1	新疆维吾尔自治区	-1.22132	1.70512	0
415	2018	0	12	4	0	0	34	4	0	9	3	0.333333	0	0	34	4	0	5	1	0.2	0	0	34	4	L	L	14.5925	1.60944	2.07944	22.9333	0.807246	0.0093216	0.192394	0.149059	0.964997	0.107548	0.333333	34	4	0.3454	75.9	27.6212	0	西部地区	1	新疆维吾尔自治区	-1.32673	1.79262	0
415	2019	0	12	4	0	0	50	5	0	9	3	0.333333	0	0	50	5	0	5	1	0.2	0	0	39	4	L	L	14.9232	0	2.07944	22.9333	0.794467	0.012514	0.0968914	-0.060255	0.966381	0.100976	0.333333	50	5	0.3031			0	西部地区	1	新疆维吾尔自治区	-1.3916	1.84699	0
418	2007	1	14	14	0	1	41	3	1	9	9	1	0	1	41	3	1	6	6	1	0	1	46	5	C3	C3	14.5574	0	2.83321	22.0542	0.545915	0.0916659	0.697472	0.174881	1.74638	0.067277	0.333333	41	3	0.2401	48.24	0.0223	1	东部地区	0	江苏省	1.98937	0.0564653	1
418	2008	0	13	2	0	0	47	5	1	9	2	0.222222	0	1	52	4	0	5	0	0	0	0	47	5	C3	C3	14.4553	0	2.89037	21.929	0.492168	0.007489	0.695812	-0.141521	1.08779	0.054107	0.333333	52	4	0.2401	47.64	6.5497	0	东部地区	0	江苏省	-1.27652	1.7508	1
418	2009	0	12	2	0	0	48	5	0	7	2	0.285714	0	0	43	4	0	6	0	0	0	0	48	5	C3	C3	14.5885	0	2.94444	22.0787	0.506345	0.0571577	0.74277	0.019161	2.23841	0.187277	0.428571	43	4	0.2401	49.9	19.3516	0	东部地区	0	江苏省	-1.34248	1.80578	1
418	2010	1	13	2	0	1	58	5	1	8	2	0.25	0	1	58	5	0	6	0	0	0	0	47	5	C3	C3	15.0884	0	2.99573	22.8029	0.561231	0.0762022	0.780202	1.5604	1.60359	0.177432	0.375	58	5	0.342	63.09	24.4381	0	东部地区	0	江苏省	-1.27	1.74539	1
418	2011	0	12	2	0	0	45	4	0	9	2	0.222222	0	0	45	4	0	4	0	0	0	0	48	5	C3	C3	15.248	0	2.99573	22.9333	0.566435	0.0588905	0.79759	-0.020241	1.1019	0.119748	0.333333	45	4	0.3465	63.55	28.8121	0	东部地区	0	江苏省	-1.3036	1.77333	1
418	2012	0	13	2	0	0	42	4	0	9	2	0.222222	0	0	42	4	0	7	0	0	0	0	44	4	C3	C3	15.4257	0	3.09104	22.8519	0.494206	0.0450797	0.792344	-0.371346	1.11228	0.124697	0.333333	42	4	0.352	62.98	30.0399	0	东部地区	0	江苏省	-1.13448	1.63386	1
418	2013	0	12	2	0	0	66	4	0	9	2	0.222222	0	0	66	4	0	6	0	0	0	0	56	5	C3	C3	16.1646	0	3.13549	22.9333	0.508342	0.051478	0.825841	0.264946	1.17178	0.130629	0.333333	66	4	0.352	63.47	25.8556	0	东部地区	1	江苏省	-1.24182	1.72205	1
418	2014	0	12	2	0	0	51	5	0	9	2	0.222222	0	0	51	5	0	5	0	0	0	0	57	4	C3	C3	15.8041	1.94591	3.13549	22.9333	0.54779	0.0695122	0.860949	0.237886	1.24387	0.060036	0.333333	51	5	0.3778	67.47	33.9757	0	东部地区	0	江苏省	-1.21699	1.70154	1
418	2015	0	9	0	0	0	48	4	0	9	0	0	0	0	48	4	0	3	0	0	0	0	47	4	C3	C3	15.5114	1.94591	3.3673	22.9333	0.582086	0.0735029	0.890061	0.215417	1.54576	0.107824	0.333333	48	4	0.3778	67.37	17.6053	0	东部地区	0	江苏省	-1.20532	1.69193	1
418	2016	0	9	0	0	0	50	5	0	8	0	0	0	0	50	5	0	3	0	0	0	0	43	4	C3	C3	15.6316	2.83321	3.7612	22.9333	0.631521	0.071099	0.917499	0.243937	1.62171	0.11898	0.375	50	5	0.3778	70.79	17.4447	0	东部地区	1	江苏省	-1.09119	1.59865	1
418	2017	0	9	0	0	0	47	4	0	9	0	0	0	0	47	4	0	3	0	0	0	0	44	4	C3	C3	15.8181	2.83321	3.97029	22.9333	0.614859	0.0800631	0.91689	0.309141	2.36574	0.123754	0.333333	47	4	0.3778	72.31	16.9226	0	东部地区	1	江苏省	-1.09119	1.59865	1
418	2018	0	9	0	0	0	47	4	0	9	0	0	0	0	47	4	0	3	0	0	0	0	45	4	C3	C3	15.9865	1.60944	4.14314	22.9333	0.586257	0.0904424	0.920696	0.10532	1.68423	0.095225	0.333333	47	4		72.61	16.6666	0	东部地区	0	江苏省	-1.18888	1.67841	1
421	2016	0	13	2	0	0	34	3	0	8	1	0.125	0	0	55		0	5	1	0.2	0	0	34	3	D	D	13.92	0		22.6752	0.491874	0.0410416	0.443219	-0.024196	1.16625	0.07035	0.375	55		0.4953	62	0	1	东部地区	1	江苏省	-1.40446	1.85781	1
421	2019	0	12	0	0	0	37	3	0	9	0	0	0	0	58	5	0	4	0	0	0	0	37	3	D	D	13.8891	1.09861		22.9333	0.705187	0.015037	0.603224	0.024456	0.927237	0	0.333333	58	5	0.4953			1	东部地区	1	江苏省	-1.60653	2.02974	1
422	2007	1	20	19	0	1	34		1	15	14	0.933333	0	1	34		1	8	8	1	1	0	36		C2	C2	14.2008	0	1.60944	22.8967	0.68914	0.065804	0.308038	0.699123	2.06314	0.331494	0.333333	34		0.162	35.26	0	1	中部地区	1	湖北省	2.08947	0.0458047	1
422	2008	0	16	1	0	0	36	5	0	11	1	0.0909091	0	0	36	5	0	7	0	0	0	0	39		C2	C2	14.3163	0	1.60944	22.9333	0.722692	0.0360726	0.27885	0.405078	1.15169	0.29829	0.363636	36	5	0.162	36.45	0	1	中部地区	0	湖北省	-1.17496	1.66698	1
422	2009	0	16	1	0	0	64		0	10	1	0.1	0	0	64		0	7	0	0	0	0	42		C2	C2	14.3163	1.60944	1.60944	22.9333	0.727806	0.0331395	0.282462	0.228574	1.69324	0.331494	0.4	64		0.162	33.98	0	1	中部地区	0	湖北省	-1.27621	1.75055	1
422	2010	0	16	1	0	0	40		0	11	1	0.0909091	0	0	40		0	7	0	0	0	0	41		C2	C2	14.528	0	1.79176	22.9333	0.724969	0.0548031	0.385178	0.317824	1.30669	0.247621	0.363636	40		0.1641	27.59	8.0409	1	中部地区	0	湖北省	-1.26419	1.74057	1
422	2011	0	14	2	0	0	40		0	11	1	0.0909091	0	0	40		0	5	1	0.2	0	0	40		C2	C2	14.528	1.60944	1.79176	22.9333	0.736392	0.0472837	0.415616	0.538755	1.11683	0.192838	0.363636	40		0.1641	29.28	8.0409	1	中部地区	0	湖北省	-1.38082	1.83793	1
422	2012	0	16	1	0	0	41		0	11	1	0.0909091	0	0	34		0	8	0	0	0	0	41		C2	C2	14.2818	2.70805	2.48491	22.9333	0.734845	0.0497141	0.31036	0.089319	1.0853	0.153006	0.363636	34		0.1685	33.34	8.2565	1	中部地区	0	湖北省	-1.23785	1.71877	1
422	2013	0	13	1	0	0	49		0	10	1	0.1	0	0	49		0	6	0	0	0	0	45		C2	C2	14.2818	2.83321	2.89037	22.9333	0.788887	0.0056696	0.350742	-0.003701	0.969188	0.105461	0.4	49		0.1685	27.66	8.2565	1	中部地区	0	湖北省	-1.30499	1.77448	1
422	2014	1	12	1	0	1	69		1	11	1	0.0909091	0	1	69		0	6	0	0	0	0	43		C2	C2	14.1946	1.09861	2.89037	22.9333	0.79884	0.0021136	0.326004	-0.056954	0.99727	0.138816	0.363636	69		0.1685	28.82	8.2565	1	中部地区	1	湖北省	-1.18545	1.67559	1
422	2015	0	12	1	0	0	49		0	11	1	0.0909091	0	0	49		0	5	0	0	0	0	44		C2	C2	14.1037	2.19722	3.13549	22.9333	0.798186	0.0013584	0.332611	0.00855	0.989568	0.143563	0.363636	49			34.22	8.3692	1	中部地区	0	湖北省	-1.24692	1.72627	1
422	2016	0	12	1	0	0	47	3	0	11	1	0.0909091	0	0	47	3	0	5	0	0	0	0	44		C2	C2	13.8449	1.60944	3.43399	22.9333	0.828879	-0.0353929	0.325837	-0.172077	1.02629	0.284278	0.363636	47	3	0.1708	38.33	8.3692	1	中部地区	0	湖北省	-1.0958	1.60239	1
422	2017	0	10	0	0	0	49		0	9	0	0	0	0	49		0	3	0	0	0	0	52	3	C2	C2	13.8528	2.56495	3.52636	22.9333	0.943285	-0.158127	0.251018	-0.212522	1.08621	0.023979	0.333333	49		0.1708	24.89	0	1	中部地区	1	湖北省	-1.219	1.7032	1
422	2018	0	10	0	0	0	46		0	9	0	0	0	0	36	5	0	2	0	0	0	0	46		C2	C2	13.6682	0	3.61092	22.9333	0.918647	0.0131212	0.241747	0.071668	1.05301	0.0242	0.333333	36	5	0.1708	27.65	8.3692	1	中部地区	0	湖北省	-1.37464	1.83274	1
422	2019	0	11	0	0	0	53	3	0	9	0	0	0	0	53	3	0	3	0	0	0	0	40		C2	C2	13.3555	0	3.61092	22.9333	0.943285	0.0045904	0.262813	0.144218	1.08153	0	0.333333	53	3	0.1708			1	中部地区	0	湖北省	-1.46125	1.90578	1
423	2016	0	13	3	0	0	54	2	0	9	3	0.333333	0	0	54	2	0	6	0	0	0	0	54	2	C2	C2	15.0331	0		22.9333	0.157136	0.186454	0.762127	0.159179	3.76749	0.20666	0.333333	54	2	0.2314	38.68	15.0116	1	东部地区	1	山东省	-1.09165	1.59902	1
423	2019	0	20	2	0	0	56	4	0	9	2	0.222222	0	0	61	3	0	13	0	0	0	0	56	4	C2	C2	15.4851	1.09861		22.9333	0.139923	-0.0382184	0.703143	-0.544245	2.20511	0.173195	0.333333	61	3	0.2314			1	东部地区	0	山东省	-1.20121	1.68855	1
425	2009	0	15	0	0	0	41	4	0	8	0	0	0	0	48	4	0	10	0	0	0	0	41	4	C3	C3	13.8167	0		22.9333	0.707521	0.113605	0.742889	2.66692	1.83615	0.181651	0.375	48	4	0.5847	66.267	0	1	东部地区	0	江苏省	-1.52971	1.96398	1
425	2010	0	14	1	0	0	45	4	0	9	1	0.111111	0	0	45	4	0	8	0	0	0	0	45	4	C3	C3	15.4574	1.60944		22.9333	0.513903	0.117672	0.829311	0.218117	1.7269	0.198276	0.333333	45	4	0.492	73.02	0	1	东部地区	1	江苏省	-1.20217	1.68934	1
425	2011	0	14	2	0	0	57	4	0	9	2	0.222222	0	0	57	4	0	8	0	0	0	0	57	4	C3	C3	15.6245	0		22.9333	0.563431	0.0973279	0.803366	0.307654	1.25254	0.072117	0.444444	57	4	0.492	65.63	0	1	东部地区	0	江苏省	-1.2154	1.70023	1
425	2012	0	14	2	0	0	55	3	1	9	2	0.222222	0	1	59	5	0	8	0	0	0	0	55	3	C3	C3	15.7605	1.09861	0.693147	22.9333	0.613681	0.0543615	0.793115	-0.025435	1.18767	0.091967	0.444444	59	5	0.4926	63.55	0	1	东部地区	0	江苏省	-1.02311	1.54367	1
425	2013	0	15	2	0	0	49	5	0	9	2	0.222222	0	0	49	5	0	9	0	0	0	0	47	5	C3	C3	15.6469	1.94591	2.30259	22.9333	0.598503	0.0315295	0.781545	-0.159891	0.960616	0.072058	0.444444	49	5	0.4926	62.15	0	1	东部地区	1	江苏省	-1.16898	1.66208	1
425	2014	0	15	2	0	0	49	4	0	9	2	0.222222	0	0	52	5	0	9	0	0	0	0	49	4	C3	C3	15.3877	3.21888	2.94444	22.9333	0.581602	0.0083299	0.747982	-0.136636	1.31727	0.097337	0.444444	52	5	0.4693	56.49	0	1	东部地区	0	江苏省	-1.04947	1.5649	1
425	2015	0	15	2	0	0	61	4	0	9	2	0.222222	0	0	61	4	0	9	0	0	0	0	61	4	C3	C3	15.3364	3.29584	3.3673	22.9333	0.517557	-0.0014677	0.76752	-0.285264	1.26648	0.076135	0.444444	61	4	0.4213	53.81	0	1	东部地区	0	江苏省	-1.04153	1.5585	1
425	2016	0	14	2	0	0	60	3	0	8	2	0.25	0	0	60	3	0	9	0	0	0	0	59	3	C3	C3	15.2979	3.3673	4.00733	22.9333	0.534267	0.0049251	0.693363	0.014011	1.11905	0.095752	0.375	60	3	0.426	54.42	0	1	东部地区	0	江苏省	-1.07846	1.58833	1
425	2017	0	12	0	0	0	51	5	0	8	0	0	0	0	63	4	0	6	0	0	0	0	51	5	C3	C3	15.5163	4.00733	4.17439	22.9333	0.516661	0.0206703	0.726932	0.724629	1.21671	0.137399	0.5	63	4	0.426	52.44	0	1	东部地区	0	江苏省	-0.935813	1.47397	1
425	2018	0	14	0	0	0	38	4	0	8	0	0	0	0	38	4	0	8	0	0	0	0	53	4	C3	C3	15.6172	4.46591	4.38203	22.9333	0.504644	0.0335617	0.745392	0.524488	0.961129	0.1084	0.5	38	4	0.3811	57.92	0	1	东部地区	0	江苏省	-1.07917	1.5889	1
425	2019	1	15	2	0	1	57	4	0	9	1	0.111111	0	0	58	5	1	8	2	0.25	0	1	57	4	C3	C3	15.6469	3.66356	4.38203	22.9333	0.564685	0.0471639	0.781738	0.332492	1.14174	0.115565	0.444444	58	5	0.3811			1	东部地区	0	江苏省	-1.17828	1.66971	1
429	2016	0	19	1	0	0	52	3	0	14	1	0.0714286	0	0	52	3	0	8	0	0	0	0	52	3	G	G	14.2106	1.09861		22.9333	0.449772	0.0729421	0.16627	0.827921	1.07966	0.043707	0.357143	52	3	0.2455	68.46	2.1404	1	东部地区	1	广东省	-1.10284	1.6081	0
429	2017	0	19	1	0	0	52	4	0	15	1	0.0666667	0	0	52	4	0	7	0	0	0	0	48	3	G	G	14.2439	0	0.693147	22.9333	0.427832	0.103504	0.14983	0.093452	1.12667	0.048734	0.333333	52	4	0.2455	68.81	1.6891	1	东部地区	1	广东省	-1.02995	1.54918	0
429	2018	0	19	0	0	0	55	4	0	15	0	0	0	0	55	4	0	7	0	0	0	0	55	4	G	G	14.4903	0	1.38629	22.9333	0.383508	0.116799	0.137098	0.041967	1.11266	0.068658	0.333333	55	4	0.2455	69.15		1	东部地区	1	广东省	-1.09452	1.60135	0
429	2019	0	19	1	0	0	48	3	0	15	1	0.0666667	0	0	48	3	0	7	0	0	0	0	50	3	G	G	14.4503	0	1.38629	22.9333	0.420036	0.0820154	0.168657	-0.049945	1.26218	0.075145	0.333333	48	3	0.2456			1	东部地区	1	广东省	-1.19704	1.68512	0
488	2009	0	26	2	0	0	36		1	15	1	0.0666667	0	1	49		0	14	1	0.0714286	0	0	36		C2	C2	15.2506	1.09861		22.9333	0.477652	0.033811	0.373619	-0.041531	1.0499	0.089046	0.333333	49		0.1891	42.49	3.4488	1	东部地区	0	山东省	-1.4843	1.92533	1
488	2010	0	26	2	0	0	59		0	15	1	0.0666667	0	0	59		0	14	1	0.0714286	0	0	42		C2	C2	15.9033	1.09861	1.09861	22.9333	0.564953	0.0371085	0.330257	0.155764	1.001	0.04235	0.333333	59		0.1891	41.36	3.4488	1	东部地区	1	山东省	-1.35506	1.81631	1
488	2011	0	26	2	0	0	58	3	0	15	1	0.0666667	0	0	39		0	14	1	0.0714286	0	0	58	3	C2	C2	15.9078	0	1.79176	22.9333	0.671543	0.012902	0.37773	0.031643	0.934615	0.024562	0.333333	39		0.1889	40.82	5.7224	1	东部地区	0	山东省	-1.46483	1.90882	1
488	2012	0	23	2	0	0	47		0	15	1	0.0666667	0	0	47		0	11	1	0.0909091	0	0	59	3	C2	C2	15.7698	0	2.19722	22.9333	0.699418	0.0009782	0.399124	0.113492	0.913208	0.039771	0.333333	47		0.189	40.71	5.7224	1	东部地区	0	山东省	-1.29533	1.76644	1
488	2013	0	19	2	0	0	40		0	12	1	0.0833333	0	0	40		0	11	1	0.0909091	0	0	40		C2	C2	16.2228	0	2.19722	22.9333	0.691966	0.0145271	0.355795	0.031739	0.920301	0.121273	0.333333	40		0.1973	43.43	5.972	1	东部地区	0	山东省	-1.38568	1.84201	1
488	2014	0	19	3	0	0	42		0	12	2	0.166667	0	0	42		0	11	1	0.0909091	0	0	42		C2	C2	16.1306	0	2.19722	22.9333	0.747491	0.0079777	0.414807	-0.063133	0.964616	0.018888	0.333333	42		0.1811	38.01	6.0929	1	东部地区	1	山东省	-1.33282	1.7977	1
488	2015	0	17	3	0	0	52	5	0	12	2	0.166667	0	0	52	5	0	9	1	0.111111	0	0	50	3	C2	C2	15.9886	1.09861	2.30259	22.9333	0.778623	0.0125437	0.45104	0.057114	0.992883	0.110174	0.333333	52	5	0.1513	41.41	7.5869	1	东部地区	1	山东省	-1.28605	1.75872	1
488	2016	1	18	4	0	1	47	4	0	10	3	0.3	0	0	60	5	1	10	1	0.1	0	1	47	4	C2	C2	15.9796	0	2.63906	22.9333	0.725773	0.0245804	0.434668	0.117581	0.97384	0.050705	0.4	60	5	0.1513	42.83	13.188	1	东部地区	0	山东省	-1.1765	1.66824	1
488	2017	1	18	4	0	1	53	5	1	10	3	0.3	0	1	53	5	1	9	1	0.111111	0	1	48	4	C2	C2	16.0245	0	2.63906	22.9333	0.713381	0.0355878	0.46786	0.306002	1.00969	0.042775	0.4	53	5	0.1513	44.99	15.1604	1	东部地区	0	山东省	-1.17101	1.66375	1
488	2018	1	19	4	0	1	49	4	1	11	3	0.272727	0	1	50	5	1	9	1	0.111111	0	1	49	4	C2	C2	15.5614	1.09861	2.70805	22.9333	0.754349	0.0243522	0.455451	-0.020246	0.930221	0.025365	0.363636	50	5	0.1529	45.57	15.2481	1	东部地区	0	山东省	-1.28643	1.75904	1
488	2019	0	18	4	0	0	54	3	1	8	3	0.375	0	1	49	5	0	10	1	0.1	0	0	54	3	C2	C2	15.7777	0	2.70805	22.9333	0.731114	0.0178983	0.458891	0.052628	0.905969	0.017335	0.375	49	5	0.1533			1	东部地区	0	山东省	-1.39176	1.84712	1
498	2017	0	14	0	0	0	51	4	0	9	0	0	0	0	50	4	0	8	0	0	0	0	51	4	E	E	14.3287	0		22.9333	0.769372	0.0327836	0.822834	0.520037	1.07858	0.048641	0.333333	50	4	0.6066	71.8	0	1	东部地区	1	山东省	-1.28454	1.75747	1
498	2019	0	13	0	0	0	49	4	0	8	0	0	0	0	55	3	0	7	0	0	0	0	49	4	E	E	14.495	1.09861		22.9333	0.742626	0.0255546	0.681064	0.575019	0.907656	0.005701	0.375	55	3	0.6066			1	东部地区	1	山东省	-1.46134	1.90586	1
504	2018	1	10	3	0	1	45	3	1	7	3	0.428571	0	1	45	3	0	4	1	0.25	0	0	47	4	M	M	14.5943	0		21.6049	0.685587	-0.111028	0.427334	0.415306	8.43647	0.331494	0.428571	45	3	0.2558	54.52	0	1	中部地区	1	湖南省	-0.663584	1.26284	1
504	2019	0	10	2	0	0	47	3	0	7	2	0.285714	0	0	45	4	0	4	1	0.25	0	0	47	3	M	M	14.6406	0		21.6049	0.573452	0.068085	0.535109	0.406564	8.43647	0.2188	0.428571	45	4	0.2558			1	中部地区	0	湖南省	-0.838	1.39698	1
507	2009	0	15	0	0	0	38		0	11	0	0	0	0	38		0	8	0	0	0	0	52		G	G	13.5962	0		21.6049	0.269815	0.0572352	0.279678	-0.544245	1.8433	0.042126	0.363636	38		0.164	30.98	0	1	东部地区	0	广东省	-1.3918	1.84716	0
507	2010	0	15	0	0	0	45		0	11	0	0	0	0	45		0	8	0	0	0	0	45		G	G	13.8686	0		21.6049	0.218068	0.115568	0.333531	-0.096262	2.49695	0.10679	0.363636	45		0.164	35.89	0	1	东部地区	1	广东省	-1.20792	1.69407	0
507	2011	0	15	0	0	0	44		0	10	0	0	0	0	44		0	8	0	0	0	0	46		G	G	14.8624	1.09861		21.9517	0.476831	0.0862749	0.255536	0.223186	1.32206	0.065463	0.4	44		0.164	31.89	0	1	东部地区	1	广东省	-1.28478	1.75766	0
507	2012	0	14	0	0	0	40		0	9	0	0	0	0	42		0	7	0	0	0	0	40		G	G	14.4571	1.60944		21.9869	0.437499	0.0429208	0.199243	0.44102	1.3591	0.04755	0.444444	42		0.2506	31.54	0	1	东部地区	0	广东省	-1.11366	1.6169	0
507	2013	0	12	0	0	0	48		0	8	0	0	0	0	52		0	7	0	0	0	0	48		G	G	14.284	0	1.09861	22.0922	0.354787	0.023178	0.200381	0.973029	1.5163	0.035716	0.5	52		0.2562	30.84	0	1	东部地区	1	广东省	-1.18512	1.67532	0
507	2014	0	13	0	0	0	57		0	8	0	0	0	0	57		0	6	0	0	0	0	36		G	G	14.2437	0	1.09861	22.4023	0.50672	0.003158	0.208026	0.656754	1.89541	0.029359	0.375	57		0.2583	30.1	0	1	东部地区	1	广东省	-1.14896	1.64569	0
507	2015	0	12	0	0	0	48	4	0	8	0	0	0	0	48	4	0	5	0	0	0	0	43	4	G	G	14.4108	0	1.09861	22.4234	0.488875	0.014714	0.186886	-0.054406	1.62709	0.029485	0.375	48	4	0.2583	30.43	0	1	东部地区	0	广东省	-1.13149	1.63142	0
507	2016	0	12	0	0	0	35	3	0	9	0	0	0	0	35	3	0	5	0	0	0	0	51	4	G	G	14.2532	0	1.38629	22.4674	0.490038	0.0210143	0.154828	-0.109526	1.41035	0.036355	0.333333	35	3	0.2583	31.75	0	1	东部地区	1	广东省	-1.13601	1.63512	0
507	2017	0	12	0	0	0	44	4	0	8	0	0	0	0	54	3	0	6	0	0	0	0	44	4	G	G	14.3079	0	1.79176	22.5008	0.477613	0.0280416	0.175875	0.033041	1.90152	0.030323	0.375	54	3	0.2583	31.61	0	1	东部地区	1	广东省	-1.0137	1.53612	0
507	2018	0	13	0	0	0	41	4	0	8	0	0	0	0	57	3	0	7	0	0	0	0	41	4	G	G	14.703	0	1.94591	22.6459	0.522906	0.0282229	0.242425	0.405413	1.32753	0.022474	0.375	57	3	0.2583	31.68	0	1	东部地区	0	广东省	-1.11898	1.62123	0
507	2019	0	13	0	0	0	52	4	0	8	0	0	0	0	52	4	0	7	0	0	0	0	46	4	G	G	14.6868	0	1.94591	22.9333	0.38872	0.0267064	0.250674	0.270311	1.03295	0.019111	0.375	52	4	0.2964			1	东部地区	1	广东省	-1.19297	1.68177	0
509	2013	0	15	2	0	0	52	3	0	8	2	0.25	0	0	48	4	0	8	0	0	0	0	52	3	C2	C2	13.3212	1.09861		21.6049	0.898231	0.0216472	0.704958	-0.105284	3.93965	0.0066	0.375	48	4	0.2477	40.38	0	0	西部地区	1	四川省	-1.45383	1.89951	1
509	2015	0	13	1	0	0	54	3	0	9	1	0.111111	0	0	49	1	0	5	0	0	0	0	54	3	C2	C2	13.7212	0	0.693147	21.6049	0.941536	0.0349554	0.655999	-0.219526	8.43647	0.018381	0.333333	49	1	0.2413	35.53	12.241	0	西部地区	1	四川省	-1.31801	1.78534	1
509	2016	0	13	1	0	0	50	1	0	9	1	0.111111	0	0	50	1	0	5	0	0	0	0	47	3	C2	C2	13.7212	0	0.693147	21.6049	0.934028	-0.219049	0.753933	-0.544245	8.43647	0.013971	0.333333	50	1	0.2413	35.08	12.241	0	西部地区	1	四川省	-1.19524	1.68364	1
509	2017	0	8	2	0	0	35	3	0	5	2	0.4	0	0	35	3	0	4	0	0	0	0	56	2	C2	C2	13.5861	0	0.693147	21.6049	0.888114	0.0406058	0.775197	2.66692		0.048601	0.4	35	3	0.2413	36.93	0	0	西部地区	1	四川省			1
509	2018	1	8	2	0	1	42	5	1	5	2	0.4	0	1	42	5	0	4	0	0	0	0	34	3	C2	C2	13.9844	0	0.693147	21.6049	0.926764	-0.245957	0.70121	-0.460436	8.43647	1.1e-05	0.4	42	5	0.2413	34.47	0	0	西部地区	1	四川省	-1.20535	1.69196	1
509	2019	1	8	2	0	1	43	5	1	7	2	0.285714	0	1	43	5	0	3	0	0	0	0	45	2	C2	C2	14.0748	0	0.693147	21.6049	0.943285	-0.343474	0.572164	-0.544245	8.43647	0.020164	0.428571	43	5	0.2413			0	西部地区	1	四川省	-1.26084	1.7378	1
510	2010	0	12	0	0	0	42	4	0	9	0	0	0	0	42	4	0	5	0	0	0	0	48	5	C2	C2	14.0225	0		21.6068	0.513404	0.0343682	0.432094	0.183283	2.75552	0.005261	0.333333	42	4	0.0848	16.52	0.8808	0	西部地区	0	四川省	-1.52297	1.95823	1
510	2011	0	14	0	0	0	47	3	0	9	0	0	0	0	43	3	0	7	0	0	0	0	47	3	C2	C2	14.0212	0		21.6049	0.524906	-0.0492227	0.337921	-0.042705	1.91071	0.009146	0.333333	43	3	0.0848	14.46	0.8808	0	西部地区	1	四川省	-1.58302	2.00957	1
510	2013	0	15	0	0	0	48	7	0	9	0	0	0	0	48	7	0	7	0	0	0	0	49	3	C2	C2	14.0395	1.09861		21.6049	0.48871	-0.103768	0.237434	-0.076923	2.34388	0.005434	0.333333	48	7	0.0848	14.54	0	1	西部地区	1	四川省	-1.53516	1.96863	1
511	2013	0	9	0	0	0	59	3	0	5	0	0	0	0	59	3	0	5	0	0	0	0	47	4	C3	C3	13.7102	1.60944		21.9457	0.507358	0.0137588	0.630529	-0.128124	1.86445	0.085076	0.4	59	3	0.1463	25.92	8.4869	0	东部地区	1	辽宁省	-1.29077	1.76265	0
511	2014	0	15	3	0	0	56	4	0	8	2	0.25	0	0	56	4	0	9	1	0.111111	0	0	56	4	C3	C3	13.9108	0	1.09861	22.0118	0.614595	-0.074805	0.685037	1.65253	3.22834	0.005923	0.375	56	4	0.1369	15.66	7.9416	0	东部地区	1	辽宁省	-1.37372	1.83197	0
511	2015	0	15	3	0	0	60	3	0	8	2	0.25	0	0	60	3	0	9	2	0.222222	0	0	47	2	C3	C3	14.0012	1.09861	1.09861	22.0602	0.628225	-0.0045728	0.675339	-0.323657	4.18023	0.022167	0.375	60	3	0.1127	18.07	6.5319	0	东部地区	1	辽宁省	-1.19554	1.68388	0
511	2016	0	9	2	0	0	61	3	0	7	2	0.285714	0	0	61	3	0	4	1	0.25	0	0	57	4	C3	C3	13.2723	0	1.94591	22.0158	0.629227	-0.130415	0.911045	0.268347	2.65235	0.000401	0.428571	61	3		17.91	6.5377	0	东部地区	1	辽宁省	-1.14198	1.63999	0
511	2017	1	10	1	0	1	45		0	9	0	0	0	0	28	3	1	3	1	0.333333	0	1	45		C3	C3	13.2872	2.83321	2.07944	21.9122	0.707074	0.0196191	0.879266	0.703997		1.3e-05	0.333333	33	3	0.1127	17.83	8.8299	0	东部地区	1	辽宁省			0
513	2009	0	14	0	0	0	43	3	0	9	0	0	0	0	34		0	8	0	0	0	0	43	3	C2	C2	14.5851	1.09861		21.8625	0.287711	0.164447	0.589417	0.260952	3.43763	0.20081	0.333333	34		0.2621	57.88	14.4323	0	东部地区	1	广东省	-1.54758	1.97924	0
513	2012	0	13	0	0	0	40		0	9	0	0	0	0	40		0	7	0	0	0	0	42	3	C2	C2	15.0117	1.09861	0.693147	22.452	0.435524	0.0843528	0.527868	0.246801	2.10865	0.201368	0.333333	40		0.2621	63.51	16.0969	0	东部地区	1	广东省	-1.25403	1.73215	0
513	2013	0	15	2	0	0	49	4	0	11	2	0.181818	0	0	49	4	0	6	0	0	0	0	49	4	C2	C2	14.7737	0	1.09861	22.6052	0.451033	0.0798029	0.453963	0.171206	1.92229	0.15163	0.454545	49	4	0.2621	62.46	16.0966	0	东部地区	1	广东省	-1.24296	1.72299	0
513	2014	1	15	3	0	1	52	5	1	11	3	0.272727	0	1	52	5	1	7	1	0.142857	0	1	52	5	C2	C2	14.8262	1.09861	1.60944	22.7115	0.440964	0.0758116	0.433528	0.200394	1.96417	0.17144	0.454545	52	5	0.3787	76.65	16.0966	0	东部地区	0	广东省	-1.12242	1.62404	0
513	2015	0	15	4	0	0	53	3	0	11	4	0.363636	0	0	53	3	0	7	1	0.142857	0	0	47	3	C2	C2	15.023	1.60944	1.60944	22.8123	0.404534	0.081654	0.442942	0.194127	2.40349	0.127037	0.454545	53	3	0.3668	71.89	21.0017	0	东部地区	0	广东省	-1.1379	1.63665	0
513	2016	0	16	4	0	0	54	7	0	11	4	0.363636	0	0	50	3	0	8	1	0.125	0	0	54	7	C2	C2	15.0891	0	2.19722	22.9333	0.325153	0.0788199	0.567066	0.155767	2.03622	0.17301	0.454545	50	3	0.342	71.23	20.6256	0	东部地区	0	广东省	-1.03612	1.55414	0
513	2017	0	15	4	0	0	54	4	0	10	4	0.4	0	0	47	4	0	8	1	0.125	0	0	54	4	C2	C2	15.8758	0	2.48491	22.9333	0.293382	0.191704	0.71393	0.114901	2.05757	0.121612	0.5	47	4	0.342	68.09	23.313	0	东部地区	0	广东省	-0.982383	1.51104	0
513	2018	1	16	3	0	1	56	5	1	10	3	0.3	0	1	56	5	1	8	1	0.125	0	1	56	5	C2	C2	16.147	0	2.77259	22.9333	0.326166	0.0677692	0.715231	0.038646	1.25651	0.092601	0.5	56	5	0.3421	67.7	21.2265	0	东部地区	1	广东省	-1.06154	1.57464	0
513	2019	0	16	2	0	0	55	3	0	10	1	0.1	0	0	55	3	0	8	1	0.125	0	0	50	3	C2	C2	16.2094	0	2.77259	22.9333	0.317149	0.0813051	0.716114	0.059142	1.71304	0.102961	0.5	55	3	0.342			0	东部地区	1	广东省	-1.15766	1.65281	0
519	2014	0	10	1	0	0	50		0	9	1	0.111111	0	0	50		0	4	0	0	0	0	51		C3	C3	14.5708	0		22.9333	0.0663565	0.0080628	0.0968914	-0.021418	0.900295	0.04234	0.333333	50		0.3604	64.26	1.8548	1	中部地区	0	湖南省	-1.24268	1.72276	1
519	2017	0	9	1	0	0	54		0	8	1	0.125	0	0	54		0	4	0	0	0	0	54		C3	C3	14.2232	1.09861		22.9333	0.226262	0.0123609	0.634063	0.256374	1.34734	0.054274	0.375	54		0.233	58.28	0.8333	1	中部地区	0	湖南省	-1.08361	1.5925	1
519	2018	0	14	0	0	0	60		0	9	0	0	0	0	60		0	7	0	0	0	0	44		C3	C3	14.2986	0		22.9333	0.245685	0.0333569	0.648086	0.037321	1.10709	0.033694	0.375	60		0.233	58.28	0.8333	1	中部地区	0	湖南省	-1.1563	1.6517	1
519	2019	0	14	0	0	0	51		0	9	0	0	0	0	51		0	7	0	0	0	0	51		C3	C3	14.4285	1.09861		22.9333	0.256386	0.0231781	0.664983	0.074298	1.20526	0.033175	0.333333	51		0.2297			1	中部地区	0	湖南省	-1.32461	1.79085	1
521	2007	1	12	12	0	1	42	3	1	7	7	1	0	1	40	5	1	5	5	1	0	1	42	3	C3	C3	13.7773	0		21.8018	0.683432	0.0060239	0.552171	0.414413	1.76453	0.0041	0.428571	40	5	0.0922	28.72	0	1	中部地区	1	安徽省	1.99693	0.0555971	0
521	2009	0	14	1	0	0	43	3	0	9	0	0	0	0	43	3	0	6	1	0.166667	0	0	43	3	C3	C3	14.0635	0		22.2892	0.718073	0.0629163	0.655573	0.45855	1.65703	0.07691	0.333333	43	3	0.1801	39.264	15.7159	1	中部地区	1	安徽省	-1.54059	1.97327	0
521	2010	0	14	1	0	0	30	4	0	9	0	0	0	0	39	3	0	7	1	0.142857	0	0	30	4	C3	C3	14.2479	1.94591		22.6856	0.614091	0.0458808	0.756766	0.300892	1.43707	0.147376	0.333333	39	3	0.2138	47.85	17.2759	1	中部地区	0	安徽省	-1.28558	1.75833	0
521	2011	0	14	1	0	0	45	3	0	9	0	0	0	0	45	3	0	7	1	0.142857	0	0	45	3	C3	C3	14.2534	0	1.09861	22.7518	0.624569	0.0117114	0.741359	0.094435	1.05114	0.214403	0.444444	45	3	0.2138	48.48	17.2899	1	中部地区	0	安徽省	-1.16894	1.66205	0
521	2012	0	15	1	0	0	45	5	0	9	0	0	0	0	45	5	1	7	1	0.142857	0	1	49	5	C3	C3	14.1174	1.09861	1.79176	22.7884	0.621935	0.0204381	0.732653	0.033638	1.05453	0.0651	0.444444	45	5	0.2158	43.56	17.4203	1	中部地区	1	安徽省	-1.09314	1.60023	0
521	2013	0	15	1	0	0	33	4	0	9	0	0	0	0	50	5	0	7	1	0.142857	0	0	33	4	C3	C3	15.4298	1.94591	2.70805	22.8659	0.623602	0.0324021	0.766367	0.132381	1.11357	0.164291	0.444444	50	5	0.2158	43.23	17.4278	1	中部地区	0	安徽省	-1.14732	1.64435	0
521	2014	0	15	1	0	0	42	3	0	9	0	0	0	0	42	3	0	7	1	0.142857	0	0	42	3	C3	C3	15.8164	2.83321	3.2581	22.9215	0.61834	0.0311252	0.769881	0.021432	1.20035	0.0713	0.333333	42	3	0.2158	41.92	17.4278	1	中部地区	0	安徽省	-1.22002	1.70404	0
521	2015	0	14	2	0	0	43	3	0	9	1	0.111111	0	0	43	3	0	7	1	0.142857	0	0	43	3	C3	C3	14.0879	2.19722	3.91202	22.9278	0.622796	0.0023406	0.755966	-0.032419	1.26691	0.030402	0.333333	43	3	0.2158	35.68	17.4278	1	中部地区	1	安徽省	-1.24775	1.72696	0
521	2016	0	14	2	0	0	41	3	0	9	1	0.111111	0	0	54	5	0	7	1	0.142857	0	0	41	3	C3	C3	14.145	3.21888	4.27667	22.9333	0.586963	0.0176029	0.817883	0.202661	1.13769	0.135503	0.333333	54	5	0.2247	39.65	17.4278	1	中部地区	0	安徽省	-1.12276	1.62431	0
521	2017	0	14	2	0	0	45	3	0	9	1	0.111111	0	0	45	3	0	7	1	0.142857	0	0	37	4	C3	C3	14.0713	3.93183	4.64439	22.9333	0.676899	0.0022613	0.826203	0.34093	1.03971	0.092895	0.333333	45	3	0.2247	40.05	17.3152	1	中部地区	0	安徽省	-1.14219	1.64016	0
521	2018	0	14	2	0	0	38	4	0	9	1	0.111111	0	0	50	4	0	8	1	0.125	0	0	38	4	C3	C3	14.1344	3.89182	4.8828	22.9333	0.66999	0.0022411	0.782145	0.041241	0.919089	0.040739	0.333333	50	4	0.2358	36.9	20.1633	1	中部地区	0	安徽省	-1.22599	1.70897	0
521	2019	0	13	2	0	0	44	7	0	9	1	0.111111	0	0	56	4	0	7	1	0.142857	0	0	44	7	C3	C3	14.0769	4.57471	4.8828	22.9333	0.640058	0.0030638	0.732806	-0.053568	0.938277	0.025123	0.333333	56	4	0.2379			1	中部地区	0	安徽省	-1.32199	1.78866	0
523	2017	0	12	1	0	0	54	2	0	7	1	0.142857	0	0	54	2	0	6	0	0	0	0	52	3	C2	C2	14.493	2.3979	0.693147	22.2945	0.617673	0.0070231	0.824821	0.199196	1.42482	0.04706	0.428571	54	2	0.3004	53.63	0	1	东部地区	0	广东省	-1.16115	1.65566	0
523	2018	0	12	1	0	0	50	3	0	7	1	0.142857	0	0	50	3	0	6	0	0	0	0	50	3	C2	C2	14.4797	1.60944	0.693147	22.6784	0.732109	0.0046829	0.875704	0.013821	1.07924	0.022173	0.428571	50	3	0.3004	50.89	0	1	东部地区	0	广东省	-1.21666	1.70128	0
523	2019	1	12	1	0	1	43	5	1	7	1	0.142857	0	1	43	5	0	6	0	0	0	0	53	3	C2	C2	14.7153	0	0.693147	22.9085	0.785858	0.0070139	0.889941	0.03535	1.31915	2e-06	0.428571	43	5	0.3104			1	东部地区	1	广东省	-1.32156	1.7883	0
525	2010	0	13	0	0	0	43	2	0	9	0	0	0	0	53	2	0	5	0	0	0	0	43	2	C2	C2	13.9342	2.19722		22.0302	0.802555	-0.0025864	0.700238	0.073306	2.05817	0.099282	0.555556	53	2	0.2851	43.58	13.9699	1	东部地区	0	江苏省	-1.16118	1.65569	1
525	2011	0	13	0	0	0	54	2	0	9	0	0	0	0	54	2	0	5	0	0	0	0	44	2	C2	C2	13.8288	2.56495	1.09861	22.7584	0.620172	0.0095967	0.517846	0.519975	1.4788	0.107857	0.555556	54	2	0.4475	71.67	23.7832	0	东部地区	1	江苏省	-1.19223	1.68116	1
525	2012	0	12	0	0	0	65	3	0	9	0	0	0	0	65	3	0	5	0	0	0	0	43	2	C2	C2	14.0358	4.8752	2.3979	22.9333	0.650526	0.0327391	0.578149	0.239407	1.30131	0.102869	0.333333	65	3	0.4475	68.18	23.7832	0	东部地区	0	江苏省	-1.21326	1.69847	1
525	2013	0	12	0	0	0	42	5	0	9	0	0	0	0	42	5	0	5	0	0	0	0	38	3	C2	C2	14.2303	5.273	3.52636	22.9333	0.654953	0.0360249	0.501916	0.009192	1.34506	0.103992	0.333333	42	5	0.4475	65.62	23.7832	0	东部地区	0	江苏省	-1.37073	1.82945	1
525	2014	0	12	0	0	0	45	2	0	9	0	0	0	0	43	5	0	5	0	0	0	0	45	2	C2	C2	14.2434	5.1299	4.21951	22.9333	0.630683	0.0377526	0.516501	-0.059219	1.52456	0.021791	0.333333	43	5	0.4475	65.75	23.7832	0	东部地区	1	江苏省	-1.30924	1.77803	1
525	2015	0	13	1	0	0	32	3	0	9	1	0.111111	0	0	38	4	0	6	0	0	0	0	32	3	C2	C2	14.3065	5.273	4.89784	22.836	0.518339	0.0159741	0.391879	-0.331146	1.77872	0.049502	0.333333	38	4	0.4475	69.59	23.7832	0	东部地区	0	江苏省	-1.30686	1.77604	1
525	2016	0	13	1	0	0	60	2	0	9	1	0.111111	0	0	60	2	0	6	0	0	0	0	41	3	C2	C2	14.6502	5.273	5.50126	22.9333	0.540696	0.0120322	0.467455	-0.223645	1.58702	0.075444	0.333333	60	2	0.5175	74.66	24.577	0	东部地区	0	江苏省	-1.18082	1.67179	1
525	2017	0	13	1	0	0	50	2	0	9	1	0.111111	0	0	50	2	0	6	0	0	0	0	48	2	C2	C2	14.8293	5.273	5.87493	22.9333	0.548565	0.0590091	0.481689	0.433729	1.57946	0.081921	0.333333	50	2	0.5175	70.63	22.1063	0	东部地区	0	江苏省	-1.21923	1.70339	1
525	2018	0	14	1	0	0	62	4	0	9	1	0.111111	0	0	62	4	0	7	0	0	0	0	48	3	C2	C2	14.9359	4.36945	6.00389	22.9333	0.64405	0.0475006	0.506309	0.164918	1.33753	0.049551	0.333333	62	4	0.5175	70.86	22.1763	0	东部地区	0	江苏省	-1.28017	1.75384	1
525	2019	0	14	1	0	0	37	4	0	9	1	0.111111	0	0	37	4	0	6	0	0	0	0	49	3	C2	C2	14.411	0	6.00389	22.9333	0.670422	-0.0244748	0.549899	-0.218984	1.18561	0.008395	0.333333	37	4	0.4584			0	东部地区	0	江苏省	-1.42431	1.87455	1
527	2007	1	11	10	0	1	30	4	1	9	8	0.888889	0	1	36	4	1	3	3	1	0	1	30	4	C3	C3	15.6368	0	0.693147	22.9333	0.673491	0.096638	0.719438	0.653351	2.84872	0.212342	0.333333	36	4	0.4674	66.17	7.1682	0	东部地区	1	广东省	2.13894	0.0411668	0
527	2008	1	13	3	0	1	39	4	1	9	3	0.333333	0	1	39	4	0	5	0	0	0	0	33	4	C3	C3	15.5184	1.60944	0.693147	22.9333	0.688136	0.066333	0.589592	0.360906	1.42194	0.225866	0.333333	39	4	0.4674	65.09	9.3054	0	东部地区	0	广东省	-1.15063	1.64705	0
527	2009	0	10	2	0	0	43	4	0	9	2	0.222222	0	0	43	4	0	4	0	0	0	0	36	4	C3	C3	15.5093	2.19722	1.38629	22.9333	0.597952	0.0794079	0.667516	0.04336	2.31877	0.331494	0.333333	43	4	0.4249	59.07	11.5589	0	东部地区	0	广东省	-1.27577	1.75018	0
527	2010	0	12	2	0	0	39	4	0	9	2	0.222222	0	0	39	4	0	6	0	0	0	0	35	4	C3	C3	16.0814	4.14314	2.3979	22.9333	0.610437	0.0961439	0.66621	0.577023	2.04888	0.310973	0.333333	39	4	0.4249	57.29	8.8034	0	东部地区	0	广东省	-1.18968	1.67907	0
527	2011	0	11	2	0	0	42	4	0	9	2	0.222222	0	0	42	4	0	5	0	0	0	0	36	4	C3	C3	16.0049	5.273	3.95124	22.9333	0.57753	0.0762544	0.671443	0.248786	1.3463	0.300185	0.333333	42	4	0.4117	52.82	15.8367	0	东部地区	0	广东省	-1.24013	1.72065	0
527	2012	0	12	2	0	0	44	4	0	9	2	0.222222	0	0	44	4	0	4	0	0	0	0	34	4	C3	C3	16.0094	5.06259	4.89035	22.9333	0.55017	0.0677976	0.666884	-0.268901		0.256182	0.333333	44	4	0.4117	53.53	17.8998	0	东部地区	0	广东省			0
528	2010	0	15	2	0	0	50	4	0	9	0	0	0	0	50	4	0	8	2	0.25	0	0	45	4	C3	C3	15.8735	1.38629		22.9333	0.544765	0.0832927	0.736745	0.509004	1.89657	0.211018	0.333333	50	4	0.3869	51.98	0	1	西部地区	0	广西壮族自治区	-1.20881	1.6948	0
528	2011	0	17	1	0	0	46	5	0	9	0	0	0	0	46	5	0	10	1	0.1	0	0	46	4	C3	C3	15.9866	1.09861		22.9333	0.589365	0.0582838	0.69003	0.163486	1.18231	0.163658	0.333333	46	5	0.3498	47.36	0	1	西部地区	0	广西壮族自治区	-1.29945	1.76987	0
528	2012	0	18	1	0	0	40	3	0	9	0	0	0	0	60	2	0	11	1	0.0909091	0	0	40	3	C3	C3	14.5498	2.07944	0.693147	22.9333	0.586932	0.0123454	0.645285	-0.293575	1.12503	0.18396	0.333333	60	2	0.3498	46.18	0	1	西部地区	0	广西壮族自治区	-1.07079	1.58212	0
528	2013	0	16	1	0	0	41	3	0	9	0	0	0	0	41	3	0	9	1	0.111111	0	0	41	3	C3	C3	14.4222	1.60944	0.693147	22.9333	0.577607	0.0149594	0.661215	-0.003561	0.936581	0.092305	0.333333	41	3	0.3498	41.97	0	1	西部地区	0	广西壮族自治区	-1.31004	1.77869	0
528	2014	0	17	1	0	0	49	5	0	9	0	0	0	0	49	5	0	10	1	0.1	0	0	42	3	C3	C3	14.7101	2.3979	1.60944	22.9333	0.561288	0.0092856	0.697694	-0.182069	1.28459	0.105991	0.333333	49	5	0.3498	40.66	0	1	西部地区	0	广西壮族自治区	-1.16677	1.66027	0
528	2015	0	19	3	0	0	43	3	0	11	2	0.181818	0	0	71	4	0	10	1	0.1	0	0	43	3	C3	C3	14.5959	1.09861	2.07944	22.9333	0.563075	0.0010187	0.674084	-0.35339	1.05432	0.131011	0.363636	71	4	0.3498	45.38	0	1	西部地区	0	广西壮族自治区	-1.08187	1.59109	0
528	2016	0	19	4	0	0	46	3	0	11	3	0.272727	0	0	46	3	0	10	1	0.1	0	0	46	3	C3	C3	15.121	1.60944	2.56495	22.9333	0.570183	0.002311	0.644163	0.052522	1.00301	0.150673	0.363636	46	3	0.3498	46.76	0	1	西部地区	0	广西壮族自治区	-1.10072	1.60638	0
528	2017	0	18	5	0	0	49	3	1	11	4	0.363636	0	1	56	5	0	9	1	0.111111	0	0	49	3	C3	C3	15.4952	2.19722	2.94444	22.9333	0.579048	0.014879	0.66118	0.607934	1.05505	0.078992	0.363636	56	5	0.3498	44.41	2.7536	1	西部地区	0	广西壮族自治区	-1.12516	1.62626	0
528	2018	0	18	6	0	0	52		1	11	4	0.363636	0	1	72	3	0	9	2	0.222222	0	0	52		C3	C3	15.6288	2.83321	3.13549	22.9333	0.614775	0.0320833	0.685266	0.605513	0.984618	0.073122	0.363636	72	3	0.3498	45.87	2.7536	1	西部地区	0	广西壮族自治区	-1.18204	1.67279	0
528	2019	0	18	6	0	0	57	3	0	11	4	0.363636	0	0	57	3	0	9	2	0.222222	0	0	57	3	C3	C3	15.5912	0	3.13549	22.9333	0.637306	0.0359598	0.703911	0.060407	1.00898	0.05785	0.363636	57	3	0.3467			1	西部地区	1	广西壮族自治区	-1.28391	1.75695	0
529	2013	0	17	2	0	0	50		0	9	2	0.222222	0	0	50		0	9	0	0	0	0	51		C1	C1	14.8643	0		21.6049	0.293831	0.061533	0.526498	0.176151	3.54929	0.00247	0.333333	50		0.5126	59.04	0	1	东部地区	1	广东省	-1.5957	2.02044	0
530	2008	0	14	0	0	0	64	3	0	9	0	0	0	0	64	3	0	8	0	0	0	0	57	2	C3	C3	14.0592	0		21.7238	0.360596	0.0498703	0.435201	-0.084959	0.912565	0.0261	0.333333	64	3	0.2196	41.62	15.372	1	东部地区	1	辽宁省	-1.31593	1.78361	0
530	2010	0	13	0	0	0	66		0	9	0	0	0	0	66		0	7	0	0	0	0	52	3	C3	C3	14.1361	1.60944		21.7922	0.375602	0.0376292	0.457117	0.072415	1.51153	0.057478	0.333333	66		0.2196	43.04	15.372	1	东部地区	1	辽宁省	-1.37086	1.82956	0
530	2011	0	13	0	0	0	60	2	0	9	0	0	0	0	74	3	0	7	0	0	0	0	60	2	C3	C3	14.2761	1.94591		21.8396	0.395404	0.0306061	0.520522	0.245884	1.19048	0.117149	0.333333	74	3	0.2196	46.61	15.372	1	东部地区	1	辽宁省	-1.39922	1.8534	0
530	2012	0	13	0	0	0	75	3	0	9	0	0	0	0	75	3	0	7	0	0	0	0	75	3	C3	C3	14.3437	1.09861	1.60944	21.8007	0.349769	0.0429133	0.470374	-0.18316	1.10217	0.011486	0.333333	74	3	0.2196	35.41	15.372	1	东部地区	0	辽宁省	-1.28186	1.75524	0
530	2013	0	11	0	0	0	39		0	9	0	0	0	0	39		0	5	0	0	0	0	39		C3	C3	14.3051	0	1.94591	21.8109	0.322938	0.0535695	0.439158	0.00902	1.39536	0.125295	0.333333	39		0.2196	41.41	15.372	1	东部地区	1	辽宁省	-1.42822	1.87785	0
530	2014	0	12	0	0	0	45		0	9	0	0	0	0	40		0	5	0	0	0	0	45		C3	C3	14.3051	0	2.3979	21.8397	0.324261	0.037499	0.438052	-0.071623	1.45819	0.021138	0.333333	40		0.2196	37.4	15.372	1	东部地区	0	辽宁省	-1.37693	1.83466	0
530	2015	0	13	0	0	0	54	5	0	9	0	0	0	0	54	5	0	6	0	0	0	0	42	3	C3	C3	14.3728	2.07944	2.63906	22.13	0.335244	0.0321409	0.325906	0.127517	1.68623	0.112885	0.333333	54	5	0.2134	40.45	15.6636	1	东部地区	0	辽宁省	-1.29865	1.7692	0
530	2016	0	13	2	0	0	66		0	9	2	0.222222	0	0	66		0	5	0	0	0	0	55	4	C3	C3	14.6013	2.19722	2.70805	22.3294	0.334328	0.0365064	0.417863	0.106985	1.43496	0.12613	0.333333	66		0.1996	39.32	14.6506	1	东部地区	1	辽宁省	-1.17874	1.67008	0
530	2017	0	12	1	0	0	55	5	0	9	1	0.111111	0	0	55	5	0	4	0	0	0	0	55	5	C3	C3	14.6652	2.56495	2.83321	22.4495	0.378105	0.0364003	0.4032	0.168708	1.11739	0.050164	0.333333	55	5	0.1996	35.36	14.6506	1	东部地区	0	辽宁省	-1.20635	1.69277	0
530	2018	0	11	0	0	0	68	5	0	9	0	0	0	0	68	5	0	4	0	0	0	0	55	7	C3	C3	14.7019	1.94591	2.99573	22.4403	0.378905	0.0201172	0.412558	-0.054647	0.900295	0.000156	0.333333	68	5	0.1998	32.17	14.6653	0	东部地区	0	辽宁省	-1.27566	1.75009	0
530	2019	0	11	0	0	0	57	5	0	9	0	0	0	0	57	5	0	4	0	0	0	0	57	5	C3	C3	14.6623	2.19722	2.99573	22.4326	0.374875	0.0155868	0.401338	-0.068265	0.913536	3e-06	0.333333	57	5	0.2027			0	东部地区	1	辽宁省	-1.40521	1.85845	0
531	2018	0	15	0	0	0	64	5	0	10	0	0	0	0	64	5	0	6	0	0	0	0	49	4	D	D	14.6355	0		22.9333	0.588476	0.009943	0.34201	0.05178	0.9438	0.005004	0.333333	64	5	0.2612	66.23	0	1	东部地区	1	广东省	-1.49999	1.93867	0
532	2008	0	12	1	0	0	62		0	9	1	0.111111	0	0	62		0	4	0	0	0	0	43	4	S	S	14.0151	2.19722	1.09861	21.6049	0.943285	-0.24138	0.944268	-0.035226	2.61344	0.0117	0.333333	62		0.112	26.53	3.575	1	东部地区	0	广东省	-1.97405	2.35025	0
532	2009	0	12	1	0	0	37		0	9	1	0.111111	0	0	37		0	5	0	0	0	0	44	4	S	S	13.6933	1.09861	1.38629	21.6049	0.189438	0.0457144	0.295462	-0.037358	4.56287	0.025676	0.333333	37		0.1006	23.37	0	1	东部地区	0	广东省	-2.27114	2.61542	0
532	2010	0	12	1	0	0	52	4	0	9	1	0.111111	0	0	52	4	0	5	0	0	0	0	52	4	S	S	14.4157	0	1.79176	21.6049	0.205617	0.0192851	0.277091	0.275855	2.99682	0.074261	0.333333	52	4	0.1006	26.44	0	1	东部地区	0	广东省	-2.11136	2.47221	0
532	2011	0	12	1	0	0	55	3	0	9	1	0.111111	0	0	44		0	5	1	0.2	0	0	55	3	S	S	14.4916	1.09861	2.70805	21.6049	0.18351	0.0392581	0.388825	-0.163963	3.05935	0.094233	0.333333	44		0.1057	33.35	0	1	东部地区	1	广东省	-2.14138	2.49901	0
532	2012	0	14	1	0	0	57	3	0	11	1	0.0909091	0	0	40		0	5	1	0.2	0	0	57	3	S	S	14.527	0	3.09104	21.6049	0.137633	0.062954	0.383183	-0.051376	3.34991	0.090895	0.363636	40		0.1335	39.49	0	1	东部地区	0	广东省	-1.9753	2.35136	0
532	2013	0	14	1	0	0	45		0	11	1	0.0909091	0	0	45		0	5	1	0.2	0	0	42	4	S	S	14.6802	0	3.17805	21.6049	0.187312	0.0690315	0.372812	0.077926	5.15877	0.0473	0.363636	45		0.1491	59.03	0	1	东部地区	0	广东省	-2.08782	2.45122	0
532	2014	0	13	1	0	0	56	4	0	10	1	0.1	0	0	56	4	0	4	0	0	0	0	44		S	S	15.024	0	3.33221	21.6049	0.213197	0.041698	0.391359	-0.210485	5.41453	0.016554	0.4	56	4	0.15	56.42	0	1	东部地区	0	广东省	-1.91797	2.30077	0
532	2015	0	17	3	0	0	36		0	11	1	0.0909091	0	0	36		0	7	2	0.285714	0	0	43		S	S	15.216	0	3.52636	21.6049	0.36587	0.0444565	0.257953	0.228968	8.43647	0.184831	0.363636	36		0.1479	53.42	0	1	东部地区	0	广东省	-1.91402	2.29729	0
532	2016	0	14	2	0	0	44		0	11	1	0.0909091	0	0	44		0	4	1	0.25	0	0	44		S	S	15.3728	0	3.58352	21.6049	0.582156	0.0276683	0.245475	0.460573	4.25365	0.137794	0.363636	44		0.1449	51.95	0	1	东部地区	1	广东省	-1.97311	2.34942	0
532	2017	0	17	2	0	0	43	4	0	11	1	0.0909091	0	0	43	4	1	7	1	0.142857	0	1	47	4	S	S	15.7702	2.83321	3.82864	21.6049	0.628915	0.027716	0.223656	0.545473	2.40212	0.133018	0.363636	43	4	0.1449	50.9	0	1	东部地区	0	广东省	-1.98799	2.36258	0
532	2018	0	17	1	0	0	39	3	1	11	1	0.0909091	0	1	41	3	0	7	0	0	0	0	39	3	S	S	15.9198	1.94591	4.02535	21.6715	0.6367	0.0250346	0.253907	0.107033	2.11329	0.13316	0.363636	41	3	0.1449	51.11	0	1	东部地区	0	广东省	-2.03772	2.40666	0
532	2019	0	15	1	0	0	46	4	0	11	1	0.0909091	0	0	46	4	0	5	0	0	0	0	38	3	S	S	15.9794	1.09861	4.02535	21.6513	0.599001	0.031329	0.229223	-0.184461	2.39362	0.000263	0.363636	46	4	0.1449			1	东部地区	1	广东省	-2.17934	2.53298	0
533	2007	1	13	13	0	1	50	3	1	11	11	1	0	1	50	3	1	3	3	1	1	0	51	3	C3	C3	14.5382	0	3.46574	21.682	0.773274	0.0494881	0.788308	0.72582	1.93291	0.0493	0.363636	50	3	0.2425	55.14	13.4549	0	东部地区	1	广东省	1.94796	0.0614107	0
533	2008	0	13	0	0	0	38	5	0	11	0	0	0	0	38	5	0	4	0	0	0	0	52	3	C3	C3	14.3711	1.60944	3.55535	21.7473	0.764149	0.0235834	0.813275	-0.108362	1.27505	0.0401	0.363636	38	5	0.2459	51.4	13.6435	0	东部地区	0	广东省	-1.30738	1.77647	0
533	2009	0	13	0	0	0	39	4	0	11	0	0	0	0	39	4	0	4	0	0	0	0	53	3	C3	C3	14.3711	1.09861	3.63759	21.668	0.662236	0.0751603	0.800347	-0.015904	2.53177	0.060791	0.363636	39	4	0.247	50.27	13.7045	0	东部地区	1	广东省	-1.53091	1.965	0
533	2010	0	13	0	0	0	41	3	0	11	0	0	0	0	41	3	0	4	0	0	0	0	47	7	C3	C3	14.4579	1.60944	3.80666	21.6049	0.596963	0.0594817	0.628409	0.028756	3.48696	0.065804	0.363636	41	3	0.247	46.15	13.7045	0	东部地区	1	广东省	-1.36605	1.82553	0
533	2011	0	14	0	0	0	42	3	0	11	0	0	0	0	42	3	0	5	0	0	0	0	49	4	C3	C3	14.5458	1.09861	3.95124	21.6049	0.537735	0.0318333	0.624054	-0.285811	2.00901	0.057589	0.363636	42	3	0.2485	45.38	13.7878	0	东部地区	1	广东省	-1.43497	1.88355	0
533	2012	0	14	0	0	0	56	4	0	11	0	0	0	0	56	4	0	5	0	0	0	0	50	7	C3	C3	14.4985	1.09861	4.06044	21.6058	0.546238	0.0312849	0.57917	-0.024012	1.71825	0.038872	0.363636	56	4	0.2485	45.71	13.7878	0	东部地区	1	广东省	-1.29628	1.76723	0
533	2013	0	14	0	0	0	28		0	11	0	0	0	0	28		0	5	0	0	0	0	51	7	C3	C3	14.5059	0	4.23411	22.0667	0.497427	0.0478865	0.746712	0.170669	1.41065	0.02	0.363636	33		0.2497	45.14	13.8544	0	东部地区	1	广东省	-1.43462	1.88325	0
533	2014	0	14	0	0	0	35		0	11	0	0	0	0	54		0	6	0	0	0	0	35		C3	C3	14.686	0	4.3438	22.0859	0.483665	0.041	0.732342	0.686157		0.020477	0.363636	54		0.2497	44.16	13.8544	0	东部地区	1	广东省			0
533	2015	0	12	1	0	0	52	4	0	11	1	0.0909091	0	0	52	4	0	5	0	0	0	0	52	4	C3	C3	14.9365	2.3979	4.41884	22.1501	0.49158	0.0412742	0.786478	0.06003	2.36667	0.027544	0.363636	52	4	0.2497	44.89	8.9348	0	东部地区	1	广东省	-1.27072	1.74599	0
533	2016	0	14	3	0	0	37	3	0	11	3	0.272727	0	0	59	3	0	4	0	0	0	0	37	3	C3	C3	15.0807	1.09861	4.56435	21.9046	0.367516	0.0803341	0.801226	0.050384	3.35539	0.030853	0.363636	59	3	0.1737	45.45	0.0592	0	东部地区	1	广东省	-1.19876	1.68653	0
533	2017	0	9	2	0	0	43	5	0	8	2	0.25	0	0	43	5	0	3	0	0	0	0	51	7	C3	C3	15.023	2.3979	4.66344	22.1971	0.500873	0.015261	0.786099	0.905499	2.49314	0.125376	0.375	43	5	0.1737	54.17	0.0592	0	东部地区	0	广东省	-1.18453	1.67484	0
533	2018	0	11	2	0	0	32	4	0	9	2	0.222222	0	0	32	4	0	4	0	0	0	0	52	7	C3	C3	15.4155	0	4.70048	21.6356	0.622565	-0.343474	0.767543	0.156344	1.48153	0.064895	0.333333	33	4	0.1737	46.09	0.0592	0	东部地区	1	广东省	-1.35879	1.81944	0
533	2019	0	11	1	0	0	39	3	0	9	1	0.111111	0	0	39	3	0	4	0	0	0	0	62	4	C3	C3	15.572	0	4.70048	21.6049	0.630724	-0.004327	0.761524	-0.544245	1.60742	0.036303	0.333333	39	3	0.1737			0	东部地区	1	广东省	-1.45007	1.89632	0
534	2018	0	10	1	0	0	52	4	0	9	1	0.111111	0	0	52	4	0	3	0	0	0	0	54	3	K	K	13.5411	0		21.6795	0.409483	0.0163635	0.554796	0.012897	2.48	0.09	0.333333	52	4	0.5228	67.18	12.4374	0	东部地区	1	广东省	-1.45703	1.90221	0
536	2008	0	11	0	0	0	59		0	9	0	0	0	0	59		0	4	0	0	0	0	44	7	C3	C3	13.1007	0	0.693147	21.6049	0.747619	0.0374269	0.547526	0.21401		0.0164		59		0.3632	47.87	0	1	东部地区	0	福建省			1
536	2009	0	8	2	0	0	44	4	0	6	2	0.333333	0	0	44	4	0	3	0	0	0	0	44	4	C3	C3	12.3318	0	0.693147	21.6049	0.404139	0.0834434	0.944268	-0.487349	8.43647	0.08807	0.333333	44	4	0.3062	45.19	0	1	东部地区	0	福建省	-1.36599	1.82548	1
536	2010	0	12	1	0	0	38	7	0	8	1	0.125	0	0	39	5	0	4	0	0	0	0	38	7	C3	C3	13.277	2.19722	0.693147	22.2738	0.327206	0.0991714	0.435809	2.66692	1.38505	0.053902	0.571429	39	5	0.7142	89.69	5.8709	0	东部地区	1	福建省	-1.34729	1.80981	1
536	2011	0	12	1	0	0	54	7	0	9	1	0.111111	0	0	54	7	0	4	0	0	0	0	46	4	C3	C3	13.5041	1.09861	1.09861	22.2388	0.269682	0.10129	0.382502	-0.278284	1.23415	0.065306	0.555556	54	7	0.7077	90.17	6.0255	0	东部地区	0	福建省	-1.16168	1.6561	1
536	2012	0	13	1	0	0	61	4	0	9	1	0.111111	0	0	61	4	0	4	0	0	0	0	40	3	C3	C3	13.4588	1.09861	1.09861	22.4794	0.437781	0.062451	0.441705	-0.165013	1.38133	0.068696	0.555556	61	4	0.7077	87.38	5.7911	0	东部地区	0	福建省	-0.972048	1.50279	1
536	2013	0	12	1	0	0	69	2	0	9	1	0.111111	0	0	69	2	0	4	0	0	0	0	50	4	C3	C3	13.5977	1.94591	1.09861	22.9333	0.619171	0.054297	0.689447	2.04208	1.39459	0.068755	0.555556	69	2	0.7077	85.07	5.6464	0	东部地区	0	福建省	-1.19257	1.68145	1
536	2014	0	10	1	0	0	67	3	0	7	1	0.142857	0	0	67	3	0	4	0	0	0	0	67	3	C3	C3	14.0635	1.09861	2.07944	22.9333	0.617403	0.0358421	0.717503	0.26594	1.26359	0.029962	0.428571	67	3	0.6363	73.37	7.3603	0	东部地区	0	福建省	-1.11104	1.61477	1
536	2015	1	13	2	0	1	49		1	9	2	0.222222	0	1	49		0	4	0	0	0	0	43	3	C3	C3	13.9165	0	2.30259	22.9174	0.663016	0.0223568	0.653968	-0.225788	1.31299	0.027953	0.555556	49		0.6363	71.59	7.8739	0	东部地区	1	福建省	-1.00045	1.5255	1
536	2016	0	13	1	0	0	54	4	0	9	1	0.111111	0	0	55	4	0	4	0	0	0	0	54	4	C3	C3	13.9795	1.09861	2.30259	22.9333	0.309024	0.0200977	0.750096	-0.183595	1.33605	0.074838	0.555556	55	4	0.2868	79.24	16.9406	0	东部地区	1	福建省	-0.880389	1.4302	1
536	2017	0	13	0	0	0	45	4	0	10	0	0	0	0	45	4	0	4	0	0	0	0	45	4	C3	C3	14.5077	3.04452	2.56495	22.9333	0.389247	0.0094429	0.442955	0.102133	1.04324	0.06633	0.571429	45	4	0.2637	74.22	15.9064	0	东部地区	1	福建省	-0.905562	1.45003	1
536	2018	0	11	1	0	0	51	4	0	8	0	0	0	0	51	4	0	4	1	0.25	0	0	42	3	C3	C3	14.8251	1.60944	2.70805	22.9333	0.605061	-0.261189	0.343138	-0.075938	0.924081	0.027521	0.571429	51	4	0.2637	67.01	15.5161	0	东部地区	1	福建省	-0.972879	1.50346	1
536	2019	1	11	2	0	1	51		1	10	2	0.2	0	1	51		1	3	1	0.333333	0	1	51		C3	C3	14.7521	1.60944	2.70805	22.9333	0.661928	-0.177293	0.260459	-0.544245	1.195	0.008734	0.571429	51		0.2537			0	东部地区	1	福建省	-1.06323	1.57601	1
537	2017	1	10	1	1	0	49	3	1	9	1	0.111111	1	0	49	3	1	3	1	0.333333	1	0	49	3	K	K	14.5127	1.60944		22.9333	0.855773	0.0276706	0.910525	2.66692	1.02095	0.049891	0.333333	49	3	0.751	81.84	0	1	东部地区	1	天津市	-1.49439	1.9339	0
537	2018	0	10	1	0	0	40	4	0	9	1	0.111111	0	0	47	4	0	3	1	0.333333	0	0	40	4	K	K	14.4098	0		22.9333	0.859335	0.0329458	0.891049	0.25019	1.02075	0.047067	0.333333	47	4	0.751	82.98	0	1	东部地区	1	天津市	-1.39073	1.84626	0
538	2009	0	18	2	0	0	45	3	0	11	2	0.181818	0	0	45	3	0	10	0	0	0	0	45	3	C2	C2	14.0352	1.94591	0.693147	22.5159	0.39556	0.101442	0.8341	0.253108	5.69031	0.331494	0.363636	45	3	0.4152	72.06	0	1	西部地区	0	云南省	-1.27877	1.75267	0
538	2010	1	18	2	0	1	56	5	1	11	2	0.181818	0	1	56	5	0	10	0	0	0	0	55		C2	C2	14.3906	0	0.693147	22.7557	0.421651	0.121359	0.834094	0.404872	5.55132	0.300158	0.363636	56	5	0.4152	71.38	0	1	西部地区	1	云南省	-1.10546	1.61023	0
538	2011	0	17	2	0	0	42	3	0	11	2	0.181818	0	0	42	3	0	9	0	0	0	0	42	3	C2	C2	14.4159	0	0.693147	22.9305	0.38892	0.1332	0.811449	0.122762	4.23444	0.319918	0.363636	42	3	0.4152	70.34	0	1	西部地区	1	云南省	-1.1773	1.6689	0
538	2012	0	17	3	0	0	49	5	0	11	3	0.272727	0	0	49	5	0	8	0	0	0	0	48	3	C2	C2	14.6356	0	0.693147	22.9333	0.341024	0.148398	0.826392	0.209904	4.87859	0.320009	0.363636	49	5	0.4152	69.01	0	1	西部地区	1	云南省	-1.00517	1.52928	0
538	2013	1	19	3	0	1	51	5	1	11	3	0.272727	0	1	51	5	0	10	0	0	0	0	42	3	C2	C2	14.7765	0	0.693147	22.9333	0.299057	0.180224	0.845733	0.155476	5.90422	0.312825	0.363636	51	5	0.4152	68.03	0	1	西部地区	0	云南省	-1.10216	1.60755	0
538	2014	1	19	3	0	1	60	5	1	11	3	0.272727	0	1	60	5	0	10	0	0	0	0	60		C2	C2	14.8661	0	0.693147	22.9333	0.308801	0.152823	0.860661	0.189669	4.40363	0.183842	0.363636	60	5	0.4152	66.94	0	1	西部地区	0	云南省	-1.0895	1.59728	0
538	2015	0	17	1	0	0	50	4	0	10	1	0.1	0	0	50	4	0	9	0	0	0	0	52	4	C2	C2	14.8924	0	0.693147	22.9333	0.298748	0.142843	0.876246	0.10225	4.27481	0.189332	0.333333	50	4	0.4152	72.52	0	1	西部地区	0	云南省	-1.14854	1.64535	0
538	2016	0	18	2	0	0	51	4	0	11	2	0.181818	0	0	51	4	0	9	0	0	0	0	48	3	C2	C2	14.9061	0	0.693147	22.9333	0.355604	0.119207	0.897548	0.08065	3.61699	0.191012	0.363636	51	4	0.4152	72.38	0	1	西部地区	0	云南省	-1.06273	1.5756	0
538	2017	1	19	2	0	1	48	5	1	11	2	0.181818	0	1	48	5	0	9	0	0	0	0	54	3	C2	C2	15.6148	0	0.693147	22.9333	0.345081	0.113077	0.906183	0.084958	4.22232	0.187749	0.363636	48	5	0.4152	77.28	4.152	1	西部地区	0	云南省	-1.01948	1.54076	0
538	2018	0	19	2	0	0	63	4	0	11	2	0.181818	0	0	63	4	0	9	0	0	0	0	50	3	C2	C2	15.629	1.09861	0.693147	22.9333	0.344172	0.108295	0.898146	0.098443	2.91082	0.184158	0.363636	63	4	0.4152	77.72	4.152	1	西部地区	0	云南省	-1.10206	1.60747	0
538	2019	0	19	2	0	0	34	3	0	10	2	0.2	0	0	34	3	0	11	1	0.0909091	0	0	51	3	C2	C2	15.6289	1.09861	0.693147	22.9333	0.232755	0.0840358	0.900184	0.110695	1.74282	0.124649	0.333333	34	3	0.2514			1	西部地区	1	云南省	-1.35184	1.81362	0
539	2010	0	22	0	0	0	46	3	0	18	0	0	0	0	46	3	0	5	0	0	0	0	39	4	D	D	14.4758	0		22.9333	0.621799	0.0227883	0.168469	0.033306	1.06291	0.023729	0.333333	46	3	0.4899	58.72	12.6024	1	东部地区	1	广东省	-1.5901	2.01563	0
539	2012	0	22	1	0	0	55	4	0	18	1	0.0555556	0	0	55	4	0	5	0	0	0	0	41	4	D	D	14.4581	2.83321		22.9333	0.665573	0.0409931	0.169872	1.01703	1.03384	0.046027	0.333333	55	4	0.6739	74.63	16.716	1	东部地区	1	广东省	-1.56113	1.99082	0
539	2013	0	22	1	0	0	57	3	0	18	1	0.0555556	0	0	57	3	0	5	0	0	0	0	46	3	D	D	14.5883	2.70805	1.09861	22.9333	0.623187	0.0639479	0.178709	0.045491	0.960877	0.01481	0.333333	57	3	0.6739	73.98	16.6584	1	东部地区	1	广东省	-1.61853	2.04005	0
539	2014	1	22	1	0	1	52	5	1	18	1	0.0555556	0	1	52	5	0	5	0	0	0	0	49	3	D	D	14.4289	2.19722	1.38629	22.9333	0.597825	0.0626585	0.162212	-0.05787	1.05403	0.016133	0.333333	52	5	0.6739	74.272	16.716	1	东部地区	1	广东省	-1.52519	1.96013	0
539	2015	0	20	1	0	0	50	5	0	16	1	0.0625	0	0	50	5	0	5	0	0	0	0	44	4	D	D	14.6011	1.09861	1.60944	22.9333	0.57978	0.0643791	0.152406	-0.114394	1.06526	0.041021	0.375	50	5	0.6739	76.61	16.716	1	东部地区	1	广东省	-1.48395	1.92504	0
539	2016	0	21	1	0	0	51	5	0	17	1	0.0588235	0	0	51	5	0	5	0	0	0	0	51	4	D	D	14.5818	2.19722	1.94591	22.9333	0.584921	0.0181963	0.163719	-0.118283	0.988148	0.035564	0.352941	51	5	0.6739	75.98	16.716	1	东部地区	1	广东省	-1.44231	1.88975	0
539	2017	0	18	0	0	0	55	5	0	15	0	0	0	0	55	5	0	4	0	0	0	0	52	3	D	D	14.3217	2.3979	2.30259	22.9333	0.581693	0.0160226	0.162916	0.174712	0.959991	0.04194	0.333333	55	5	0.6739	77.15	0	1	东部地区	0	广东省	-1.43693	1.88521	0
539	2018	0	18	0	0	0	51	5	0	15	0	0	0	0	51	5	0	4	0	0	0	0	53	3	D	D	14.3724	4.41884	2.30259	22.9333	0.57019	0.012411	0.165849	0.028702	0.936699	0.045065	0.333333	51	5	0.6739	76.71	16.716	1	东部地区	1	广东省	-1.51656	1.95277	0
539	2019	0	18	0	0	0	57	3	0	15	0	0	0	0	59	4	0	4	0	0	0	0	57	3	D	D	14.5629	1.60944	2.30259	22.9333	0.546989	0.023945	0.149843	0.071206	0.900295	0.031492	0.333333	59	4	0.6739			1	东部地区	1	广东省	-1.61854	2.04006	0
541	2011	0	14	1	0	0	63	4	0	9	1	0.111111	0	0	63	4	0	7	0	0	0	0	49	1	C3	C3	14.9074	1.60944		21.8724	0.100524	0.0942066	0.529046	0.155854	2.64151	0.039174	0.333333	63	4	0.1347	31.04	0	0	东部地区	1	广东省	-1.41911	1.87016	0
541	2012	0	12	2	0	0	64	4	0	8	2	0.25	0	0	64	4	0	5	0	0	0	0	51	4	C3	C3	14.691	0	0.693147	21.9611	0.130811	0.116067	0.58173	-0.026104	1.79473	0.015007	0.375	64	4	0.1347	30.53	0	0	东部地区	0	广东省	-1.2293	1.7117	0
541	2013	0	14	3	0	0	38	4	0	9	3	0.333333	0	0	65	4	0	6	0	0	0	0	38	4	C3	C3	14.8496	0	1.38629	21.9393	0.132906	0.0747781	0.599225	0.147494	1.90636	0.053585	0.333333	65	4	0.1347	30.84	11.1801	0	东部地区	1	广东省	-1.38035	1.83753	0
541	2014	1	15	3	0	1	45	3	1	9	3	0.333333	0	1	45	3	0	7	0	0	0	0	42	3	C3	C3	15.2652	0	1.79176	22.0415	0.171864	0.0713639	0.618202	0.214495	2.68052	0.028292	0.333333	45	3	0.1347	31.01	11.1801	0	东部地区	0	广东省	-1.32189	1.78858	0
541	2015	0	16	2	0	0	43	3	0	9	2	0.222222	0	0	46	3	0	7	0	0	0	0	43	3	C3	C3	15.1312	0	1.79176	22.523	0.163774	0.0062306	0.360808	-0.062563	3.27543	0.061018	0.333333	46	3	0.1347	41.98	0	1	东部地区	0	广东省	-1.23828	1.71912	0
541	2016	0	17	2	0	0	62	4	0	9	2	0.222222	0	0	42	3	0	9	0	0	0	0	62	4	C3	C3	15.1421	0	1.94591	22.5316	0.179453	0.175939	0.554778	0.170266	2.0722	0.054511	0.333333	42	3	0.1347	43.77	0	1	东部地区	1	广东省	-1.23749	1.71847	0
541	2017	0	17	2	0	0	43	2	0	9	2	0.222222	0	0	68	4	0	9	0	0	0	0	43	2	C3	C3	15.1606	0	1.94591	22.4595	0.15437	0.131403	0.566282	0.12884	2.05671	0.041877	0.333333	68	4	0.1347	43.63	0	1	东部地区	0	广东省	-1.14906	1.64577	0
541	2018	0	17	1	0	0	49	3	0	9	1	0.111111	0	0	58	4	0	9	0	0	0	0	49	3	C3	C3	15.1852	1.60944	1.94591	22.4439	0.223124	0.0678488	0.627316	0.000465	1.43663	0.051276	0.333333	58	4	0.1347	43.48	0	1	东部地区	0	广东省	-1.24601	1.72551	0
541	2019	0	16	1	0	0	45	2	0	9	1	0.111111	0	0	55	5	0	8	0	0	0	0	45	2	C3	C3	14.9197	1.60944	1.94591	22.5438	0.205303	0.0491405	0.577834	-0.122142	1.22169	0.037872	0.333333	55	5	0.1347			1	东部地区	0	广东省	-1.34939	1.81157	0
543	2014	0	15	0	0	0	54	4	0	8	0	0	0	0	66	3	0	7	0	0	0	0	54	4	D	D	14.2635	1.09861		22.9333	0.455475	0.0710279	0.118896	0.023751	1.07018	0.050685	0.375	66	3	0.4269	57.48	0	1	中部地区	0	安徽省	-1.4373	1.88552	0
543	2016	0	13	0	0	0	51	3	0	9	0	0	0	0	53	4	0	5	0	0	0	0	51	3	D	D	13.6993	1.60944		22.9333	0.450682	0.0449783	0.11173	-0.058796	0.973808	0.049832	0.333333	53	4	0.4269	52.76	0	1	中部地区	1	安徽省	-1.45694	1.90214	0
543	2017	0	17	0	0	0	63	3	0	9	0	0	0	0	63	3	0	8	0	0	0	0	47	4	D	D	14.0903	0	0.693147	22.9333	0.480776	0.0029868	0.098118	0.14802	0.900295	0.052348	0.333333	63	3	0.4269	52.5	0	1	中部地区	1	安徽省	-1.41209	1.86424	0
543	2018	0	15	0	0	0	55	4	0	9	0	0	0	0	55	3	0	7	0	0	0	0	55	4	D	D	14.2481	0	0.693147	22.9333	0.501899	0.0221338	0.155077	0.09904	0.900295	0.109038	0.333333	55	3	0.4281	53.71	0	1	中部地区	1	安徽省	-1.47859	1.92048	0
543	2019	0	14	0	0	0	57	4	0	9	0	0	0	0	57	4	0	6	0	0	0	0	57	4	D	D	14.1725	1.94591	0.693147	22.9333	0.4456	0.0321878	0.111515	0.19944	0.900295	0.084118	0.333333	57	4	0.5493			1	中部地区	0	安徽省	-1.60408	2.02764	0
544	2017	0	10	0	0	0	43	4	0	7	0	0	0	0	43	4	0	5	0	0	0	0	43	4	D	D	14.077	2.19722		22.6344	0.175362	0.0478344	0.255971	0.042194	1.75569	0.055467	0.428571	43	4	0.6873	77.71	0	1	中部地区	1	河南省	-1.34408	1.80712	0
544	2018	0	13	0	0	0	55	4	0	9	0	0	0	0	55	4	0	6	0	0	0	0	53	4	D	D	14.077	2.56495	0.693147	22.9301	0.330266	0.0457209	0.382607	0.051944	1.15303	0.041602	0.444444	55	4	0.6873	79.93	0	1	中部地区	1	河南省	-1.37023	1.82904	0
544	2019	0	13	0	0	0	56	3	0	9	0	0	0	0	55	4	0	6	0	0	0	0	56	3	D	D	14.1602	2.19722	0.693147	22.9333	0.40869	0.043923	0.291466	0.693955	1.15562	0.024728	0.444444	55	4	0.6873			1	中部地区	1	河南省	-1.54702	1.97876	0
545	2014	0	7	0	0	0	52	4	0	5	0	0	0	0	52	4	0	3	0	0	0	0	51	3	C2	C2	13.8255	0		21.6049	0.231992	0.0197198	0.527435	-0.127292	1.73715	0.244529	0.4	52	4	0.373	63.23	0	0	中部地区	1	吉林省	-1.22429	1.70756	0
545	2016	0	9	1	0	0	52	3	0	4	0	0	0	0	52	3	0	6	1	0.166667	0	0	41	4	C2	C2	13.6412	1.09861		21.715	0.294113	0.0448093	0.457678	0.473607	2.44164	0.020646	0.5	52	3	0.373	44.28	0	0	中部地区	1	吉林省	-1.22954	1.7119	0
545	2017	0	9	2	0	0	43	4	1	5	2	0.4	1	0	43	2	0	6	1	0.166667	0	0	43	4	C2	C2	13.8925	1.09861		21.7357	0.271909	0.060252	0.462552	0.664326	2.09975	0.009537	0.4	43	2	0.373	43.08	9.422	0	中部地区	1	吉林省	-1.34181	1.80522	0
545	2018	0	8	2	0	0	56	4	0	5	2	0.4	0	0	55	3	0	5	1	0.2	0	0	56	4	C2	C2	14.0779	0		21.8632	0.34333	0.0326375	0.395194	0.065258	1.34403	0.001089	0.4	55	3	0.373	43.21	9.422	0	中部地区	0	吉林省	-1.36221	1.82231	0
546	2012	0	9	0	0	0	56	5	0	7	0	0	0	0	56	5	0	3	0	0	0	0	53	4	N	N	13.2639	1.60944		21.6049	0.573679	0.012788	0.77945	-0.323762	3.22881	1.4e-05	0.428571	56	5	0.1365	29.46	6.9614	0	中部地区	1	吉林省	-1.11192	1.61549	0
546	2013	0	9	0	0	0	51		0	7	0	0	0	0	51		0	3	0	0	0	0	51		N	N	13.5516	1.60944	1.09861	21.6049	0.301097	0.0715628	0.396837	-0.246847	3.64117	0.004753	0.428571	51		0.1365	29.48	1.2285	0	中部地区	1	吉林省	-1.26291	1.73951	0
546	2014	0	10	0	0	0	61		0	7	0	0	0	0	61		0	4	0	0	0	0	52		N	N	13.5014	0	1.09861	22.1317	0.581223	0.059904	0.159911	2.66692	1.21744	0.010694	0.428571	61		0.4105	77.79	10.1284	0	中部地区	1	吉林省	-1.39763	1.85206	0
546	2015	0	10	1	0	0	53		0	7	1	0.142857	0	0	53		0	4	0	0	0	0	48		N	N	14.2741	0	1.38629	22.199	0.543304	0.0663553	0.327309	0.358047	1.67906	0.006876	0.428571	53		0.4105	69.4	0.3521	0	中部地区	1	吉林省	-1.21492	1.69984	0
546	2016	0	9	0	0	0	43		0	6	0	0	0	0	43		0	4	0	0	0	0	54		N	N	14.2688	0	1.60944	22.3564	0.544929	0.0640262	0.362853	0.160219	1.44286	0.098656	0.5	43		0.4096	69.7	0.35	0	中部地区	0	吉林省	-1.01873	1.54016	0
546	2017	0	10	1	0	0	52		0	7	1	0.142857	0	0	55		0	4	0	0	0	0	52		N	N	15.0942	3.55535	2.89037	22.8015	0.516107	0.0503021	0.406862	1.34435	2.06352	0.193526	0.428571	55		0.3746	62.41	0.0513	0	中部地区	1	吉林省	-1.00402	1.52836	0
546	2018	0	10	1	0	0	56		0	7	1	0.142857	0	0	56		0	4	0	0	0	0	53	3	N	N	14.611	1.94591	2.99573	22.8533	0.493778	0.0529066	0.409851	0.571742	1.33321	0.183884	0.428571	56		0.3746	63.21	0.0512	0	中部地区	1	吉林省	-1.03736	1.55513	0
546	2019	1	8	2	0	1	58	5	1	6	2	0.333333	0	1	58	5	0	5	0	0	0	0	57	3	N	N	15.062	0	2.99573	22.9333	0.464441	0.0632653	0.404652	0.024728	1.34191	0.141544	0.5	58	5	0.3245			0	中部地区	0	吉林省	-1.03415	1.55255	0
547	2010	0	9	0	0	0	47	4	0	7	0	0	0	0	47	4	0	5	0	0	0	0	59	2	C3	C3	13.3027	1.09861		21.6049	0.280524	0.0275504	0.337677	0.164389	1.92119	0.079954	0.428571	47	4	0.1996	29.53	13.3864	0	东部地区	0	福建省	-1.32479	1.791	1
547	2013	0	9	0	0	0	42	4	0	7	0	0	0	0	42	4	0	4	0	0	0	0	32	3	C3	C3	13.529	1.94591	1.60944	21.7661	0.373312	0.0551833	0.724248	0.265828	1.44955	0.039797	0.428571	42	4	0.2164	36.72	14.5139	0	东部地区	1	福建省	-1.37601	1.83389	1
547	2014	0	9	0	0	0	46	4	0	7	0	0	0	0	60	5	0	4	0	0	0	0	46	4	C3	C3	13.5367	0	2.19722	21.9711	0.300708	0.0658132	0.747304	0.596533	4.0402	0.147408	0.428571	60	5	0.1905	37.64	12.7768	0	东部地区	0	福建省	-1.13268	1.6324	1
547	2015	0	15	0	0	0	34	3	0	9	0	0	0	0	39	3	0	7	0	0	0	0	34	3	C3	C3	14.3095	1.94591	2.94444	22.638	0.189144	0.031859	0.572974	0.311624	4.26521	0.111492	0.333333	39	3	0.0848	49.05	0	1	东部地区	0	福建省	-1.21158	1.69709	1
547	2016	0	15	0	0	0	54	3	0	9	0	0	0	0	50	3	0	7	0	0	0	0	54	3	C3	C3	14.6634	1.94591	3.33221	22.6614	0.223353	0.0402521	0.572853	0.818877		0.106248	0.333333	50	3	0.0848	48.55	0	1	东部地区	0	福建省			1
547	2017	0	16	0	0	0	45	4	0	9	0	0	0	0	47	4	0	8	0	0	0	0	45	4	C3	C3	14.7557	2.3979	3.7612	22.7803	0.257714	0.0408319	0.571206	0.219774		0.07076	0.333333	47	4	0.0848	44.4	0	1	东部地区	0	福建省			1
547	2018	0	16	0	0	0	48		0	9	0	0	0	0	47	4	0	8	0	0	0	0	48		C3	C3	14.7469	2.19722	3.89182	22.9333	0.22516	0.0544276	0.523111	0.411457	1.79683	0.10807	0.333333	47	4	0.0848	41	2.6865	1	东部地区	0	福建省	-1.21411	1.69917	1
547	2019	0	13	0	0	0	43	3	0	9	0	0	0	0	43	3	0	6	0	0	0	0	47	4	C3	C3	14.758	2.94444	3.89182	22.9333	0.24599	0.0665272	0.527249	0.148888	2.00513	0.116538	0.333333	43	3	0.0899			1	东部地区	0	福建省	-1.30054	1.77078	1
550	2011	1	18	8	0	1	50	4	0	9	3	0.333333	0	0	62	3	1	11	5	0.454545	0	1	50	4	C3	C3	15.774	1.09861		22.9333	0.37164	0.160817	0.675713	0.107123	1.63688	0.096449	0.333333	62	3	0.4103	80.14	20.515	1	中部地区	1	江西省	-1.29126	1.76306	0
550	2013	0	19	7	0	0	58	5	0	9	3	0.333333	0	0	58	5	0	12	4	0.333333	0	0	53	4	C3	C3	15.7411	0	0.693147	22.9333	0.443279	0.104193	0.623988	0.195425	1.79311	0.085203	0.333333	58	5	0.4103	79.43	20.515	1	中部地区	1	江西省	-1.2832	1.75636	0
550	2014	1	19	6	0	1	56	4	1	9	3	0.333333	0	1	53	4	1	11	3	0.272727	0	1	56	4	C3	C3	15.7576	1.09861	1.09861	22.9333	0.456394	0.108114	0.648072	0.222482	1.7444	0.061315	0.333333	53	4	0.4103	79.49	20.515	1	中部地区	1	江西省	-1.21637	1.70104	0
550	2015	0	21	6	0	0	49	4	0	9	4	0.444444	0	0	49	4	0	13	2	0.153846	0	0	49	4	C3	C3	15.8041	0	1.38629	22.9333	0.430844	0.105557	0.639429	-0.039526	1.59042	0.076124	0.333333	49	4	0.4103	81.94	20.515	1	中部地区	0	江西省	-1.21406	1.69914	0
550	2016	0	20	8	0	0	54	4	0	9	5	0.555556	0	0	41	5	0	13	4	0.307692	0	0	54	4	C3	C3	15.774	2.07944	1.38629	22.9333	0.493372	0.0538102	0.666404	0.085864	1.3473	0.074506	0.333333	41	5	0.4103	81.39	11.9356	1	中部地区	1	江西省	-1.18126	1.67215	0
550	2017	0	20	6	0	0	49	4	0	9	4	0.444444	0	0	49	4	0	13	3	0.230769	0	0	53	4	C3	C3	15.4661	2.07944	1.60944	22.9333	0.523479	0.026188	0.687028	0.176909	1.01104	0.03982	0.333333	49	4	0.4103	80.92	20.515	1	中部地区	1	江西省	-1.15602	1.65147	0
550	2018	0	20	8	0	0	44	4	1	10	6	0.6	0	1	51	5	0	13	4	0.307692	0	0	44	4	C3	C3	15.3151	3.04452	1.60944	22.9333	0.556152	0.0039251	0.63363	-0.098782	0.975523	0.048059	0.333333	51	5	0.4103	82.28	20.515	1	中部地区	0	江西省	-1.21342	1.69861	0
550	2019	1	21	7	1	0	42	4	0	10	4	0.4	0	0	43	5	1	13	4	0.307692	1	0	42	4	C3	C3	15.3372	3.04452	1.60944	22.9333	0.568017	0.0060832	0.620385	0.032719	0.977223	0.057459	0.333333	43	5	0.4103			1	中部地区	1	江西省	-1.34402	1.80707	0
551	2007	1	13	13	0	1	37	3	1	11	11	1	0	1	37	3	1	4	4	1	0	1	37	3	S	S	14.5907	0		21.6049	0.522984	0.054669	0.593379	0.14571	1.58152	0	0.363636	37	3	0.337	42.24	0	1	东部地区	1	江苏省	1.21264	0.215521	1
551	2008	0	13	0	0	0	56	2	0	11	0	0	0	0	56	2	0	5	0	0	0	0	53	2	S	S	14.4128	1.09861		21.6049	0.508555	0.0447186	0.552883	0.011034	1.10774	0	0.363636	56	2	0.337	42.43	0	1	东部地区	0	江苏省	-2.03803	2.40694	1
551	2009	0	13	0	0	0	34	4	0	11	0	0	0	0	34	4	0	5	0	0	0	0	54	2	S	S	14.0928	1.94591		21.6049	0.514775	0.0598402	0.567983	0.028059	1.84056	0.006303	0.363636	34	4	0.337	40.43	0	1	东部地区	0	江苏省	-2.31259	2.65279	1
551	2010	0	13	0	0	0	47	3	0	11	0	0	0	0	47	3	0	5	0	0	0	0	47	3	S	S	14.6229	3.2581	2.19722	21.816	0.465396	0.0381596	0.522765	0.305407	2.16383	0.142023	0.363636	47	3	0.337	47.07	0	1	东部地区	1	江苏省	-2.04363	2.41191	1
551	2011	0	13	0	0	0	59	2	0	11	0	0	0	0	59	2	0	5	0	0	0	0	51	3	S	S	14.5413	1.60944	2.94444	21.875	0.478884	0.0267798	0.548914	0.103705	1.38324	0.086857	0.363636	59	2	0.341	49.36	0	1	东部地区	0	江苏省	-2.10528	2.46679	1
551	2012	0	14	1	0	0	49	3	0	12	1	0.0833333	0	0	49	3	0	5	0	0	0	0	49	3	S	S	14.4459	2.70805	3.66356	21.8964	0.488602	0.0121657	0.50918	-0.189456	1.50035	0.032035	0.333333	49	3	0.341	42.76	0	1	东部地区	0	江苏省	-2.01175	2.38363	1
551	2013	0	13	1	0	0	57	3	0	11	1	0.0909091	0	0	57	3	0	5	0	0	0	0	43	3	S	S	14.7419	3.09104	4.00733	21.9541	0.497835	0.0271846	0.553306	0.10819	1.73905	0.023176	0.363636	57	3	0.341	44.32	0	1	东部地区	0	江苏省	-2.10158	2.46348	1
551	2014	0	14	1	0	0	51		0	11	1	0.0909091	0	0	51		0	6	0	0	0	0	51	3	S	S	14.7873	2.19722	4.27667	21.9117	0.463045	0.0239361	0.549305	0.017709	1.82124	0.0053	0.363636	51		0.341	42.61	0	1	东部地区	0	江苏省	-2.02555	2.39586	1
551	2015	0	13	1	0	0	46	4	0	11	1	0.0909091	0	0	46	4	0	6	0	0	0	0	47	2	S	S	14.8683	1.09861	4.47734	21.9227	0.482094	0.0187297	0.575989	-0.054181	2.22214	0.015849	0.363636	46	4	0.3433	45.86	0	1	东部地区	0	江苏省	-2.0297	2.39954	1
551	2016	0	13	0	0	0	50		0	11	0	0	0	0	50		0	6	0	0	0	0	46	3	S	S	14.7288	2.19722	4.74493	22.1123	0.486747	0.0267191	0.598878	0.061407	1.60842	0.037286	0.363636	50		0.3433	48.17	0	1	东部地区	0	江苏省	-1.94771	2.32699	1
551	2017	0	12	0	0	0	42	4	0	11	0	0	0	0	42	4	0	5	0	0	0	0	54	3	S	S	14.719	2.77259	4.85981	22.1625	0.49669	0.0320081	0.631591	0.135114	1.32631	0.000331	0.363636	42	4	0.3433	48.268	0	1	东部地区	0	江苏省	-1.95179	2.33058	1
551	2018	0	12	0	0	0	31	3	0	11	0	0	0	0	31	3	0	6	0	0	0	0	50	3	S	S	14.7226	3.13549	4.90527	22.2003	0.508004	0.0356227	0.645757	0.151793	1.0744	0.002261	0.363636	33	3	0.3577	49.768	0	1	东部地区	0	江苏省	-2.05728	2.42405	1
551	2019	0	12	0	0	0	32	3	0	11	0	0	0	0	32	3	0	6	0	0	0	0	56	3	S	S	14.8871	2.3979	4.90527	22.2577	0.483675	0.0423579	0.635535	0.084973	1.09668	1.2e-05	0.363636	33	3	0.3577			1	东部地区	1	江苏省	-2.15254	2.50899	1
553	2014	0	11	0	0	0	47		0	8	0	0	0	0	47		0	7	0	0	0	0	47		C2	C2	13.7747	1.09861		21.7997	0.315886	0.167428	0.337908	0.017125	2.70351	0.024644	0.375	47		0.2015	34.58	4.24	1	中部地区	1	湖北省	-1.38397	1.84057	1
553	2015	0	13	1	0	0	52	4	0	8	1	0.125	0	0	52	4	0	6	0	0	0	0	48		C2	C2	13.8738	1.60944		21.8143	0.295535	0.0476798	0.320345	-0.306992		0.13164	0.375	52	4	0.2015	35.27	4.24	1	中部地区	1	湖北省			1
553	2016	0	11	1	0	0	49		0	7	1	0.142857	0	0	52	4	0	4	0	0	0	0	49		C2	C2	13.8451	1.60944		21.8168	0.328263	-0.0249557	0.365704	-0.14526	2.86941	0.108583	0.428571	52	4	0.2015	33.87	0	1	中部地区	1	湖北省	-1.18533	1.67549	1
553	2017	0	9	1	0	0	47	3	0	6	1	0.166667	0	0	48	4	0	4	0	0	0	0	47	3	C2	C2		0	0.693147	22.9333	0.525974	0.0390236	0.588943	2.66692	1.30574	0.007903	0.333333	48	4	0.751	84.12	0	1	中部地区	1	湖北省	-1.44049	1.88821	1
553	2018	0	8	4	0	0	48	3	1	5	2	0.4	1	0	51	5	0	4	3	0.75	0	0	48	3	C2	C2		1.09861	0.693147	22.9333	0.479588	0.0561159	0.576689	0.075381	1.27759	0.019896	0.4	51	5	0.7402	83.39	0	1	中部地区	0	湖北省	-1.23362	1.71527	1
553	2019	0	8	4	0	0	49	3	0	5	2	0.4	0	0	52	3	0	4	3	0.75	0	0	49	3	C2	C2		0	0.693147	22.9333	0.506024	0.0061172	0.555152	0.076054	1.28487	0.023165	0.4	52	3	0.7402			1	中部地区	1	湖北省	-1.33279	1.79768	1
555	2013	0	10	0	0	0	45	3	0	8	0	0	0	0	45	3	0	4	0	0	0	0	47	4	I	I	15.322	1.60944		22.5205	0.681127	0.0401644	0.854019	2.66692	1.36035	0	0.375	45	3	0.4517	85.02	0	0	东部地区	0	广东省	-1.51046	1.94758	0
555	2014	1	12	1	0	1	48	4	1	9	1	0.111111	0	1	48	4	0	4	0	0	0	0	51	4	I	I	15.3221	1.94591	0.693147	22.5801	0.537506	0.0448397	0.768255	-0.149665	1.68203	0.06912	0.333333	48	4	0.4312	84.39	0	0	东部地区	0	广东省	-1.17451	1.66661	0
555	2015	0	15	3	0	0	49	4	0	10	3	0.3	0	0	49	4	0	6	0	0	0	0	35	4	I	I	15.847	1.60944	1.38629	22.7209	0.552271	0.0504618	0.801055	0.023456	2.51988	0.047755	0.4	49	4	0.4244	79.31	0	0	东部地区	0	广东省	-1.1103	1.61417	0
555	2016	1	21	2	0	1	43	7	0	9	1	0.111111	0	0	46	4	1	13	1	0.0769231	0	1	43	7	I	I	15.6077	1.60944	1.79176	22.9333	0.507574	0.0268603	0.675065	0.193875	1.79913	0.024784	0.444444	46	4	0.4043	73.87	0	0	东部地区	0	广东省	-1.03042	1.54955	0
555	2017	0	21	1	0	0	47	3	0	9	1	0.111111	0	0	41	3	0	13	0	0	0	0	47	3	I	I	15.6323	2.19722	2.30259	22.9333	0.537705	0.0296771	0.707763	0.021554	1.87569	0.014413	0.444444	41	3	0.4043	73.34	0	0	东部地区	0	广东省	-0.992628	1.51923	0
555	2018	0	20	1	0	0	38	4	0	8	1	0.125	0	0	48	4	0	14	0	0	0	0	38	4	I	I	15.5244	2.70805	2.48491	22.9333	0.530335	0.0044193	0.71837	0.108743	1.61717	0.029218	0.5	48	4	0.4043	67.14	0	0	东部地区	0	广东省	-1.00533	1.5294	0
555	2019	0	20	1	0	0	47	4	0	10	1	0.1	0	0	47	4	0	12	0	0	0	0	47	4	I	I	15.6458	3.04452	2.48491	22.9333	0.505153	0.0354751	0.723116	0.117729	2.15948	0.024966	0.4	47	4	0.4014			0	东部地区	0	广东省	-1.21189	1.69734	0
558	2007	1	10	10	0	1	44	2	1	9	9	1	0	1	44	2	1	1	1	1	0	1	39	3	K	K	11.8817	0	1.79176	21.6049	0.793729	0.0602128	0.844431	1.65714	1.39861	0.0049	0.375	44	2	0.6593	71.43	0	0	东部地区	1	辽宁省	1.68568	0.100995	0
558	2008	0	11	2	0	0	65		0	9	2	0.222222	0	0	65		1	3	1	0.333333	1	0	36	4	K	K	13.362	0	1.79176	21.6049	0.736705	0.0549404	0.835102	-0.131547	1.16002	0.0049	0.333333	65		0.6593	72.07	0	0	东部地区	1	浙江省	-1.4611	1.90566	1
558	2009	0	10	2	0	0	49	2	0	8	2	0.25	0	0	51	2	0	3	1	0.333333	0	0	49	2	K	K	13.3075	0	1.94591	21.6573	0.73576	0.0555038	0.86555	0.301687	1.31579	0.010205	0.375	51	2	0.6593	71.08	0	0	东部地区	1	浙江省	-1.71209	2.12083	1
558	2010	0	12	2	0	0	35	3	0	9	2	0.222222	0	0	35	3	1	4	1	0.25	1	0	38	4	K	K	13.6308	0	1.94591	22.0477	0.76416	0.0440567	0.898222	0.625752	1.50398	0	0.333333	35	3	0.6593	71.6	0	0	东部地区	1	浙江省	-1.61295	2.03525	1
558	2011	1	12	2	1	0	39	4	1	9	2	0.222222	1	0	39	4	1	4	1	0.25	1	0	39	4	K	K	13.8652	0	2.07944	22.2541	0.781555	0.0112261	0.915208	-0.455358	1.23883	0.061684	0.333333	39	4	0.6593	74.73	0	0	东部地区	1	浙江省	-1.52735	1.96197	1
558	2012	0	13	2	0	0	48	4	0	9	2	0.222222	0	0	48	4	0	5	1	0.2	0	0	31	3	K	K	13.8545	0	2.19722	22.4945	0.806471	0.0084783	0.917029	0.183576	1.24455	0.0196	0.333333	48	4	0.5007	69.56	0	0	东部地区	1	浙江省	-1.40613	1.85922	1
558	2013	0	10	2	0	0	49	4	0	8	2	0.25	0	0	49	4	0	3	1	0.333333	0	0	32	3	K	K	13.8396	0	2.19722	22.5581	0.843875	0.0097054	0.919573	0.782176	1.19535	0.027857	0.375	49	4	0.5007	70.07	0	0	东部地区	1	浙江省	-1.52214	1.95752	1
558	2014	0	12	2	0	0	48	4	0	8	2	0.25	0	0	48	4	0	5	1	0.2	0	0	38	3	K	K	13.8816	0	2.19722	22.2661	0.6261	0.0272553	0.867494	0.774199		0.163623	0.375	48	4	0.477	76.01	0	0	东部地区	1	浙江省			1
558	2015	0	10	2	0	0	48	3	0	7	2	0.285714	0	0	40	3	0	3	0	0	0	0	48	3	K	K	13.7859	0	2.19722	21.7638	0.521308	-0.124406	0.703669	-0.31991	8.05659	0.115547	0.428571	40	3	0.477	64.59	0	0	东部地区	1	浙江省	-1.21162	1.69712	1
558	2016	1	13	3	0	1	45	4	1	9	3	0.333333	0	1	45	4	0	5	0	0	0	0	46	4	K	K	13.8095	0	2.19722	21.6574	0.45875	0.0216025	0.560285	0.503182		0.078681	0.333333	45	4	0.477	61.71	0	0	东部地区	1	浙江省			1
558	2017	1	13	3	0	1	37	5	1	9	3	0.333333	0	1	37	5	0	5	0	0	0	0	50	3	K	K	13.8287	0	2.19722	21.6602	0.457423	0.0176173	0.341481	-0.544245	3.03796	0.047274	0.333333	37	5	0.477	60.04	0	0	东部地区	1	浙江省	-1.39035	1.84594	1
558	2018	1	14	2	0	1	38	5	1	9	2	0.222222	0	1	38	5	0	7	0	0	0	0	42	3	K	K	14.0671	0	2.19722	21.736	0.509575	-0.0197055	0.32634	-0.46953	1.96152	0.001796	0.333333	38	5	0.477	55.92	0	0	东部地区	1	浙江省	-1.5164	1.95264	1
558	2019	0	15	2	0	0	46	3	1	9	2	0.222222	0	1	48	5	0	8	0	0	0	0	46	3	K	K	14.108	0	2.19722	21.6071	0.468859	0.0101051	0.37985	-0.544245	2.28343	0	0.333333	48	5	0.299			0	东部地区	1	浙江省	-1.60215	2.02598	1
559	2008	1	12	1	0	1	73	5	1	9	1	0.111111	0	1	73	5	0	4	0	0	0	0	44	3	C3	C3	13.4568	0	0.693147	22.4825	0.692608	0.0563321	0.508422	0.145488	1.14717	0.042314	0.333333	73	5	0.6105	68.85	12.2096	0	东部地区	0	浙江省	-1.22276	1.7063	1
559	2009	0	11	0	0	0	53		0	9	0	0	0	0	53		0	3	0	0	0	0	42		C3	C3	13.7918	0	1.09861	22.4827	0.676859	0.0517878	0.520879	0.148836	1.55565	0.035294	0.333333	53		0.6105	67.82	12.2096	0	东部地区	0	浙江省	-1.50278	1.94104	1
559	2010	0	11	0	0	0	60		0	9	0	0	0	0	60		0	3	0	0	0	0	44		C3	C3	13.8643	0	1.09861	22.8125	0.499961	0.0584745	0.669719	0.403919	2.64169	0.155807	0.333333	60		0.5153	64.22	10.306	0	东部地区	0	浙江省	-1.20793	1.69408	1
559	2011	0	11	0	0	0	56		0	9	0	0	0	0	56		0	3	0	0	0	0	45		C3	C3	13.8451	0	1.38629	22.8985	0.531791	0.0578575	0.672367	0.045242	1.58241	0.117791	0.333333	56		0.5153	63.54	10.306	0	东部地区	0	浙江省	-1.28805	1.76038	1
559	2012	0	11	0	0	0	47	4	0	9	0	0	0	0	47	4	0	3	0	0	0	0	44		C3	C3	13.8797	1.09861	1.38629	22.8708	0.535614	0.0445786	0.598587	0.020353	1.40417	0.051444	0.333333	47	4	0.5153	57.95	10.306	0	东部地区	0	浙江省	-1.20299	1.69001	1
559	2013	0	12	0	0	0	47	3	0	9	0	0	0	0	56	4	0	4	0	0	0	0	47	3	C3	C3	14.1376	1.09861	1.94591	22.9333	0.605591	0.0619556	0.587636	0.110596	1.50778	0.025916	0.333333	56	4	0.5153	57.15	10.306	0	东部地区	0	浙江省	-1.32331	1.78976	1
559	2014	0	12	0	0	0	56		0	9	0	0	0	0	56		0	4	0	0	0	0	44	3	C3	C3	14.0466	1.60944	1.94591	22.9333	0.633816	0.0657183	0.658611	0.061186	2.58123	0.021507	0.333333	56		0.5153	56.07	10.306	0	东部地区	0	浙江省	-1.20336	1.69032	1
559	2015	0	12	0	0	0	52	4	0	9	0	0	0	0	52	4	0	4	0	0	0	0	49		C3	C3	14.0709	0	2.48491	22.9333	0.640637	0.0657835	0.66356	0.041974	4.78198	0.059385	0.333333	52	4	0.5153	59.89	10.306	0	东部地区	0	浙江省	-1.16118	1.65569	1
559	2016	0	11	0	0	0	72	5	0	9	0	0	0	0	72	5	0	4	0	0	0	0	56		C3	C3	14.1448	3.49651	3.49651	22.9333	0.589862	0.0773169	0.620908	0.053155	3.28722	0.043088	0.333333	72	5	0.5153	59.15	10.306	0	东部地区	0	浙江省	-1.09951	1.6054	1
559	2017	0	10	0	0	0	65	5	0	8	0	0	0	0	65	5	0	5	0	0	0	0	61		C3	C3	14.2286	2.83321	3.78419	22.9333	0.532298	0.0801034	0.605086	0.034158	3.01038	0.058243	0.375	65	5	0.565	66.4	11.3	0	东部地区	0	浙江省	-1.02823	1.54779	1
559	2018	0	11	1	0	0	48	3	0	9	1	0.111111	0	0	58		0	5	0	0	0	0	48	3	C3	C3	14.2574	1.09861	3.91202	22.9333	0.546613	0.0621248	0.591602	0.018633	1.74689	0.052973	0.333333	58		0.5651	66.72		0	东部地区	0	浙江省	-1.1987	1.68649	1
559	2019	0	11	1	0	0	46	3	0	9	1	0.111111	0	0	68	5	0	5	0	0	0	0	46	3	C3	C3	14.9666	0	3.91202	22.9333	0.54705	0.0453828	0.59006	-0.068735	1.79917	0.053424	0.333333	68	5	0.5651			0	东部地区	0	浙江省	-1.27315	1.748	1
561	2007	1	15	15	0	1	69	3	1	11	11	1	0	1	69	3	1	8	8	1	0	1	45		C3	C3	12.2959	0	1.38629	21.6049	0.943285	-0.343474	0.713849	-0.232133	8.43647	0.0581		69	3	0.2998	38.48	0	1	西部地区	1	陕西省			0
561	2008	0	15	1	0	0	57	2	0	11	1	0.0909091	0	0	57	2	0	9	0	0	0	0	46		C3	C3	12.38	0	1.60944	21.6049	0.943285	0.191704	0.679095	-0.544245	4.98106	0.0581		57	2	0.2998	43.78	0	1	西部地区	1	陕西省			0
561	2009	0	15	1	0	0	58	2	0	11	1	0.0909091	0	0	58	2	0	9	0	0	0	0	47		C3	C3	12.38	0	1.60944	21.6049	0.943285	-0.140432	0.614069	0.011542	8.43647	0.0039	0.363636	58	2	0.1428	29.41	0	1	西部地区	0	陕西省	-1.41184	1.86403	0
561	2010	0	15	0	0	0	46	4	0	9	0	0	0	0	50	4	0	8	0	0	0	0	46	4	C3	C3	13.4361	0	1.60944	21.6049	0.38777	0.0801039	0.826978	2.66692	2.5009	0.01459	0.333333	50	4	0.4231	60.71	13.6957	1	西部地区	1	陕西省	-1.62045	2.0417	0
561	2011	0	15	0	0	0	46	3	0	9	0	0	0	0	52	7	0	8	0	0	0	0	46	3	C3	C3	13.8822	0	1.60944	21.6049	0.37062	0.0854295	0.829878	0.140742	1.9713	0.034529	0.333333	52	7	0.4231	61.58	13.6957	1	西部地区	0	陕西省	-1.47738	1.91946	0
561	2012	0	14	0	0	0	39	4	0	8	0	0	0	0	49	7	0	8	0	0	0	0	39	4	C3	C3	14.109	0	1.60944	21.6049	0.428241	0.0198255	0.848266	-0.042905	1.65633	0.012631	0.375	49	7	0.4231	59.23	13.6957	1	西部地区	0	陕西省	-1.28818	1.76049	0
561	2013	0	15	0	0	0	56	5	0	9	0	0	0	0	56	5	0	8	0	0	0	0	49	4	C3	C3	14.1674	0	1.79176	21.6049	0.405321	0.0180632	0.855582	-0.125599	2.59593	0.003479	0.333333	56	5	0.4231	58.99	13.6957	1	西部地区	0	陕西省	-1.41623	1.86773	0
561	2014	0	14	0	0	0	57	5	0	9	0	0	0	0	57	5	0	7	0	0	0	0	49	3	C3	C3	14.217	0	1.79176	21.6049	0.45517	0.0225328	0.855941	0.170112	3.28761	0.02776	0.333333	57	5	0.4231	60.48	13.6957	1	西部地区	0	陕西省	-1.32038	1.78732	0
561	2015	0	14	0	0	0	56	7	0	9	0	0	0	0	56	7	0	7	0	0	0	0	56	7	C3	C3	14.2434	0	2.19722	21.6049	0.503268	0.0411926	0.848464	0.163124	4.33918	0.057787	0.333333	56	7	0.4231	61.09	13.6957	1	西部地区	0	陕西省	-1.30498	1.77448	0
561	2016	0	14	0	0	0	60	2	0	9	0	0	0	0	60	2	0	7	0	0	0	0	57	2	C3	C3	14.4219	0	2.19722	21.6049	0.457936	0.0459143	0.786338	0.039025	3.70776	0.063673	0.333333	60	2	0.4231	61.78	13.6957	1	西部地区	0	陕西省	-1.23801	1.7189	0
561	2017	0	13	0	0	0	57	5	0	8	0	0	0	0	57	5	0	6	0	0	0	0	52	3	C3	C3	14.4434	1.09861	2.19722	21.7443	0.495297	0.0320276	0.781383	0.087227	2.41757	0.04471	0.375	57	5	0.4173	59.59	13.508	1	西部地区	0	陕西省	-1.18782	1.67754	0
561	2018	0	13	0	0	0	55	3	0	9	0	0	0	0	55	3	0	6	0	0	0	0	53	4	C3	C3	14.4248	1.09861	2.19722	21.7909	0.483476	0.0341038	0.787114	0.005801	1.69434	0.01499	0.333333	55	3	0.4168	56.88	13.4918	1	西部地区	0	陕西省	-1.3389	1.80279	0
561	2019	0	13	0	0	0	54	3	0	9	0	0	0	0	55	4	0	6	0	0	0	0	54	3	C3	C3	14.2902	0	2.19722	21.8951	0.496983	0.0301139	0.786965	0.09888	1.91133	0.023002	0.333333	55	4	0.4169			1	西部地区	1	陕西省	-1.43185	1.88092	0
564	2017	0	11	4	0	0	63	4	0	7	3	0.428571	0	0	63	4	1	7	2	0.285714	1	0	49	4	F	F	13.6349	2.56495		22.9333	0.43963	0.0264105	0.545147	1.07334		0.071454	0.428571	63	4	0.1531	59.65		0	西部地区	1	陕西省			0
564	2018	0	10	5	0	0	61	4	0	7	3	0.428571	0	0	61	4	0	5	2	0.4	0	0	36	3	F	F	13.7406	1.09861	1.79176	22.9333	0.426423	0.0136833	0.549821	-0.41657	0.957419	0.075489	0.428571	61	4	0.1531	57.98	13.671	0	西部地区	0	陕西省	-1.12481	1.62598	0
564	2019	0	10	4	0	0	46	3	1	7	4	0.571429	0	1	48	5	0	6	1	0.166667	0	0	46	3	F	F	13.718	0	1.79176	22.9333	0.418681	-0.0247462	0.557169	-0.544245	0.943119	0.076005	0.428571	48	5	0.1531			0	西部地区	0	陕西省	-1.24342	1.72337	0
566	2012	0	14	0	0	0	56		0	9	0	0	0	0	56		0	8	0	0	0	0	41		C2	C2	13.6668	1.09861	0.693147	21.739	0.460584	0.0286546	0.607327	0.315912	2.4098	0.283207	0.333333	56		0.2168	50.7	3.6141	0	东部地区	1	海南省	-1.24651	1.72593	0
566	2013	0	16	0	0	0	42		0	9	0	0	0	0	51	3	0	11	0	0	0	0	42		C2	C2	13.8652	0	1.60944	21.968	0.542144	0.029313	0.479568	0.072215	2.25027	0.275778	0.333333	51	3	0.2168	50.42	3.6141	0	东部地区	0	海南省	-1.35289	1.8145	0
566	2014	0	16	0	0	0	56		0	9	0	0	0	0	56		0	11	0	0	0	0	56		C2	C2	13.7365	1.09861	1.60944	22.0244	0.529455	0.0464458	0.540798	0.318839	2.77109	0.207561	0.333333	56		0.2248	44.09	3.7474	0	东部地区	0	海南省	-1.28621	1.75885	0
566	2015	0	16	1	0	0	47	3	0	9	1	0.111111	0	0	47		0	11	0	0	0	0	47	3	C2	C2	13.9145	0	2.19722	22.3089	0.480438	0.0404925	0.51501	0.223796	4.7454	0.192986	0.333333	47		0.2961	48.13	4.936	0	东部地区	1	海南省	-1.24796	1.72713	0
566	2016	0	16	1	0	0	36		0	9	1	0.111111	0	0	58		0	11	0	0	0	0	36		C2	C2	13.9145	1.09861	2.48491	22.9333	0.413974	0.0165847	0.678134	-0.082046	2.02801	0.176613	0.333333	58		0.3408	51.63	5.6811	0	东部地区	1	海南省	-1.11275	1.61616	0
566	2017	0	18	1	0	0	51		0	9	1	0.111111	0	0	51		0	12	0	0	0	0	51		C2	C2	13.9145	1.09861	2.70805	22.9333	0.518631	0.0076992	0.550816	0.20913		0.26876	0.333333	51		0.2787	60.35	4.6459	0	东部地区	0	海南省			0
566	2018	0	21	1	0	0	60		0	9	1	0.111111	0	0	60		0	14	0	0	0	0	58	3	C2	C2	13.9787	2.19722	2.83321	22.9333	0.533162	0.0098979	0.51301	0.35475	1.25122	0.233994	0.333333	60		0.2499	56.34	4.1658	0	东部地区	1	海南省	-1.19192	1.68091	0
566	2019	0	18	1	0	0	37	3	0	9	1	0.111111	0	0	61		0	11	0	0	0	0	37	3	C2	C2	15.1399	1.60944	2.83321	22.9333	0.57032	-0.0180616	0.555095	-0.010713	1.37982	0.214626	0.333333	61		0.1691			0	东部地区	1	海南省	-1.26948	1.74496	0
568	2011	0	17	2	0	0	43	5	1	11	1	0.0909091	0	1	48	5	0	10	1	0.1	0	0	43	5	C1	C1	15.1726	1.60944		22.9333	0.420958	0.191704	0.709368	0.569188	2.91792	0.276596	0.454545	48	5	0.2152	60.45	0	1	西部地区	1	四川省	-1.24865	1.7277	1
568	2012	0	17	2	0	0	51	4	0	11	1	0.0909091	0	0	51	4	0	10	1	0.1	0	0	51	4	C1	C1	15.0289	2.3979	1.60944	22.9333	0.372576	0.191704	0.818862	0.3712	3.61389	0.24713	0.363636	51	4	0.2146	60.91	0	1	西部地区	1	四川省	-1.16346	1.65756	1
568	2013	0	17	2	0	0	48	4	0	11	1	0.0909091	0	0	48	4	0	10	1	0.1	0	0	48	4	C1	C1	15.0442	0	2.48491	22.9333	0.225484	0.191704	0.78868	-0.097369	2.32387	0.154066	0.363636	48	4	0.2139	60.58	0	1	西部地区	1	四川省	-1.32689	1.79275	1
568	2014	0	16	3	0	0	59	4	0	10	1	0.1	0	0	59	4	0	10	2	0.2	0	0	50	4	C1	C1	14.821	0	2.94444	22.9333	0.256437	0.0741082	0.753149	-0.486782	2.47376	0.118182	0.4	59	4	0.2572	59.12	0	1	西部地区	1	四川省	-1.1478	1.64474	1
568	2015	0	13	2	0	0	53	7	0	10	1	0.1	0	0	53	7	0	7	1	0.142857	0	0	54	4	C1	C1	14.4444	0	3.46574	22.9333	0.213882	0.117642	0.711093	0.28892	3.15649	0.131814	0.4	53	7	0.2661	63.2	0	1	西部地区	1	四川省	-1.22484	1.70802	1
568	2016	0	14	2	0	0	55	4	0	11	1	0.0909091	0	0	55	4	0	8	2	0.25	0	0	55	4	C1	C1	14.8306	0	3.63759	22.9333	0.186441	0.142584	0.708268	0.20345	3.63216	0.176687	0.363636	55	4	0.2811	63.73	0	1	西部地区	1	四川省	-1.15824	1.65329	1
568	2017	0	14	2	0	0	64	3	0	11	1	0.0909091	0	0	64	3	0	8	2	0.25	0	0	56	4	C1	C1	14.9654	2.94444	3.78419	22.9333	0.224905	0.13171	0.722257	0.251791	4.99974	0.194771	0.363636	64	3	0.2602	59.61	0	1	西部地区	1	四川省	-1.06677	1.57887	1
568	2018	0	14	3	0	0	47	5	0	11	2	0.181818	0	0	64	3	0	8	2	0.25	0	0	47	5	C1	C1	14.3343	0	3.8712	22.9333	0.242457	0.155297	0.685446	0.255953	2.90095	0.18496	0.363636	64	3	0.2602	64.27	0	1	西部地区	1	四川省	-1.20623	1.69268	1
568	2019	0	14	3	0	0	65	3	0	11	2	0.181818	0	0	65	3	0	8	2	0.25	0	0	48	5	C1	C1	14.4885	1.09861	3.8712	22.9333	0.323833	0.16052	0.564099	0.211518	4.75691	0.208844	0.363636	65	3	0.2602			1	西部地区	1	四川省	-1.2686	1.74423	1
571	2010	0	12	2	0	0	54	3	0	9	1	0.111111	0	0	54	3	0	6	1	0.166667	0	0	54	3	S	S	15.2351	3.80666	2.30259	21.6049	0.18914	0.0902401	0.262048	0.127019	2.59219	0.038082	0.333333	54	3	0.1216	23.62	8.1168	0	东部地区	1	海南省	-2.13115	2.48987	0
571	2011	0	11	0	0	0	46	5	0	9	0	0	0	0	46	5	0	6	0	0	0	0	48	3	S	S	15.2947	2.83321	3.29584	21.663	0.453556	0.0774423	0.258114	0.323218	2.12133	0.008527	0.333333	46	5	0.1216	21.52	8.1168	0	东部地区	1	海南省	-2.26053	2.60588	0
571	2012	0	11	0	0	0	60	2	0	9	0	0	0	0	60	2	0	6	0	0	0	0	49	3	S	S	14.9586	3.61092	3.8712	21.7604	0.218432	0.0371752	0.268628	-0.026095	1.6443	0.004668	0.333333	60	2	0.1216	22.04	8.1168	0	东部地区	1	海南省	-2.03804	2.40695	0
571	2013	0	14	0	0	0	53	3	0	9	0	0	0	0	53	3	0	8	0	0	0	0	45	3	S	S	15.2177	0	4.23411	21.9275	0.305101	0.0482134	0.214104	-0.025295	1.24777	0.000339	0.333333	53	3	0.1216	22.15	5.4902	0	东部地区	1	海南省	-2.17507	2.52915	0
571	2014	0	12	0	0	0	38	3	0	7	0	0	0	0	52	4	0	7	0	0	0	0	38	3	S	S	15.0311	0	4.52179	22.2199	0.354891	0.0215939	0.225069	-0.075873	1.35409	0.007915	0.428571	52	4	0.1099	26.39	4.962	0	东部地区	1	海南省	-1.9389	2.31921	0
571	2015	0	10	0	0	0	45	4	0	7	0	0	0	0	45	4	0	5	0	0	0	0	49	4	S	S	14.9129	0	4.75359	22.3093	0.410649	0.007192	0.20969	-0.036747	1.83107	0.0298	0.428571	45	4	0.1099	28.29	4.962	0	东部地区	1	海南省	-1.94307	2.32288	0
571	2016	0	12	3	0	0	47	3	0	7	3	0.428571	0	0	47	3	0	6	0	0	0	0	48	4	S	S	15.0783	0	4.91998	22.3314	0.420125	6.17e-05	0.363816	-0.050864	1.70213	0.055142	0.428571	47	3	0.1099	30.71		0	东部地区	1	海南省	-1.85144	2.24231	0
571	2017	0	14	2	0	0	56	3	0	9	2	0.222222	0	0	56	3	0	6	0	0	0	0	62	3	S	S	14.6189	0	5.07517	22.3679	0.442047	0.0086324	0.270245	0.842019	1.49713	0.103845	0.333333	56	3	0.1099	29.19		0	东部地区	1	海南省	-1.9481	2.32733	0
571	2018	0	11	0	0	0	42	3	0	7	0	0	0	0	49	3	0	5	0	0	0	0	42	3	S	S	14.6376	0	5.18739	22.165	0.554102	-0.251239	0.371933	-0.009138	1.32509	0.087594	0.428571	49	3	0.1099	25.71		0	东部地区	1	海南省	-1.8842	2.27106	0
571	2019	0	13	1	0	0	51	4	0	9	0	0	0	0	58	3	0	6	1	0.166667	0	0	51	4	S	S	14.8358	0	5.18739	21.9624	0.639424	-0.178364	0.350593	-0.094	1.39438	0.0761	0.333333	58	3	0.1099			0	东部地区	1	海南省	-2.10481	2.46637	0
572	2008	0	11	0	0	0	41	4	0	8	0	0	0	0	41	4	0	5	0	0	0	0	37		C3	C3	13.9895	0		22.5641	0.378013	0.0004053	0.576828	-0.277317	1.03175	0.001302	0.375	41	4	0.5731	75.67	17.8556	0	东部地区	0	海南省	-1.20488	1.69157	0
572	2009	0	10	0	0	0	37	4	0	8	0	0	0	0	37	4	0	4	0	0	0	0	37	4	C3	C3	13.6647	0		22.7985	0.433772	-0.064286	0.573125	0.022967	1.48016	0.027087	0.375	37	4	0.4528	58.04	31.125	0	东部地区	0	海南省	-1.42616	1.87611	0
572	2010	0	10	0	0	0	72		0	8	0	0	0	0	72		0	4	0	0	0	0	38	4	C3	C3	13.6533	0		22.9333	0.37421	0.0400007	0.664136	0.625102	1.17854	0.066549	0.375	72		0.288	71.57	19.795	0	东部地区	0	海南省	-1.21412	1.69918	0
572	2011	0	10	0	0	0	51		0	8	0	0	0	0	51		0	4	0	0	0	0	51		C3	C3	13.722	0		22.9333	0.355492	0.0420234	0.572461	0.101099	0.900295	0.057166	0.375	51		0.288	66.9	9.4932	0	东部地区	0	海南省	-1.30091	1.77109	0
572	2012	0	10	0	0	0	48	3	0	8	0	0	0	0	52	3	0	4	0	0	0	0	48	3	C3	C3	13.6721	0		22.9333	0.300822	0.0323252	0.491626	-0.24549	0.900295	0.005994	0.375	52	3	0.288	62.06	9.4932	0	东部地区	0	海南省	-1.15149	1.64776	0
572	2014	0	10	0	0	0	59	4	0	8	0	0	0	0	59	4	0	4	0	0	0	0	54	3	C3	C3	13.8899	1.38629		22.9333	0.39661	0.0166788	0.43585	0.20681	1.03554	0.012147	0.375	59	4	0.288	60.93	0	0	东部地区	0	海南省	-1.20251	1.68962	0
572	2015	0	10	0	0	0	48	4	0	8	0	0	0	0	48	4	0	4	0	0	0	0	51	3	C3	C3	13.9608	1.60944		22.9333	0.44184	0.0058634	0.443804	-0.013846	1.14912	0.03428	0.375	48	4	0.288	53.64	0	0	东部地区	0	海南省	-1.21005	1.69582	0
572	2016	0	12	0	0	0	66	5	0	9	0	0	0	0	66	5	0	7	0	0	0	0	52	3	C3	C3	14.1123	1.60944	0.693147	22.9333	0.470243	0.0007126	0.364477	0.14031	1.04551	0.046668	0.333333	66	5	0.288	53.53	0	0	东部地区	1	海南省	-1.16794	1.66123	0
572	2017	0	12	0	0	0	55	3	0	9	0	0	0	0	55	3	0	7	0	0	0	0	46	4	C3	C3	14.0156	0	1.60944	22.9333	0.476495	-0.0896126	0.367353	-0.302869	1.0467	0.024276	0.333333	55	3	0.288	54.13	0	0	东部地区	0	海南省	-1.11986	1.62195	0
572	2018	0	9	0	0	0	50	4	0	9	0	0	0	0	50	4	0	4	0	0	0	0	51	3	C3	C3	14.1896	2.83321	1.94591	22.9333	0.495849	-0.198401	0.280144	-0.478772	0.900295	0.010812	0.333333	50	4	0.288	53.01	9.3042	0	东部地区	0	海南省	-1.20677	1.69313	0
572	2019	0	11	0	0	0	48	4	0	9	0	0	0	0	48	4	0	4	0	0	0	0	48	4	C3	C3	14.3311	2.83321	1.94591	22.9333	0.466688	0.0090983	0.296745	-0.070571	0.900295	0.0199	0.333333	48	4	0.288			0	东部地区	0	海南省	-1.36622	1.82567	0
576	2011	0	10	1	0	0	45		0	7	1	0.142857	0	0	48		0	6	0	0	0	0	45		C2	C2	13.7074	0		21.6049	0.8604	-0.214733	0.374628	-0.015368	3.37651	0.015762	0.428571	48		0.1982	25.43	9.8109	0	东部地区	1	广东省	-1.43478	1.88339	0
576	2013	0	10	1	0	0	50		0	7	1	0.142857	0	0	46		0	6	0	0	0	0	50		C2	C2	13.8948	2.3979		21.6049	0.310645	0.0243482	0.298885	-0.038224	2.40078	0.0542	0.428571	46		0.4155	50.25	20.5672	0	东部地区	1	广东省	-1.4182	1.86939	0
576	2014	1	9	1	0	1	54		1	7	1	0.142857	0	1	54		0	4	0	0	0	0	48		C2	C2	14.0144	2.83321	0.693147	21.6049	0.294005	0.0068708	0.254169	0.055392	2.8971	0.0449	0.428571	54		0.4155	57.15	20.5672	0	东部地区	1	广东省	-1.31112	1.77959	0
576	2015	0	9	1	0	0	45	5	0	7	1	0.142857	0	0	45	5	0	4	0	0	0	0	55	4	C2	C2	14.1448	3.13549	2.63906	21.6049	0.384404	0.0905498	0.503222	-0.163752	3.35454	0.052052	0.428571	45	5	0.4155	57.63	20.5672	0	东部地区	0	广东省	-1.31076	1.77929	0
576	2016	0	8	1	0	0	39	2	0	7	1	0.142857	0	0	39	2	0	3	0	0	0	0	39	2	C2	C2	14.1448	2.94444	3.4012	21.6049	0.170435	0.0649496	0.403127	0.188519	4.7847	0.07853	0.428571	39	2	0.4155	57.61	20.5672	0	东部地区	1	广东省	-1.24349	1.72343	0
576	2017	1	8	1	0	1	53	5	1	7	1	0.142857	0	1	53	5	0	3	0	0	0	0	51	3	C2	C2	14.1448	0	3.68888	21.6049	0.152709	-0.234639	0.449043	0.003734	6.82123	0.163423	0.428571	53	5	0.4155	61.09	19.0714	0	东部地区	1	广东省	-1.03552	1.55366	0
576	2018	0	9	0	0	0	41	2	0	7	0	0	0	0	41	2	0	4	0	0	0	0	41	2	C2	C2	14.1448	2.3979	3.8712	21.6049	0.311863	0.064595	0.357814	-0.138489	3.40688	0.055865	0.428571	41	2	0.4155	50.45	19.0714	0	东部地区	1	广东省	-1.30929	1.77806	0
576	2019	0	9	0	0	0	51	5	0	7	0	0	0	0	51	5	0	4	0	0	0	0	52	4	C2	C2	14.4626	0	3.8712	21.6049	0.277351	0.0681725	0.341834	0.20862	4.39447	0.059065	0.428571	51	5	0.4155			0	东部地区	0	广东省	-1.40052	1.85449	0
581	2008	0	13	2	0	0	45		0	9	2	0.222222	0	0	54	4	0	6	0	0	0	0	45		C3	C3	13.7573	2.70805		22.2489	0.406925	0.0449786	0.444353	-0.028209	0.978592	0.162333	0.333333	54	4	0.2011	37.3	0	1	东部地区	0	江苏省	-1.20619	1.69265	1
581	2009	0	13	2	0	0	42	3	0	9	2	0.222222	0	0	42	3	0	5	0	0	0	0	42	3	C3	C3	13.9553	2.19722	1.09861	22.3398	0.385955	0.0920795	0.473249	0.015602	2.06285	0.298831	0.333333	42	3	0.1763	32.98	0	1	东部地区	1	江苏省	-1.3742	1.83236	1
581	2010	0	13	2	0	0	48	4	0	9	2	0.222222	0	0	48	4	0	6	0	0	0	0	43	3	C3	C3	14.1871	1.09861	1.94591	22.6345	0.357282	0.191704	0.513338	0.743552	2.85088	0.331494	0.333333	48	4	0.1763	36.29	0	1	东部地区	0	江苏省	-1.20228	1.68943	1
581	2011	0	13	2	0	0	44	3	0	9	2	0.222222	0	0	44	3	0	6	0	0	0	0	44	3	C3	C3	14.3102	2.19722	2.48491	22.7938	0.326492	0.15834	0.547141	0.098097	2.44481	0.331494	0.333333	44	3	0.1763	37.13	0	1	东部地区	0	江苏省	-1.2081	1.69422	1
581	2012	0	15	3	0	0	57	4	0	11	3	0.272727	0	0	46	2	0	6	0	0	0	0	57	4	C3	C3	14.2473	2.19722	3.29584	22.9333	0.189489	0.0845007	0.551226	-0.14968	1.81344	0.27627	0.363636	46	2	0.2	46.83	0	1	东部地区	1	江苏省	-1.01518	1.53731	1
581	2013	0	15	3	0	0	59	4	0	11	3	0.272727	0	0	59	4	0	6	0	0	0	0	50	4	C3	C3	14.3102	2.19722	3.61092	22.9333	0.235316	0.0882877	0.573478	0.114455	2.19915	0.263728	0.363636	59	4	0.2	43.19	0	1	东部地区	1	江苏省	-1.13063	1.63072	1
581	2014	1	15	3	0	1	53	5	1	11	3	0.272727	0	1	53	5	0	6	0	0	0	0	48	4	C3	C3	14.4787	3.29584	3.97029	22.9333	0.222622	0.109678	0.524681	0.136899	1.90535	0.16456	0.363636	53	5	0.2	44.25	0	1	东部地区	0	江苏省	-1.11767	1.62017	1
581	2015	0	14	2	0	0	52	3	0	11	2	0.181818	0	0	48	3	0	5	0	0	0	0	52	3	C3	C3	14.4626	3.29584	4.36945	22.9333	0.222287	0.0988764	0.543714	-0.096442	1.76542	0.125142	0.363636	48	3	0.2022	46.69	0	1	东部地区	1	江苏省	-1.14726	1.6443	1
581	2016	0	14	2	0	0	53	4	0	11	2	0.181818	0	0	53	4	0	5	0	0	0	0	50	2	C3	C3	14.5431	4.12713	4.93447	22.9333	0.223899	0.0999784	0.574632	0.118617	1.50651	0.171409	0.363636	53	4	0.2022	46.48	0	1	东部地区	1	江苏省	-1.07107	1.58235	1
581	2017	0	14	2	0	0	54	4	0	11	2	0.181818	0	0	54	2	0	5	0	0	0	0	54	4	C3	C3	14.622	4.39445	5.3033	22.9333	0.241196	0.130849	0.595648	0.40397	1.37589	0.073886	0.363636	54	2	0.2022	42.96	0	1	东部地区	0	江苏省	-1.11277	1.61618	1
581	2018	0	14	2	0	0	52	2	0	11	2	0.181818	0	0	52	2	0	5	0	0	0	0	52	2	C3	C3	14.6484	4.04305	5.52943	22.9333	0.212525	0.11805	0.571228	-0.032782	1.03387	0.092305	0.363636	52	2	0.2022	46.56	0	1	东部地区	1	江苏省	-1.16277	1.65699	1
581	2019	0	14	2	0	0	53	4	0	11	2	0.181818	0	0	53	4	0	5	0	0	0	0	53	4	C3	C3	14.691	4.51086	5.52943	22.9333	0.270206	0.0961142	0.555056	0.007187	1.04046	0.094086	0.363636	53	4	0.2022			1	东部地区	1	江苏省	-1.27	1.74539	1
584	2010	0	11	1	0	0	42	3	0	9	1	0.111111	0	0	42	3	0	4	0	0	0	0	42	3	C3	C3	13.418	1.09861		21.9761	0.463466	0.0465455	0.536395	0.703862	1.49914	0.009984	0.333333	42	3	0.3276	43.9	4.9165	0	西部地区	1	四川省	-1.47768	1.91971	1
584	2011	0	11	1	0	0	62	1	0	9	1	0.111111	0	0	62	1	0	4	0	0	0	0	55	3	C3	C3	13.6553	0	1.09861	22.0295	0.494543	0.003181	0.56167	-0.174005	1.07637	0.01119	0.333333	62	1	0.3276	43.81	21.294	0	西部地区	1	四川省	-1.42692	1.87675	1
584	2012	0	11	1	0	0	55	4	0	9	1	0.111111	0	0	55	4	0	4	0	0	0	0	53	4	C3	C3	13.6553	0	1.09861	22.0378	0.507186	0.0087341	0.601512	0.34724	1.25933	0.052229	0.333333	55	4	0.3276	47.09	21.294	0	西部地区	1	四川省	-1.30632	1.7756	1
584	2013	0	12	1	0	0	56	3	0	9	1	0.111111	0	0	56	3	0	5	0	0	0	0	45	3	C3	C3	13.6553	0	1.09861	22.0013	0.373958	0.115232	0.62837	0.780371	1.49757	0.000478	0.333333	56	3	0.3276	41.26	21.294	0	西部地区	0	四川省	-1.49368	1.93331	1
584	2014	0	10	2	0	0	50	3	0	9	2	0.222222	0	0	50	3	0	3	0	0	0	0	46	3	C3	C3	13.7118	0	1.38629	21.9734	0.402859	0.0468161	0.632843	-0.271895		0.002958	0.333333	50	3	0.3276	40	21.5735	0	东部地区	0	江苏省			1
584	2015	0	9	2	0	0	52	3	0	9	2	0.222222	0	0	52	3	0	2	0	0	0	0	57	4	C3	C3	13.4045	0	1.60944	21.8066	0.296732	0.0045932	0.678877	-0.466098	2.89214	0.000118	0.333333	52	3	0.3308	39.52	21.7815	0	东部地区	1	江苏省	-1.29921	1.76967	1
584	2016	1	8	2	0	1	60	5	1	8	2	0.25	0	1	60	5	0	2	0	0	0	0	58	4	C3	C3	13.415	0	1.60944	21.6049	0.299071	-0.223798	0.770588	-0.317156		0.004894	0.375	60	5	0.3312	38.79	21.8075	0	东部地区	0	江苏省			1
584	2017	0	15	4	0	0	57	4	0	9	2	0.222222	0	0	57	4	0	8	2	0.25	0	0	48	3	C2	C2	14.2154	0	1.79176	22.0249	0.54165	0.0313942	0.655677	1.1407	3.61609	0.033044	0.333333	57	4	0.186	41.03	1.0268	0	东部地区	0	江苏省	-1.33682	1.80105	1
584	2018	0	15	3	0	0	38	5	0	9	1	0.111111	0	0	38	5	0	8	2	0.25	0	0	38	4	C2	C2	14.6122	1.94591	1.79176	22.2262	0.599849	0.0265543	0.543486	0.515992	1.87497	0.049301	0.333333	38	5	0.186	48.22	1.0268	0	东部地区	0	江苏省	-1.42504	1.87516	1
584	2019	0	14	3	0	0	37	3	0	8	1	0.125	0	0	37	3	0	8	2	0.25	0	0	37	3	C2	C2	14.8099	1.60944	1.79176	22.2349	0.588484	0.0106551	0.529383	-0.27109	1.86751	0.001829	0.375	37	3	0.186			0	东部地区	0	江苏省	-1.44959	1.89591	1
586	2013	0	6	0	0	0	42		0	5	0	0	0	0	42		0	3	0	0	0	0	42		C3	C3	13.2532	2.19722		21.6049	0.536989	0.0345893	0.824308	-0.06	3.04311	0.077717	0.4	42		0.2068	39.42	0.4053	0	西部地区	1	四川省	-1.34228	1.80562	1
586	2014	0	7	0	0	0	33		0	5	0	0	0	0	44		0	4	0	0	0	0	33		C3	C3	13.3487	1.60944	0.693147	21.6049	0.56173	0.0165993	0.836642	0.151457		0.013654	0.4	44		0.2068	36.65	0.4053	0	西部地区	0	四川省			1
586	2015	0	7	1	0	0	45		0	5	1	0.2	0	0	39		0	4	0	0	0	0	45		C3	C3	13.3847	2.19722	1.38629	21.6049	0.517645	0.0334784	0.84101	-0.084093		0.063861	0.4	39		0.2068	47.64	0.1559	0	西部地区	0	四川省			1
586	2016	0	8	2	0	0	53	3	0	5	2	0.4	0	0	53	3	0	4	0	0	0	0	53	4	C3	C3	14.1638	0	2.30259	21.6049	0.527149	0.0068785	0.849216	0.046038	8.30207	0.108982	0.4	53	3	0.2068	47.2	0.1348	0	西部地区	1	四川省	-1.0604	1.57372	1
586	2017	1	8	2	0	1	38	4	1	5	2	0.4	0	1	38	4	0	4	0	0	0	0	55	4	C3	C3	14.4226	0	2.63906	21.6049	0.531551	0.0016879	0.84333	-0.142082	6.96835	0.126445	0.4	38	4	0.2068	54.11	0.1592	0	西部地区	0	四川省	-1.05709	1.57104	1
586	2018	0	7	0	0	0	48		0	5	0	0	0	0	48		0	4	0	0	0	0	40	3	C3	C3	14.4498	0	2.83321	21.6049	0.564357	-0.0031161	0.84441	0.093185	4.46393	0.04812	0.4	48		0.2068	50.69	0.1348	0	西部地区	0	四川省	-1.23415	1.71571	1
586	2019	0	7	0	0	0	35		0	5	0	0	0	0	57	4	0	4	0	0	0	0	35		C3	C3	14.4108	0	2.83321	21.6049	0.570667	0.0093786	0.86333	0.017723	3.8482	0.0058	0.4	57	4	0.2068			0	西部地区	1	四川省	-1.3506	1.81258	1
591	2016	0	13	1	0	0	47	4	0	9	1	0.111111	0	0	47	4	0	5	0	0	0	0	48	3	D	D	14.932	2.70805	3.13549	22.9333	0.612976	0.0227964	0.268953	0.193704	1.05568	0.12032	0.333333	47	4	0.3127	55.86	0	1	西部地区	1	重庆市	-1.44332	1.89061	0
591	2017	0	13	1	0	0	44	4	0	9	1	0.111111	0	0	44	4	0	5	0	0	0	0	48	3	D	D	14.9704	3.49651	3.66356	22.9333	0.611733	0.0256948	0.215035	0.201059	1.11352	0.116649	0.333333	44	4	0.3127	53.13	0	1	西部地区	1	重庆市	-1.41751	1.86881	0
591	2018	0	13	1	0	0	50	3	0	9	1	0.111111	0	0	50	3	0	5	0	0	0	0	50	3	D	D	15.1552	2.3979	3.91202	22.9333	0.623772	0.0249971	0.239078	-0.032238	0.931978	0.10228	0.333333	50	3	0.3127	52.46	0	1	西部地区	0	重庆市	-1.48103	1.92256	0
591	2019	0	13	1	0	0	46	3	0	9	1	0.111111	0	0	50	4	0	5	0	0	0	0	46	3	D	D	15.1929	2.07944	3.91202	22.9333	0.640408	0.0241738	0.234023	-0.00514	0.969208	0.097433	0.333333	50	4	0.3127			1	西部地区	1	重庆市	-1.59221	2.01745	0
592	2014	0	9	1	0	0	53		0	5	1	0.2	0	0	61		0	4	0	0	0	0	53		A	A	13.8571	0		21.6049	0.333412	0.0358004	0.768457	0.008036	7.05241	0.012818	0.4	61		0.3588	43.86	21.716	0	东部地区	0	福建省	-1.33562	1.80004	1
592	2016	0	9	1	0	0	34		0	5	1	0.2	0	0	63		0	4	0	0	0	0	34		A	A	14.0138	0		22.1513	0.163072	0.0012825	0.74475	-0.183715	3.3302	0.068642	0.4	63		0.2772	38.34	16.037	0	东部地区	0	福建省	-1.24319	1.72318	1
592	2019	0	8	2	0	0	65	3	0	5	2	0.4	0	0	65	3	1	4	1	0.25	1	0	49	4	A	A	14.4819	1.09861		22.1704	0.158587	0.0042504	0.805777	0.033106	1.54535	0.024863	0.4	65	3	0.254			0	东部地区	1	福建省	-1.46366	1.90783	1
593	2016	0	9	0	0	0	47	3	0	8	0	0	0	0	47	3	0	5	0	0	0	0	44	4	D	D	14.0118	2.70805		21.6049	0.300704	-0.0326895	0.211067	0.123723	3.25305	0.059387	0.375	47	3	0.4094	56.72	12.282	0	西部地区	1	四川省	-1.52232	1.95768	1
593	2017	0	9	0	0	0	56	4	0	7	0	0	0	0	56	4	0	5	0	0	0	0	56	4	D	D	13.9954	2.19722		21.6049	0.357766	0.0155399	0.237615	0.025527	2.82966	0.026143	0.428571	56	4	0.4094	55.49	12.282	0	西部地区	1	四川省	-1.43385	1.8826	1
593	2018	0	11	0	0	0	49	3	0	9	0	0	0	0	49	3	0	4	0	0	0	0	44	4	D	D	14.5502	1.94591	1.94591	21.6049	0.432778	-0.114084	0.256613	0.299379	2.07644	0.003672	0.333333	49	3	0.2964	53.96	0.2964	0	西部地区	1	四川省	-1.67047	2.08481	1
593	2019	0	11	0	0	0	41	4	0	9	0	0	0	0	41	4	0	4	0	0	0	0	41	4	D	D	14.6261	1.09861	1.94591	21.6049	0.50351	0.0218959	0.274313	0.645032	1.99919	0	0.333333	41	4	0.32			0	西部地区	1	四川省	-1.84234	2.23434	1
595	2017	0	19	1	0	0	60	3	0	11	1	0.0909091	0	0	60	3	0	9	0	0	0	0	52	3	C3	C3	13.5951	0	0.693147	21.6049	0.590115	0.0148124	0.483155	0.225086	2.7231	0	0.363636	60	3	0.5305	55.14	23.2121	0	西部地区	1	宁夏回族自治区	-1.26218	1.73891	0
595	2018	0	17	3	0	0	53	3	0	9	2	0.222222	0	0	54	2	0	9	2	0.222222	0	0	53	3	C3	C3	13.5286	0	0.693147	21.6049	0.616965	-0.0531162	0.478995	-0.007904	2.16668	3e-06	0.333333	54	2	0.5299	56.11	23.2418	0	西部地区	1	宁夏回族自治区	-1.37804	1.83559	0
595	2019	0	17	0	0	0	46		0	9	0	0	0	0	49	5	0	9	0	0	0	0	46		C3	C3	13.476	0	0.693147	21.6049	0.749768	-0.21254	0.44687	-0.280081	3.06138	0.007976	0.333333	49	5	0.5213			0	西部地区	1	宁夏回族自治区	-1.44032	1.88807	0
596	2008	0	10	1	0	0	44	4	0	9	1	0.111111	0	0	44	4	0	4	0	0	0	0	45	3	C1	C1	13.5099	1.09861		21.6049	0.418873	0.0226876	0.602256	0.147787	1.19464	0.0032	0.333333	44	4	0.6115	69.27	0	1	中部地区	1	安徽省	-1.52285	1.95813	0
596	2009	0	9	1	0	0	45	4	0	9	1	0.111111	0	0	45	4	0	4	0	0	0	0	46	3	C1	C1	14.1918	0	0.693147	21.6049	0.398018	0.104344	0.630563	-0.027178	5.95032	0.059499	0.333333	45	4	0.6115	74.33	23.31	1	中部地区	1	安徽省	-1.62879	2.04888	0
596	2010	0	9	1	0	0	36	4	0	8	1	0.125	0	0	36	4	0	4	0	0	0	0	36	4	C1	C1	14.4427	0	0.693147	21.6049	0.435138	0.168875	0.691457	0.400864	8.43647	0.113066	0.375	36	4	0.5775	72.81	23.1	1	中部地区	1	安徽省	-1.4071	1.86003	0
596	2011	0	9	0	0	0	58	4	0	9	0	0	0	0	58	4	0	3	0	0	0	0	38	3	C1	C1	14.8018	0	1.09861	22.1683	0.349073	0.133525	0.809562	0.760354	4.85357	0.135304	0.333333	58	4	0.5389	68.52	21.556	1	中部地区	1	安徽省	-1.47897	1.92081	0
596	2012	0	13	0	0	0	48	4	0	9	0	0	0	0	48	4	0	7	0	0	0	0	46	3	C1	C1	14.9009	0	1.79176	22.3925	0.364091	0.136694	0.691488	0.268768	3.52256	0.087509	0.333333	48	4	0.5389	67.15	21.556	1	中部地区	1	安徽省	-1.34748	1.80997	0
596	2013	0	13	0	0	0	60	4	0	8	0	0	0	0	60	4	0	7	0	0	0	0	43	4	C1	C1	14.9496	0	1.79176	22.484	0.356576	0.10693	0.635103	0.091378	2.23945	0.072819	0.375	60	4	0.5389	64.75	21.556	1	中部地区	1	安徽省	-1.40978	1.8623	0
596	2014	0	11	1	0	0	44	4	0	9	1	0.111111	0	0	50	4	0	5	0	0	0	0	44	4	C1	C1	14.8305	0	2.07944	22.5817	0.348088	0.0930912	0.624569	0.015343	3.05573	0.117468	0.333333	50	4	0.5388	66.47	21.552	1	中部地区	1	安徽省	-1.32209	1.78874	0
596	2015	0	11	1	0	0	42	4	0	9	1	0.111111	0	0	42	4	0	5	0	0	0	0	42	4	C1	C1	14.8813	0	2.30259	22.695	0.327075	0.0996191	0.642992	0.129558	2.7765	0.09652	0.333333	42	4	0.5389	68.15	21.556	1	中部地区	1	安徽省	-1.36716	1.82646	0
596	2016	0	12	1	0	0	43	4	0	9	1	0.111111	0	0	43	4	0	7	0	0	0	0	43	4	C1	C1	14.9172	2.19722	2.48491	22.8907	0.319987	0.0973327	0.538577	0.145378	3.10557	0.104758	0.333333	43	4	0.5389	67.18	21.556	1	中部地区	0	安徽省	-1.27838	1.75235	0
596	2017	0	12	1	0	0	44	4	0	9	1	0.111111	0	0	44	4	0	7	0	0	0	0	44	4	C1	C1	15.1647	1.79176	2.63906	22.9333	0.326182	0.116739	0.604235	0.158079	3.666	0.123558	0.333333	44	4	0.5389	67.37	21.556	1	中部地区	1	安徽省	-1.21059	1.69627	0
596	2018	0	12	1	0	0	46	4	0	9	1	0.111111	0	0	46	4	0	7	0	0	0	0	46	4	C1	C1	15.6009	0	2.63906	22.9333	0.35813	0.139163	0.721766	0.246518	2.59269	0.120858	0.333333	46	4	0.5389	67.51	21.556	1	中部地区	0	安徽省	-1.31734	1.78478	0
596	2019	0	12	1	0	0	47	4	0	9	1	0.111111	0	0	47	4	0	7	0	0	0	0	46	4	C1	C1	15.8672	1.09861	2.63906	22.9333	0.320024	0.155559	0.758867	0.199262	5.0915	0.133653	0.333333	47	4	0.5389			1	中部地区	0	安徽省	-1.35743	1.8183	0
597	2016	0	15	1	0	0	52	3	0	9	1	0.111111	0	0	52	4	0	9	0	0	0	0	52	3	C2	C2	14.1463	1.09861	0.693147	22.9333	0.751378	0.002691	0.514809	0.255571	1.31903	0.078317	0.444444	52	4	0.215	46.03	0.4644	1	东部地区	0	辽宁省	-1.1295	1.62981	0
597	2017	0	15	1	0	0	53		0	9	1	0.111111	0	0	45	5	0	8	0	0	0	0	53		C2	C2	13.8559	0	0.693147	22.9333	0.759463	0.0086904	0.525885	0.179036	1.38702	0.034294	0.444444	45	5	0.2105	39.77	0	1	东部地区	1	辽宁省	-1.12333	1.62478	0
597	2018	0	19	0	0	0	52	4	0	9	0	0	0	0	54	4	0	10	0	0	0	0	52	4	C2	C2	14.4025	1.60944	1.38629	22.9333	0.693411	0.0171835	0.477298	0.315379	1.23179	0.02476	0.444444	54	4	0.2602	60.4	0.0042	0	东部地区	0	辽宁省	-1.21033	1.69606	0
597	2019	0	17	1	0	0	55	3	0	9	0	0	0	0	47	3	0	8	1	0.125	0	0	55	3	C2	C2	14.6907	1.09861	1.38629	22.9333	0.687569	0.0135919	0.468855	0.100923	1.2775	0.003052	0.444444	47	3	0.2441			0	东部地区	0	辽宁省	-1.32493	1.79112	0
598	2007	1	11	11	0	1	56		1	9	9	1	0	1	56		1	4	4	1	1	0	45	3	D	D	12.4761	0		21.6049	0.564127	0.0534196	0.424127	0.918472	2.80425	0.0191	0.333333	56		0.2708	31.15	0	1	西部地区	1	甘肃省	1.63272	0.110892	0
598	2008	0	11	0	0	0	33	2	0	9	0	0	0	0	40		0	3	0	0	0	0	33	2	D	D	12.6546	1.09861	0.693147	21.6049	0.630833	-0.0063733	0.407812	0.145978	1.35182	0	0.333333	40		0.2708	29.45	5.416	1	西部地区	0	甘肃省	-1.66768	2.08241	0
598	2009	0	11	0	0	0	47	3	0	9	0	0	0	0	47	3	0	3	0	0	0	0	47	3	D	D	12.6761	0	1.09861	21.6049	0.691609	-0.057858	0.429053	-0.061272	2.30115	0.122243	0.333333	47	3	0.2708	37.65	5.416	1	西部地区	1	甘肃省	-1.78835	2.18715	0
598	2010	0	10	3	0	0	46	3	0	9	3	0.333333	0	0	46	3	0	4	0	0	0	0	39	4	D	D	13.7226	0	1.79176	21.6741	0.365283	0.0911755	0.126075	-0.544245	4.26575	0.19445	0.333333	46	3	0.5227	62.57	0	1	西部地区	1	四川省	-1.53147	1.96548	1
598	2011	0	10	3	0	0	40	4	0	9	3	0.333333	0	0	45	4	0	5	0	0	0	0	40	4	D	D	14.3493	0	2.30259	22.682	0.474344	0.0829016	0.297768	2.1356	1.59772	0.136721	0.333333	45	4	0.4187	58.4	0	1	西部地区	1	四川省	-1.77909	2.17907	1
598	2012	0	10	3	0	0	44	3	0	9	3	0.333333	0	0	44	3	0	5	0	0	0	0	44	3	D	D	14.4813	0	2.70805	22.8451	0.478082	0.0870215	0.215515	0.12213	1.52175	0.143524	0.333333	44	3	0.4187	54.78	0	1	西部地区	1	四川省	-1.45324	1.899	1
598	2013	0	10	2	0	0	49	3	0	8	2	0.25	0	0	49	3	0	6	0	0	0	0	47	4	D	D	14.1492	0	2.83321	22.9333	0.346266	0.0721258	0.200054	0.123059	1.96627	0.036178	0.375	49	3	0.4205	45.93	0	1	西部地区	1	四川省	-1.55458	1.98522	1
598	2014	0	11	2	0	0	43	4	0	9	2	0.222222	0	0	43	4	0	6	0	0	0	0	43	4	D	D	14.3808	0	3.04452	22.9333	0.383473	0.0626656	0.232962	0.127286	2.16377	0.04425	0.333333	43	4	0.4205	45.5	0	1	西部地区	1	四川省	-1.5079	1.9454	1
598	2015	1	9	2	0	1	57	3	1	8	2	0.25	0	1	57	3	0	4	0	0	0	0	49	4	D	D	14.3924	0	3.13549	22.9333	0.414519	0.0600194	0.232712	0.124155	2.33242	0.027008	0.375	57	3	0.421	45.77	0	1	西部地区	1	四川省	-1.45718	1.90234	1
598	2016	0	10	2	0	0	46	4	0	9	2	0.222222	0	0	46	4	0	4	0	0	0	0	50	3	D	D	14.3614	0	3.17805	22.9333	0.459027	0.0515243	0.161194	-0.001356	1.75622	0.028109	0.333333	46	4	0.421	46.65	0	1	西部地区	0	四川省	-1.4702	1.91337	1
598	2017	0	12	1	0	0	40	4	0	9	1	0.111111	0	0	40	4	0	6	0	0	0	0	40	4	D	D	14.5037	1.60944	3.17805	22.9333	0.456978	0.0488486	0.200794	0.220055	1.67227	0.018351	0.333333	40	4	0.421	46.65	0	1	西部地区	1	四川省	-1.46712	1.91076	1
598	2018	1	8	1	0	1	61	3	1	5	1	0.2	0	1	61	3	0	3	0	0	0	0	48	4	D	D	14.4144	2.3979	3.17805	22.9333	0.466923	0.0482137	0.185805	0.114787	1.30063	0.030318	0.571429	61	3	0.4218	48.45	0	1	西部地区	1	四川省	-1.25301	1.73131	1
598	2019	1	9	1	0	1	62	3	1	6	1	0.166667	0	1	62	3	0	4	0	0	0	0	37	4	D	D	14.5234	3.04452	3.17805	22.9333	0.526595	0.0434349	0.20629	0.163085	1.4166	0.028152	0.5	62	3	0.4218			1	西部地区	1	四川省	-1.43461	1.88325	1
599	2011	0	13	0	0	0	38	3	0	9	0	0	0	0	38	3	0	6	0	0	0	0	43		C2	C2	13.3168	0		22.3157	0.691834	0.0073387	0.511177	0.093061	1.12508	0.026182	0.444444	38	3	0.2031	27.12	0	1	东部地区	0	山东省	-1.41394	1.8658	1
599	2012	0	13	0	0	0	50	5	0	9	0	0	0	0	50	5	0	6	0	0	0	0	46		C2	C2	13.3191	0		22.2948	0.680971	0.0043617	0.522386	-0.064442	1.0777	0.019675	0.444444	50	5	0.2031	26.14	0	1	东部地区	0	山东省	-1.23125	1.71331	1
599	2013	0	13	0	0	0	47		0	9	0	0	0	0	56	2	0	6	0	0	0	0	47		C2	C2	12.8907	0		22.3047	0.679285	0.005689	0.552493	-0.107766	1.12631	0.022517	0.333333	56	2	0.2031	30.07	0	1	东部地区	1	山东省	-1.44694	1.89367	1
599	2016	0	12	0	0	0	52	5	0	9	0	0	0	0	52	5	0	6	0	0	0	0	57	1	C2	C2	14.1753	2.56495	1.09861	22.704	0.627498	0.0107498	0.53615	0.646029	1.3982	0.144901	0.333333	52	5	0.2338	38.02	0	1	东部地区	1	山东省	-1.26002	1.73712	1
599	2017	0	12	0	0	0	51	5	0	9	0	0	0	0	51	5	0	5	0	0	0	0	44		C2	C2	14.1267	1.09861	1.38629	22.8491	0.665051	0.0121671	0.479339	-0.18872	1.21305	0.078162	0.333333	51	5	0.2387	38.93	0	1	东部地区	0	山东省	-1.1854	1.67555	1
599	2018	0	13	0	0	0	37	3	0	8	0	0	0	0	45	4	0	6	0	0	0	0	37	3	C2	C2	14.3157	0	1.38629	22.9167	0.570377	0.0032213	0.533029	-0.063124	0.971984	0.078462	0.375	45	4	0.2574	48.22	0	1	东部地区	0	山东省	-1.23849	1.7193	1
599	2019	0	12	0	0	0	47	3	0	9	0	0	0	0	47	3	0	5	0	0	0	0	47	3	C2	C2	14.3373	2.19722	1.38629	22.9333	0.63229	-0.0315263	0.436867	0.101024	1.07822	0.079098	0.333333	47	3	0.2596			1	东部地区	0	山东省	-1.39824	1.85258	1
600	2011	0	14	0	0	0	60		0	9	0	0	0	0	60		0	6	0	0	0	0	48		D	D	13.9962	0		22.9333	0.739262	0.0010434	0.163988	0.114907	1.02364	0.025836	0.333333	60		0.5501	77.56	0	1	东部地区	1	河北省	-1.63648	2.0555	0
600	2013	0	15	1	0	0	40		0	9	1	0.111111	0	0	40		0	7	0	0	0	0	53		D	D	13.9619	0		22.9333	0.712163	0.0596316	0.154901	0.355392	0.960246	0.007693	0.333333	40		0.5501	72.49	0	1	东部地区	1	河北省	-1.68917	2.10098	0
600	2014	0	15	0	0	0	72		0	9	0	0	0	0	72		0	7	0	0	0	0	47		D	D	14.3086	0		22.9333	0.566119	0.105283	0.188001	0.251603	1.17462	0.080156	0.333333	72		0.6721	79.71	0	1	东部地区	1	河北省	-1.47159	1.91455	0
600	2015	0	16	0	0	0	54		0	9	0	0	0	0	54		0	8	0	0	0	0	53		D	D	14.6017	1.60944	0.693147	22.9333	0.513648	0.101538	0.127843	-0.11617	1.18583	0.040964	0.333333	54		0.6721	76.92	0	1	东部地区	1	河北省	-1.51934	1.95514	0
600	2016	0	15	0	0	0	54		0	8	0	0	0	0	54		0	7	0	0	0	0	56		D	D	14.6738	1.60944	1.09861	22.9333	0.546095	0.0665213	0.16427	-0.024814	1.08002	0.045318	0.333333	54		0.6731	75.52	0	1	东部地区	1	河北省	-1.46044	1.9051	0
600	2017	0	14	0	0	0	49		0	9	0	0	0	0	56		0	7	0	0	0	0	49		D	D	14.5601	2.70805	1.09861	22.9333	0.583054	0.0100214	0.183115	0.122576	1.04325	0.025763	0.333333	56		0.6563	71.78	0	1	东部地区	1	河北省	-1.4356	1.88408	0
600	2018	0	14	0	0	0	62	5	0	9	0	0	0	0	62	5	0	7	0	0	0	0	51	4	D	D	14.2222	1.94591	1.38629	22.9333	0.577558	0.0207724	0.18022	0.326316	0.941229	0.041329	0.333333	62	5	0.6563	72.63	0	1	东部地区	0	河北省	-1.51927	1.95508	0
600	2019	0	14	0	0	0	56	4	0	9	0	0	0	0	56	4	0	6	0	0	0	0	52	4	D	D	14.4527	1.94591	1.38629	22.9333	0.570936	0.0276605	0.183012	-0.000899	0.931746	0.032738	0.333333	56	4	0.6563			1	东部地区	1	河北省	-1.61683	2.03859	0
601	2008	0	14	0	0	0	58	2	0	9	0	0	0	0	58	2	0	7	0	0	0	0	41		D	D	13.4805	0		22.8324	0.617894	-0.0151917	0.0968914	0.157697	0.953696	0	0.333333	58	2	0.0927	33.71	0	1	东部地区	0	广东省	-1.51608	1.95236	0
601	2010	0	13	0	0	0	48	3	0	9	0	0	0	0	48	3	0	6	0	0	0	0	48	3	D	D	13.5154	0		22.8521	0.619481	0.0081017	0.10551	0.260304	1.19082	0.005206	0.333333	48	3	0.1685	21.96	0	1	东部地区	1	广东省	-1.624	2.04476	0
601	2011	0	15	0	0	0	42		0	9	0	0	0	0	44		0	8	0	0	0	0	42		D	D	13.4745	0		22.8238	0.602083	0.0106654	0.130573	-0.005547	0.988934	0.026557	0.333333	44		0.1685	23.56	0	1	东部地区	0	广东省	-1.67195	2.08609	0
601	2013	0	15	0	0	0	36		0	8	0	0	0	0	36		0	9	0	0	0	0	36		D	D	13.7169	0		22.8854	0.570881	0.0269719	0.133495	0.088769	1.11294	0.004973	0.375	36		0.1443	33.43		1	东部地区	1	广东省	-1.62867	2.04878	0
601	2014	0	16	0	0	0	44		0	9	0	0	0	0	44		0	9	0	0	0	0	52	3	D	D	13.705	1.09861		22.8764	0.535824	0.03146	0.135807	0.286304	1.27786	0.136441	0.333333	44		0.1443	33.05		1	东部地区	1	广东省	-1.50282	1.94107	0
601	2015	0	18	0	0	0	52		0	11	0	0	0	0	50		0	9	0	0	0	0	52		D	D	13.7393	0		22.8642	0.506576	0.0354438	0.141155	-0.000764	1.86895	0.194001	0.363636	50		0.15	42.56	0	1	东部地区	1	广东省	-1.40796	1.86076	0
601	2016	0	18	0	0	0	54	3	0	11	0	0	0	0	54	3	0	9	0	0	0	0	54	3	D	D	13.9159	0		22.9018	0.490746	0.0524407	0.13597	0.063695	1.57341	0.187164	0.363636	54	3	0.15	44.62	0	1	东部地区	0	广东省	-1.35062	1.81259	0
601	2017	0	13	0	0	0	32		0	8	0	0	0	0	32		0	8	0	0	0	0	55	3	D	D	14.2741	0		22.9333	0.482853	0.0500154	0.139216	0.123591	1.36363	0.237382	0.333333	33		0.1509	52.13		0	东部地区	1	广东省	-1.36684	1.82619	0
601	2018	0	14	0	0	0	60	4	0	9	0	0	0	0	60	4	0	8	0	0	0	0	41		D	D	14.3955	0		22.9333	0.519525	0.0316248	0.175925	-0.046129	0.943889	0.219086	0.333333	60	4	0.1509	48.74		0	东部地区	0	广东省	-1.39543	1.85021	0
603	2018	0	15	4	0	0	53	4	0	9	4	0.444444	0	0	53	4	0	7	0	0	0	0	39	5	B	B	14.352	1.94591		22.034	0.420842	0.150309	0.218156	0.800268	2.01624	0.080209	0.333333	53	4	0.313	63.63	11.0716	0	东部地区	1	北京市	-1.38181	1.83876	1
605	2014	0	13	0	0	0	51		0	9	0	0	0	0	47		0	6	0	0	0	0	51		D	D	13.8074	0		21.6049	0.544648	0.0164186	0.164854	2.66692	1.55429	0.033765	0.333333	47		0.2901	75.29	0	1	东部地区	1	北京市	-1.88501	2.27177	1
605	2016	0	14	0	0	0	38	4	0	9	0	0	0	0	38	4	0	6	0	0	0	0	51	3	D	D	14.1939	0		21.9659	0.658364	0.0128982	0.20554	0.049319	1.66569	0.012967	0.333333	38	4	0.2951	65.41	0	1	东部地区	1	北京市	-1.61482	2.03686	1
605	2017	0	14	0	0	0	45	3	0	9	0	0	0	0	45	3	0	5	0	0	0	0	37	3	D	D	14.223	1.94591		22.4554	0.562089	0.0309835	0.335166	1.08185	2.04967	0.091517	0.333333	45	3	0.2246	64.58	0	1	东部地区	0	北京市	-1.52729	1.96192	1
605	2018	0	14	0	0	0	57	4	0	9	0	0	0	0	57	4	0	5	0	0	0	0	53	4	D	D	14.1289	1.94591	1.09861	22.5709	0.587193	0.014498	0.3681	-0.057852	1.76178	0.094214	0.333333	57	4	0.2246	64.58	0	1	东部地区	0	北京市	-1.48162	1.92306	1
605	2019	0	14	0	0	0	41	3	0	9	0	0	0	0	41	3	0	5	0	0	0	0	39	3	D	D	14.1343	1.94591	1.09861	22.8579	0.669937	0.005959	0.358165	0.211784	1.42238	0.088204	0.333333	41	3	0.2246			1	东部地区	1	北京市	-1.62415	2.04488	1
607	2007	1	15	15	1	0	39	4	1	9	9	1	0	1	44	4	1	6	6	1	1	0	39	4	R	R	13.4128	0	1.60944	21.8413	0.714723	-0.0702404	0.556063	0.00813	1.84825	0.0035	0.333333	44	4	0.2352	33.09	16.6137	0	西部地区	1	重庆市	1.91629	0.0654176	0
607	2008	0	13	0	0	0	45	4	0	9	0	0	0	0	45	4	0	4	0	0	0	0	37		R	R	13.1224	0	1.79176	21.7431	0.683638	0.008541	0.5606	0.056588	1.27455	0.0035	0.333333	45	4	0.2352	31.33	15.8741	0	西部地区	0	重庆市	-1.40746	1.86034	0
607	2009	0	10	0	0	0	34	4	0	6	0	0	0	0	34	4	0	4	0	0	0	0	36	4	R	R	13.0412	1.09861	1.94591	21.6049	0.631538	-0.03013	0.561902	-0.316779	2.57331	0.028876	0.5	34	4	0.2352	29.63	13.5593	0	西部地区	0	重庆市	-1.43972	1.88757	0
607	2010	0	8	0	0	0	33	4	0	7	0	0	0	0	33	4	0	3	0	0	0	0	37	3	R	R	13.2469	2.70805	1.94591	21.6049	0.727613	-0.111969	0.58078	-0.389009	3.01502	0.040541	0.428571	33	4	0.2352	28.78	10.919	0	西部地区	1	重庆市	-1.33127	1.79641	0
607	2011	0	8	0	0	0	46	5	0	7	0	0	0	0	46	5	0	3	0	0	0	0	34	3	R	R	13.7075	2.83321	2.3979	21.6049	0.722712	0.024099	0.595066	0.415371	1.87213	0.0147	0.428571	46	5	0.2352	27.5	10.5605	0	东部地区	0	浙江省	-1.48746	1.92802	1
607	2012	0	8	0	0	0	43	5	0	7	0	0	0	0	43	5	0	3	0	0	0	0	43	5	R	R	13.428	3.3673	3.49651	21.6049	0.726068	0.0244265	0.679274	0.045364	1.95473	0.00773	0.428571	43	5	0.2352	27.45	10.624	0	东部地区	0	浙江省	-1.31066	1.77921	1
607	2013	0	8	0	0	0	40	3	0	7	0	0	0	0	40	3	0	3	0	0	0	0	40	3	R	R	13.6439	3.3673	4.04305	21.6049	0.703136	0.0180932	0.684828	0.273247		0.005583	0.428571	40	3	0.2352	26.92	10.624	0	东部地区	1	浙江省			1
607	2014	0	17	0	0	0	27	3	0	11	0	0	0	0	27	3	0	7	0	0	0	0	43		R	R	14.158	0	4.39445	21.6049	0.321592	0.104095	0.760586	-0.340174	3.29408	0.001705	0.454545	33	3	0.4813	64.73	0	1	东部地区	0	浙江省	-1.26531	1.7415	1
607	2015	0	15	0	0	0	59	3	0	8	0	0	0	0	59	3	0	7	0	0	0	0	29	4	R	R	14.4261	0	4.74493	21.6049	0.286123	0.131661	0.631683	0.046316	3.88815	0.040899	0.375	59	3	0.4813	65.64	0	1	东部地区	1	浙江省	-1.3172	1.78466	1
607	2016	0	14	0	0	0	48	3	0	8	0	0	0	0	47	4	0	8	0	0	0	0	48	3	R	R	14.4345	1.09861	4.99721	21.8118	0.326604	0.0961651	0.504835	0.178963	3.56224	0.031209	0.375	47	4	0.4813	66.74	0	1	东部地区	0	浙江省	-1.28757	1.75998	1
607	2017	0	13	0	0	0	31	3	0	8	0	0	0	0	31	3	0	7	0	0	0	0	31	4	R	R	14.5486	0	5.15329	21.8866	0.373694	0.0656558	0.499327	6.7e-05	2.03564	0.000178	0.375	33	3	0.4813	65.13	0	1	东部地区	0	浙江省	-1.30341	1.77317	1
607	2018	0	13	0	0	0	50	3	0	8	0	0	0	0	47	4	0	7	0	0	0	0	50	3	R	R	14.5969	0	5.18739	21.9015	0.346797	0.0482525	0.479326	-0.045162	1.92714	4e-06	0.375	47	4	0.4813	65.16	0	1	东部地区	0	浙江省	-1.35376	1.81523	1
607	2019	0	11	0	0	0	46	3	0	7	0	0	0	0	46	3	0	6	0	0	0	0	46	3	R	R	14.5191	0	5.18739	21.9938	0.443476	0.0162491	0.445774	0.041465	2.12189	0.000127	0.428571	46	3	0.4813			1	东部地区	0	浙江省	-1.40141	1.85524	1
609	2016	0	11	0	0	0	66	4	0	8	0	0	0	0	66	4	0	6	0	0	0	0	40	3	S	S	14.1793	0		21.6049	0.319399	0.0628346	0.725286	-0.544245	2.48399	0.03427	0.375	66	4	0.1034	42.67	5.0666	0	东部地区	1	北京市	-1.88299	2.26999	1
609	2017	1	8	1	0	1	46	5	1	5	1	0.2	0	1	46	5	0	5	0	0	0	0	40	4	S	S	14.1927	0		21.6049	0.100147	0.0766657	0.862495	1.06254	1.84476	0.043084	0.4	46	5	0.1781	42.82	0.2522	0	东部地区	1	北京市	-1.98386	2.35893	1
612	2009	0	12	0	0	0	67	3	0	8	0	0	0	0	67	3	0	5	0	0	0	0	46	4	C3	C3	14.0225	0		22.0879	0.494623	0.0493322	0.302703	-0.152185	4.02282	0.214446	0.375	67	3	0.29	50.49		1	中部地区	1	河南省	-1.3108	1.77933	0
612	2011	0	12	0	0	0	46	4	0	8	0	0	0	0	46	4	0	5	0	0	0	0	46	4	C3	C3	14.277	0		22.317	0.502092	0.0774638	0.237282	0.067134	1.59158	0.033895	0.333333	46	4	0.24	38.85		1	中部地区	1	河南省	-1.45664	1.90188	0
612	2013	0	16	0	0	0	50	4	0	11	0	0	0	0	50	4	0	7	0	0	0	0	48	4	C3	C3	14.5846	1.09861		22.6967	0.399113	0.0361514	0.239225	-0.082978	1.2698	0.302599	0.454545	50	4	0.1775	55.46	10.9056	0	中部地区	1	河南省	-1.08933	1.59713	0
612	2015	0	13	0	0	0	42	4	0	8	0	0	0	0	42	4	0	5	0	0	0	0	50	3	C3	C3	14.645	0		22.8783	0.447863	-0.0072462	0.32209	-0.112637	1.41868	0.05087	0.375	42	4	0.1756	44.32		0	中部地区	1	河南省	-1.21432	1.69934	0
612	2017	0	13	1	0	0	57	4	0	9	1	0.111111	0	0	57	4	0	5	0	0	0	0	48	4	C3	C3	14.9222	0	0.693147	22.7335	0.369023	0.0235414	0.187195	0.277831	1.74343	0.050097	0.333333	57	4	0.1711	64.41		0	中部地区	1	河南省	-1.17896	1.67026	0
612	2018	0	15	1	0	0	52	4	0	9	1	0.111111	0	0	52	4	0	8	0	0	0	0	57	4	C3	C3	15.0689	0	1.09861	22.7307	0.432418	-0.0593898	0.198945	-0.021516	1.0745	0.05044	0.333333	52	4	0.173	64.62	0	0	中部地区	1	河南省	-1.25681	1.73446	0
612	2019	0	12	2	0	0	38	4	0	9	2	0.222222	0	0	38	4	0	5	0	0	0	0	50	4	C3	C3	15.0015	0	1.09861	22.6711	0.384877	0.015206	0.176439	-0.030077	1.12817	0.035296	0.333333	38	4	0.173			0	中部地区	1	河南省	-1.41444	1.86622	0
615	2013	0	16	1	0	0	44	3	0	9	1	0.111111	0	0	44	3	0	8	0	0	0	0	50	4	K	K	13.3847	1.09861		21.6049	0.495739	-0.0305357	0.51292	-0.118098	1.86256	0.036	0.333333	44	3	0.1638	33.48	0.1638	0	中部地区	1	湖北省	-1.60606	2.02933	1
615	2018	0	13	1	0	0	51	4	0	8	1	0.125	0	0	51	4	0	7	0	0	0	0	55	4	K	K	15.3579	0		22.9333	0.757065	0.0104268	0.887626	0.033461	1.10133	0.002219	0.375	51	4	0.4297	56.12	0	0	中部地区	1	湖北省	-1.33739	1.80152	1
616	2013	0	13	1	0	0	46	7	0	7	1	0.142857	0	0	42	4	0	7	0	0	0	0	46	7	K	K	15.4274	0		22.9333	0.615793	0.0177376	0.944268	0.01408	1.06677	0.037312	0.428571	42	4	0.1998	24.9	16.4835	0	东部地区	1	辽宁省	-1.36239	1.82245	0
616	2014	0	12	1	0	0	37	4	0	7	1	0.142857	0	0	35	3	0	6	0	0	0	0	37	4	K	K	14.6464	0		22.8766	0.507899	0.0237246	0.914192	-0.228136		0.026475	0.428571	35	3	0.1998	26.33		0	东部地区	1	辽宁省			0
616	2015	0	10	0	0	0	36	3	0	7	0	0	0	0	36	3	0	5	0	0	0	0	36	3	K	K	13.7732	0		22.8939	0.49434	0.0252281	0.898936	-0.384522	1.83931	0.017018	0.428571	36	3	0.1998	27.25	15.4345	0	东部地区	1	辽宁省	-1.26491	1.74117	0
616	2017	0	9	0	0	0	56	4	0	7	0	0	0	0	56	4	0	3	0	0	0	0	42	3	K	K	14.005	0		22.9333	0.572248	0.0007791	0.710893	-0.544245	1.04309	0.000146	0.428571	56	4	0.1998	29.22	16.4156	0	东部地区	1	辽宁省	-1.1448	1.64229	0
619	2011	0	14	1	0	0	72	3	0	9	1	0.111111	0	0	72	3	0	8	0	0	0	0	40	3	C2	C2	14.3515	0		22.124	0.451667	0.0284818	0.554496	0.027859	0.98696	0.026657	0.333333	72	3	0.3207	45.2	15.7143	1	中部地区	0	安徽省	-1.46529	1.90921	0
619	2016	0	11	1	0	0	46	3	0	9	1	0.111111	0	0	55	1	0	6	0	0	0	0	46	3	C2	C2	14.3393	0		22.0779	0.312097	0.0224829	0.552049	-0.071325	1.5332	0.041185	0.333333	55	1	0.3063	43.55	15.0087	1	中部地区	1	安徽省	-1.30881	1.77767	0
619	2018	0	11	0	0	0	47	4	0	9	0	0	0	0	36	5	0	6	0	0	0	0	47	4	C2	C2	14.4109	0		22.0554	0.30386	0.0008266	0.569874	0.000869	0.900295	0.023878	0.333333	36	5	0.3063	41.95	16.3856	1	中部地区	1	安徽省	-1.42385	1.87416	0
619	2019	0	10	0	0	0	46	3	0	9	0	0	0	0	46	3	0	5	0	0	0	0	46	3	C2	C2	14.846	1.09861		22.122	0.337815	0.0027449	0.574374	0.169541	0.913044	0.021691	0.333333	46	3	0.3063			1	中部地区	0	安徽省	-1.51667	1.95287	0
623	2016	0	9	0	0	0	50	3	0	7	0	0	0	0	50	3	0	4	0	0	0	0	50	3	C2	C2	14.7719	0		22.9333	0.072096	0.0814061	0.159265	0.172153	1.4235	0.151389	0.428571	50	3	0.2666	46.49	24.6395	0	中部地区	0	吉林省	-1.10779	1.61213	0
623	2017	0	10	0	0	0	49	4	0	7	0	0	0	0	49	4	0	5	0	0	0	0	41	4	C2	C2	15.3615	2.19722		22.9333	0.0663565	0.0844283	0.140665	0.087724	1.2597	0.170535	0.428571	49	4	0.2666	47.23	24.6395	0	中部地区	0	吉林省	-1.05955	1.57303	0
623	2018	0	9	0	0	0	51	3	0	7	0	0	0	0	51	3	0	4	0	0	0	0	42	4	C2	C2	14.9914	2.3979	1.09861	22.9333	0.138458	0.0374984	0.235294	0.116672	0.900295	0.138882	0.428571	51	3	0.2666	45.29	20.1215	0	中部地区	1	吉林省	-1.15834	1.65336	0
623	2019	0	8	0	0	0	48	3	0	6	0	0	0	0	67	3	0	4	0	0	0	0	48	3	C2	C2	15.1935	2.70805	1.09861	22.9333	0.130081	0.0540058	0.246052	-0.070906	0.900295	0.136962	0.5	67	3	0.2665			0	中部地区	1	吉林省	-1.14211	1.6401	0
625	2007	1	23	23	0	1	44	4	1	15	15	1	0	1	44	4	1	10	10	1	0	1	39	4	C3	C3	14.0289	1.09861	0.693147	22.9333	0.46438	0.0441703	0.431623	-0.465546	1.72308	0.194255	0.333333	44	4	0.4555	57.47	0	1	西部地区	1	重庆市	2.20849	0.0352975	0
625	2008	0	21	1	0	0	50	4	0	14	1	0.0714286	0	0	50	4	0	10	0	0	0	0	40	4	C3	C3	14.1803	0	1.09861	22.9333	0.498392	0.0011668	0.388991	-0.025276		0.014339	0.333333	50	4	0.4555	50.06	0	1	西部地区	1	重庆市			0
625	2009	0	19	1	0	0	49	4	0	13	1	0.0769231	0	0	51	5	0	11	0	0	0	0	49	4	C3	C3	14.2245	3.04452	1.09861	22.9333	0.636533	0.0443684	0.556887	0.884324	1.47612	0.071691	0.384615	51	5	0.4555	52.82	0	1	西部地区	1	重庆市	-1.43794	1.88606	0
625	2010	1	22	1	0	1	52	3	1	15	1	0.0666667	0	1	52	3	0	12	0	0	0	0	51	4	C3	C3	14.4396	5.02388	3.49651	22.9333	0.652501	0.0658563	0.54427	0.312194	1.30836	0.028786	0.333333	52	3	0.4571	51.03	0	1	西部地区	1	重庆市	-1.31602	1.78368	0
625	2011	0	24	1	0	0	47	5	0	15	1	0.0666667	0	0	47	5	0	14	0	0	0	0	53	4	C3	C3	14.5085	4.72739	4.76217	22.9333	0.599021	0.025338	0.42865	-0.197153	1.10199	0.067998	0.333333	47	5	0.4333	50.98	0	1	西部地区	0	重庆市	-1.33716	1.80133	0
625	2012	0	24	1	0	0	52	4	0	15	1	0.0666667	0	0	56	5	0	14	0	0	0	0	52	4	C3	C3	14.6001	4.29046	5.49306	22.9333	0.666268	0.0306826	0.423959	0.109625	1.31138	0.17005	0.333333	56	5	0.4493	53.58	10.7433	1	西部地区	1	重庆市	-1.13724	1.63612	0
625	2013	0	23	1	0	0	57	5	0	15	1	0.0666667	0	0	57	5	0	13	0	0	0	0	41	4	C3	C3	14.7527	4.79579	6.01859	22.9333	0.650706	0.064996	0.404234	0.306126	1.67389	0.221423	0.333333	57	5	0.4104	49.89	9.7589	1	西部地区	1	重庆市	-1.24253	1.72263	0
625	2014	0	22	1	0	0	47	4	0	13	1	0.0769231	0	0	54	5	0	12	0	0	0	0	47	4	C3	C3	14.8535	4.84419	6.50429	22.9333	0.63472	0.107882	0.515588	0.37502	1.71295	0.170101	0.384615	54	5	0.3911	47.02	9.2184	1	西部地区	1	重庆市	-1.13144	1.63138	0
625	2015	0	24	1	0	0	53	4	0	13	1	0.0769231	0	0	53	4	0	13	0	0	0	0	46	4	C3	C3	14.8268	4.52179	6.82655	22.9333	0.617804	0.110973	0.577362	0.261905	1.48318	0.110255	0.384615	53	4	0.3911	48.18	9.2184	1	西部地区	1	重庆市	-1.17296	1.66534	0
625	2016	0	24	0	0	0	47	7	0	13	0	0	0	0	61	4	0	14	0	0	0	0	47	7	C3	C3	14.9009	4.57471	6.95082	22.9333	0.592968	0.0964844	0.619635	0.176285	1.25713	0.113037	0.461539	61	4	0.4088	51.33	9.6186	1	西部地区	0	重庆市	-1.00509	1.52921	0
625	2017	0	25	1	0	0	49	4	0	13	1	0.0769231	0	0	47	3	0	14	0	0	0	0	49	4	C3	C3	15.0248	5.19296	6.95082	22.9333	0.552762	0.067924	0.591346	0.018713	1.11607	0.090987	0.538462	47	3	0.4088	53.29	0	1	西部地区	0	重庆市	-0.916512	1.45869	0
625	2018	0	27	1	0	0	49	4	0	14	1	0.0714286	0	0	49	4	0	15	0	0	0	0	50	4	C3	C3	14.6592	4.96981	6.95082	22.9333	0.506327	0.0077374	0.462229	-0.171398	0.900295	0.104229	0.571429	49	4	0.2156	53.53	0	1	西部地区	1	重庆市	-0.945414	1.48159	0
625	2019	0	26	1	0	0	44	4	0	14	1	0.0714286	0	0	48	5	0	14	0	0	0	0	44	4	C3	C3	14.6169	4.84419	6.95082	22.9333	0.549934	-0.027138	0.508177	0.064813	1.04553	0.125905	0.571429	48	5	0.2156			1	西部地区	1	重庆市	-1.05281	1.56759	0
628	2011	0	12	1	0	0	43		0	9	1	0.111111	0	0	43		0	6	0	0	0	0	48	3	E	E	13.8138	0		21.8513	0.943285	-0.0011044	0.843868	0.190065	1.43819	0	0.333333	43		0.2245	28.89	0	1	西部地区	1	四川省	-1.62253	2.04349	1
629	2007	1	15	15	0	1	45	3	1	9	9	1	0	1	45	3	1	7	7	1	0	1	45	4	C3	C3	13.6855	1.94591		22.9333	0.526802	0.0436031	0.27429	0.340832	1.84658	0.084371	0.444444	45	3	0.4772	55.15	7.2725	1	西部地区	1	四川省	2.18949	0.0368285	1
629	2008	0	16	1	0	0	40		0	9	1	0.111111	0	0	64	3	0	8	0	0	0	0	40		C3	C3	13.6397	0		22.9333	0.492897	-0.0155475	0.313076	0.326365	1.61957	0.117356	0.444444	64	3	0.3893	56.32	5.9329	1	西部地区	1	四川省	-1.03603	1.55407	1
629	2009	0	12	1	0	0	47	2	0	9	1	0.111111	0	0	62	3	0	5	0	0	0	0	47	2	C3	C3	0	3.85015	0.693147	22.9333	0.719732	-0.0291904	0.312243	0.368828	1.35072	0.182853	0.444444	62	3	0.3063	73.31	0	1	西部地区	1	四川省	-1.26471	1.741	1
629	2010	0	15	2	0	0	43	4	0	11	2	0.181818	0	0	54	4	0	6	0	0	0	0	43	4	C3	C3	0	4.23411	3.49651	22.9333	0.725846	0.0177823	0.285163	0.123696	1.53508	0.182408	0.454545	54	4	0.3063	71.05	0	1	西部地区	0	四川省	-1.09807	1.60423	1
629	2011	0	16	2	0	0	50	2	1	11	2	0.181818	0	1	47	5	0	7	0	0	0	0	50	2	C3	C3	0	4.36945	4.44265	22.9333	0.525744	0.0004031	0.256329	0.214916	1.5758	0.101926	0.454545	47	5	0.3063	64.11	0	1	西部地区	1	四川省	-1.22294	1.70645	1
629	2012	0	16	2	0	0	56	4	0	10	2	0.2	0	0	56	4	0	8	0	0	0	0	56	4	C3	C3	14.1739	0	4.91265	22.9333	0.504488	0.019269	0.128606	-0.544245	1.65151	0.095183	0.5	56	4	0.3063	63.55	0	1	西部地区	0	四川省	-0.957525	1.49122	1
629	2013	0	14	2	0	0	57	4	0	11	2	0.181818	0	0	45	3	0	5	0	0	0	0	57	4	C3	C3	13.8712	2.3979	5.24175	22.9333	0.577386	0.015723	0.181549	-4.6e-05	1.2471	0.046943	0.363636	45	3	0.3063	62.64	0	1	西部地区	0	四川省	-1.32305	1.78955	1
629	2014	1	13	2	0	1	65	5	1	11	2	0.181818	0	1	65	5	0	3	0	0	0	0	47		C3	C3	13.9422	1.09861	5.49306	22.9333	0.767554	-0.114082	0.142481	0.075467	1.39778	0.034143	0.363636	65	5	0.3063	61.7	0	1	西部地区	0	四川省	-1.19321	1.68197	1
629	2015	0	13	1	0	0	54	3	0	11	1	0.0909091	0	0	54	3	0	3	0	0	0	0	48	3	C3	C3	13.6369	1.60944	5.65249	22.9333	0.825853	-0.0432488	0.13431	-0.319552	1.40069	0.041749	0.363636	54	3	0.3549	62.92	0	1	西部地区	1	四川省	-1.2075	1.69372	1
629	2016	0	12	0	0	0	48	7	0	9	0	0	0	0	48	7	0	4	0	0	0	0	46	3	C3	C3	13.9762	1.60944	5.86079	22.9333	0.625044	-0.343474	0.378036	-0.07072	2.03822	0.033919	0.333333	48	7	0.3549	62.92	1.6887	1	西部地区	1	四川省	-1.14342	1.64117	1
629	2017	0	14	0	0	0	56	3	0	9	0	0	0	0	56	3	0	6	0	0	0	0	51	5	C3	C3	14.2494	1.09861	6.01372	22.9333	0.566641	0.0878337	0.410118	-0.110674		0.030706	0.333333	56	3	0.3549	62.94	1.7062	1	西部地区	0	四川省			1
629	2018	0	14	0	0	0	60	4	0	9	0	0	0	0	60	4	0	6	0	0	0	0	50	7	C3	C3	14.6005	1.94591	6.09807	22.9333	0.351754	0.191704	0.478059	0.606804	1.8965	0.03333	0.333333	60	4	0.3549	63	1.7062	1	西部地区	0	四川省	-1.2645	1.74083	1
629	2019	0	14	2	0	0	58	3	0	9	2	0.222222	0	0	58	3	0	6	0	0	0	0	58	3	C3	C3	14.4879	3.04452	6.09807	22.9333	0.256702	0.112329	0.480082	-0.132094	1.70189	0.043689	0.333333	58	3	0.3549			1	西部地区	1	四川省	-1.30013	1.77044	1
630	2008	0	15	0	0	0	45	3	0	11	0	0	0	0	45	5	0	5	0	0	0	0	45	3	C3	C3	13.4517	1.60944		22.9333	0.644369	0.0331662	0.443911	0.008201	1.09183	0.018948	0.363636	45	5	0.5692	59.15	10.4221	1	中部地区	0	安徽省	-1.20182	1.68905	0
630	2009	0	13	0	0	0	46	5	0	10	0	0	0	0	46	5	0	4	0	0	0	0	46	4	C3	C3	13.6074	0		22.9333	0.712469	0.0300241	0.507514	-0.176396	1.45644	0.06865	0.4	46	5	0.5692	61.82	10.4221	1	中部地区	0	安徽省	-1.35341	1.81493	0
630	2011	0	15	0	0	0	50	4	0	12	0	0	0	0	50	4	0	5	0	0	0	0	48	4	C3	C3	13.6966	1.94591		22.9333	0.645426	0.0475516	0.549611	0.378858	1.44352	0.084369	0.333333	50	4	0.5183	56.77	9.4901	1	中部地区	0	安徽省	-1.35749	1.81835	0
630	2012	0	18	1	0	0	51	4	0	14	0	0	0	0	51	4	0	6	1	0.166667	0	0	46	4	C3	C3	14.357	0	1.60944	22.9333	0.697281	0.0195632	0.565123	0.092141	1.41736	0.095979	0.357143	51	4	0.5183	56.44	9.4901	1	中部地区	0	安徽省	-1.14993	1.64648	0
630	2013	0	17	1	0	0	48	4	0	13	0	0	0	0	48	4	0	6	1	0.166667	0	0	56	3	C3	C3	14.3075	1.94591	1.79176	22.9333	0.699186	0.0138396	0.538918	-0.014161	1.0954	0.064515	0.384615	48	4	0.5183	56.12	9.4901	1	中部地区	0	安徽省	-1.26629	1.74232	0
630	2014	0	15	1	0	0	54	3	0	10	0	0	0	0	54	3	0	7	1	0.142857	0	0	50	4	C3	C3	14.0692	1.60944	2.48491	22.9333	0.666115	0.0071882	0.54737	0.166137	1.26652	0.292964	0.4	54	3	0.3955	63.97	7.2416	1	中部地区	0	安徽省	-1.02829	1.54784	0
630	2015	0	15	1	0	0	49	4	0	12	0	0	0	0	49	4	0	5	1	0.2	0	0	49	4	C3	C3	14.0502	2.70805	2.94444	22.9333	0.66883	-0.0165239	0.505346	-0.021638	1.50667	0.065122	0.333333	49	4	0.3955	45.47	7.2416	1	中部地区	0	安徽省	-1.22908	1.71152	0
630	2016	0	14	1	0	0	60	3	0	12	0	0	0	0	60	3	0	4	1	0.25	0	0	60	3	C3	C3	13.7695	1.09861	3.17805	22.9333	0.60694	0.0072748	0.508878	-0.002561	1.32032	0.109834	0.333333	60	3	0.3955	43.29	7.2416	1	中部地区	0	安徽省	-1.12525	1.62634	0
630	2017	0	14	1	0	0	53	4	0	12	0	0	0	0	53	4	0	5	1	0.2	0	0	48	4	C3	C3	13.9857	2.19722	3.63759	22.9333	0.611346	0.0155083	0.521662	-0.048963	1.28168	0.076606	0.333333	53	4	0.3653	47.71	0	1	中部地区	0	安徽省	-1.11778	1.62026	0
630	2018	0	14	1	0	0	46	5	0	12	0	0	0	0	46	5	0	4	1	0.25	0	0	49	4	C3	C3	14.1065	1.94591	3.7612	22.9333	0.585336	0.0208575	0.501694	0.02619	1.07896	0.064646	0.333333	46	5	0.3653	48.04	0	1	中部地区	0	安徽省	-1.23579	1.71706	0
630	2019	0	13	0	0	0	55	4	0	12	0	0	0	0	55	4	0	3	0	0	0	0	57	4	C3	C3	14.2349	2.77259	3.7612	22.9333	0.582373	0.021228	0.497209	0.09843	1.14268	0.065069	0.333333	55	4	0.3653			1	中部地区	0	安徽省	-1.32715	1.79296	0
631	2008	0	10	0	0	0	45		0	9	0	0	0	0	45		0	3	0	0	0	0	43		K	K	0	0		21.6049	0.883389	0.191704	0.580121			0.0066	0.333333	45		0.1435	43.66	2.176	0	中部地区	1	吉林省			0
631	2015	1	10	1	0	1	47	5	1	9	1	0.111111	0	1	47	5	0	3	0	0	0	0	45	2	K	K	13.7098	0		22.9333	0.683589	0.0274881	0.864026	-0.29199	1.90463	0.059316	0.333333	47	5	0.6887	78.84	13.774	0	中部地区	1	吉林省	-1.32958	1.795	0
635	2008	0	15	0	0	0	45	3	0	9	0	0	0	0	45	3	0	7	0	0	0	0	55	2	C2	C2	13.3592	1.60944		22.1042	0.806885	0.0199197	0.161576	0.293933	1.12558	0.036083	0.333333	45	3	0.2191	39.58	13.8922	1	西部地区	1	宁夏回族自治区	-1.42796	1.87763	0
635	2019	0	14	0	0	0	51	3	0	9	0	0	0	0	45	3	0	7	0	0	0	0	51	3	C2	C2	14.3039	1.09861		21.8541	0.137681	0.016488	0.444988	0.050352	0.928945	4.5e-05	0.333333	45	3	0.5125			1	西部地区	1	宁夏回族自治区	-1.55426	1.98494	0
636	2008	0	19	0	0	0	44		0	13	0	0	0	0	44		0	9	0	0	0	0	50	2	C3	C3	14.3873	1.60944		21.7869	0.374641	-0.149415	0.437737	-0.003543	1.0819	0.000477	0.384615	44		0.1825	31.16	0	1	东部地区	0	广东省	-1.29361	1.76501	0
636	2009	0	18	1	0	0	36		0	13	0	0	0	0	45		0	8	1	0.125	0	0	36		C3	C3	14.1952	0		21.7126	0.30569	0.0207145	0.431347	-0.134017	2.45668	0.005199	0.384615	45		0.1825	28.07	0	1	东部地区	0	广东省	-1.51881	1.95469	0
636	2010	0	18	1	0	0	51		0	13	0	0	0	0	51		0	8	1	0.125	0	0	51		C3	C3	14.5165	1.09861		21.916	0.26868	0.0674263	0.41268	0.219106	2.96501	0.007015	0.384615	51		0.1825	23.55	0	1	东部地区	1	广东省	-1.34743	1.80993	0
636	2011	0	17	0	0	0	42	4	0	13	0	0	0	0	59		0	7	0	0	0	0	42	4	C3	C3	15.0922	1.09861		21.9201	0.305384	0.0498751	0.364623	0.023575	1.69422	0.014199	0.384615	59		0.1825	27.13	0	1	东部地区	0	广东省	-1.40614	1.85923	0
636	2012	0	17	0	0	0	44		0	13	0	0	0	0	44		0	7	0	0	0	0	44		C3	C3	14.6072	1.09861	1.60944	21.9108	0.329583	0.0214337	0.389979	0.001285	1.68733	0.010148	0.384615	44		0.1825	28.95	0	1	东部地区	0	广东省	-1.28669	1.75925	0
636	2013	0	14	1	0	0	48		0	9	1	0.111111	0	0	51		0	7	0	0	0	0	48		C3	C3	14.5063	1.09861	2.19722	22.0762	0.402173	0.0229624	0.463691	0.070103	1.41022	0.011908	0.444444	51		0.1825	29.33	0	1	东部地区	1	广东省	-1.3204	1.78734	0
636	2014	0	13	1	0	0	40		0	9	1	0.111111	0	0	54		0	7	0	0	0	0	40		C3	C3	14.522	1.09861	2.89037	22.3492	0.258933	0.0187112	0.515832	0.007719	1.59736	0.063546	0.444444	54		0.2221	38.3	0	1	东部地区	0	广东省	-1.14201	1.64001	0
636	2015	0	13	1	0	0	41	3	0	9	1	0.111111	0	0	54	4	0	7	0	0	0	0	41	3	C3	C3	14.5513	1.60944	3.04452	22.6085	0.273826	0.0098328	0.464091	-0.13717	1.8205	0.056512	0.444444	54	4	0.2003	35.92	0	1	东部地区	0	广东省	-1.11881	1.62109	0
636	2016	0	13	0	0	0	51	4	0	9	0	0	0	0	47	5	0	8	0	0	0	0	51	4	C3	C3	14.7188	1.60944	3.29584	22.6167	0.319639	0.0140631	0.439745	0.430391	1.6923	0.117124	0.444444	47	5	0.2003	34.92	0	1	东部地区	0	广东省	-1.09189	1.59922	0
636	2017	0	12	0	0	0	52	5	0	9	0	0	0	0	52	5	0	5	0	0	0	0	49	7	C3	C3	15.2639	1.60944	3.43399	22.5684	0.276182	0.0414038	0.426263	0.209362	2.00791	0.056797	0.444444	52	5	0.2003	32.12	0	1	东部地区	0	广东省	-1.0596	1.57308	0
636	2018	0	13	0	0	0	54	5	0	9	0	0	0	0	54	5	0	6	0	0	0	0	57	4	C3	C3	15.0664	1.60944	3.58352	22.6754	0.215138	0.14607	0.485738	0.365109	1.63234	0.029577	0.444444	54	5	0.2003	29.99	0	1	东部地区	0	广东省	-1.1681	1.66136	0
636	2019	0	13	0	0	0	54	5	0	8	0	0	0	0	54	5	0	6	0	0	0	0	44	5	C3	C3	16.5014	1.09861	3.58352	22.6694	0.194627	0.0497359	0.477906	-0.280998	2.15821	0.103682	0.5	54	5	0.2003			1	东部地区	1	广东省	-1.10237	1.60772	0
637	2014	0	15	1	0	0	48	3	0	9	0	0	0	0	45	3	0	7	1	0.142857	0	0	48	3	C2	C2	14.5702	0		21.6049	0.261497	0.0927601	0.584815	0.237383	2.45559	0.014769	0.333333	45	3	0.295	50.99	5.9	0	东部地区	0	广东省	-1.45439	1.89997	0
637	2015	0	14	1	0	0	52	5	0	8	0	0	0	0	63	3	0	7	1	0.142857	0	0	52	5	C2	C2	14.5702	0		21.6049	0.256789	0.106357	0.626736	-0.236063	2.92823	0.012658	0.375	63	3	0.295	47.99	5.782	0	东部地区	0	广东省	-1.33965	1.80341	0
637	2017	0	13	3	0	0	51	3	0	9	3	0.333333	0	0	50	4	0	4	0	0	0	0	51	3	C2	C2	14.4452	1.09861		21.6049	0.181275	0.0974273	0.573455	0.488957	2.28403	0.007618	0.333333	50	4	0.295	47.8	5.782	0	东部地区	1	广东省	-1.38682	1.84297	0
637	2018	0	14	3	0	0	49	3	0	9	3	0.333333	0	0	49	3	0	5	0	0	0	0	35	4	C2	C2	14.4452	0		21.6049	0.236019	0.0324952	0.581353	-0.019917	1.60443	0.00297	0.333333	49	3	0.295	47.43	5.782	0	东部地区	0	广东省	-1.44353	1.89079	0
650	2017	0	10	0	0	0	56	3	0	9	0	0	0	0	56	3	0	5	0	0	0	0	47	3	C2	C2	14.33	0		22.1506	0.166758	0.105858	0.572133	0.077569	2.11894	0.018308	0.333333	56	3	0.2627	38.25	7.064	0	中部地区	0	江西省	-1.27494	1.74949	0
651	2007	1	12	12	0	1	42		1	9	9	1	0	1	42		1	4	4	1	0	1	35		C3	C3	14.988	2.83321	1.60944	22.9333	0.770622	0.0503852	0.822367	0.596831	1.89069	0.331494	0.333333	42		0.2258	43.3		1	东部地区	1	广东省	2.21049	0.0351386	0
651	2008	0	13	1	0	0	52		0	9	1	0.111111	0	0	52		0	5	0	0	0	0	45		C3	C3	14.8768	1.94591	2.3979	22.9333	0.75164	0.0651683	0.761567	0.105848	1.41306	0.331494	0.333333	52		0.2258	46.51		1	东部地区	0	广东省	-1.03464	1.55295	0
651	2009	0	12	1	0	0	55		0	9	1	0.111111	0	0	55		0	4	0	0	0	0	55		C3	C3	15.4209	2.70805	2.56495	22.9333	0.793273	0.0568921	0.826909	0.01012	1.85412	0.331494	0.333333	55		0.1945	40.95		1	东部地区	1	广东省	-1.25078	1.72947	0
651	2010	0	11	1	0	0	56		0	8	1	0.125	0	0	56		0	4	0	0	0	0	56		C3	C3	15.7643	2.83321	3.13549	22.9333	0.786421	0.0655933	0.831236	0.423335	1.58288	0.303146	0.375	56		0.1945	40.11		1	东部地区	0	广东省	-1.10291	1.60816	0
651	2011	0	11	1	0	0	51		0	8	1	0.125	0	0	51		0	4	0	0	0	0	48		C3	C3	16.2125	3.49651	3.68888	22.9333	0.784335	0.0621669	0.842087	0.376026	1.37755	0.331042	0.375	51		0.1945	39.44	0.5863	1	东部地区	1	广东省	-1.16501	1.65883	0
651	2012	1	10	1	0	1	42		1	8	1	0.125	0	1	42		0	4	0	0	0	0	58		C3	C3	16.2125	4.8752	4.29046	22.9333	0.743599	0.0692214	0.791021	0.194343	1.4758	0.331494	0.375	42		0.1822	39.42	0.5527	1	东部地区	0	广东省	-1.02074	1.54177	0
651	2013	0	11	1	0	0	53		0	8	1	0.125	0	0	53		0	5	0	0	0	0	59		C3	C3	16.2613	5.273	4.8752	22.9333	0.734734	0.0817919	0.775848	0.194447	1.49256	0.331494	0.375	53		0.1822	41.08	0.5527	1	东部地区	0	广东省	-1.12103	1.6229	0
651	2014	0	12	0	0	0	50		0	9	0	0	0	0	50		0	5	0	0	0	0	60		C3	C3	16.5626	5.273	5.57215	22.9333	0.711124	0.09123	0.769012	0.161197	1.44571	0.262629	0.333333	50		0.1822	41.174	0.4518	1	东部地区	0	广东省	-1.11416	1.61731	0
651	2015	0	13	0	0	0	51		0	9	0	0	0	0	51		0	6	0	0	0	0	39		C3	C3	16.5315	5.273	6.27852	22.9333	0.699646	0.0780698	0.747995	-0.290418	1.5528	0.125098	0.333333	51		0.1822	37.06	0	1	东部地区	0	广东省	-1.16366	1.65772	0
651	2016	0	12	0	0	0	62	3	0	8	0	0	0	0	62	3	0	6	0	0	0	0	62	4	C3	C3	16.4191	5.273	6.87109	22.9333	0.698834	0.0851273	0.783632	0.10801	1.53537	0.163301	0.375	62	3	0.1822	40.8	0	1	东部地区	0	广东省	-1.04582	1.56196	0
651	2017	0	12	0	0	0	63	4	0	7	0	0	0	0	63	4	0	7	0	0	0	0	63	4	C3	C3	16.5519	5.273	6.95082	22.9333	0.689094	0.104707	0.797954	0.369187	1.9375	0.187593	0.428571	63	4	0.1822	46.08	0	1	东部地区	0	广东省	-0.950679	1.48578	0
651	2018	0	11	0	0	0	42	3	0	6	0	0	0	0	55	4	0	7	0	0	0	0	42	3	C3	C3	16.7756	5.273	6.95082	22.9333	0.630963	0.104998	0.79492	0.336084	1.51358	0.146701	0.333333	55	4	0.1822	44.98	0	1	东部地区	0	广东省	-1.17836	1.66977	0
651	2019	0	12	0	0	0	59	2	0	9	0	0	0	0	59	2	0	6	0	0	0	0	49	4	C3	C3	16.6134	5.273	6.95082	22.9333	0.604033	0.0877374	0.754011	0.000151	2.03102	0.156712	0.333333	59	2	0.1822			1	东部地区	0	广东省	-1.23246	1.71431	0
652	2007	1	13	13	0	1	71		1	9	9	1	0	1	71		1	6	6	1	0	1	43	4	F	F	13.5144	1.09861		22.4732	0.571407	0.075742	0.523832	0.162889	3.782	0.133937	0.333333	71		0.3375	47.06	0	1	东部地区	1	天津市	2.09865	0.0449138	0
652	2008	0	13	0	0	0	54	3	0	9	0	0	0	0	54	3	0	6	0	0	0	0	37		F	F	13.8547	1.09861		22.5883	0.614253	0.0446362	0.527316	0.712302	1.83752	0.051682	0.333333	54	3	0.3357	39.39	0	1	东部地区	0	天津市	-1.34339	1.80654	0
652	2009	0	12	0	0	0	60	1	0	9	0	0	0	0	60	1	0	5	0	0	0	0	60	1	F	F	13.8547	2.83321	0.693147	22.7762	0.633818	0.0675553	0.575664	0.581488	2.27929	0.04565	0.333333	60	1	0.3365	38.72	0	1	东部地区	0	天津市	-1.53543	1.96886	0
652	2010	0	11	0	0	0	59		0	9	0	0	0	0	59		0	4	0	0	0	0	40	4	F	F	13.7408	3.13549	2.56495	22.9333	0.672316	0.0644605	0.504444	0.521289		0.052521	0.333333	59		0.3374	38.49	0	1	东部地区	1	天津市			0
652	2011	0	11	0	0	0	45		0	9	0	0	0	0	45		0	5	0	0	0	0	45		F	F	13.7408	3.04452	3.49651	22.9333	0.801483	0.0037459	0.505773	-0.262424	1.33667	0.039826	0.333333	45		0.3374	38.73	0	1	东部地区	0	天津市	-1.41802	1.86924	0
652	2012	0	12	0	0	0	58		0	9	0	0	0	0	58		0	5	0	0	0	0	39		F	F	13.609	3.21888	4.09434	22.9333	0.830865	0.0021555	0.571062	0.160412	1.25026	0.03855	0.333333	58		0.3375	37.63	0	1	东部地区	0	天津市	-1.2739	1.74863	0
652	2013	0	11	0	0	0	40		0	9	0	0	0	0	50		0	4	0	0	0	0	40		F	F	14.1415	0	4.68213	22.9333	0.849184	0.0203013	0.641538	0.704128	1.2905	0.027542	0.333333	50		0.3378	37.93	0	1	东部地区	1	天津市	-1.46051	1.90515	0
652	2014	0	11	0	0	0	48		0	9	0	0	0	0	48		0	4	0	0	0	0	38		F	F	14.1016	0	4.93447	22.9333	0.852878	0.0256868	0.71719	-0.364769	1.37285	0.064849	0.333333	48		0.3379	41.48	0	1	东部地区	0	天津市	-1.25801	1.73545	0
652	2015	0	12	0	0	0	43		0	9	0	0	0	0	43		0	5	0	0	0	0	43		F	F	14.3116	0	5.1985	22.9333	0.86348	0.0111068	0.735252	0.498448	1.27878	0.068856	0.333333	43		0.329	40.21	0	1	东部地区	1	天津市	-1.35243	1.81411	0
652	2016	0	13	0	0	0	41		0	9	0	0	0	0	44		0	6	0	0	0	0	41		F	F	14.3938	2.70805	5.41165	22.9333	0.864875	0.0133414	0.774692	0.618943	1.16467	0.015402	0.333333	44		0.3298	39.41	0	1	东部地区	1	天津市	-1.32807	1.79373	0
652	2017	0	14	0	0	0	60		0	8	0	0	0	0	60		0	7	0	0	0	0	38		F	F	14.7787	1.09861	5.5835	22.9333	0.852533	0.0166301	0.767812	0.216971	1.09225	0.015589	0.375	60		0.3298	38.68	0	1	东部地区	0	天津市	-1.18136	1.67223	0
652	2018	0	16	0	0	0	46		0	9	0	0	0	0	46		0	9	0	0	0	0	43		F	F	14.6805	1.60944	5.66643	22.9333	0.850991	0.0129818	0.758487	0.010939	1.02658	0.009497	0.333333	46		0.3298	38.74	0	1	东部地区	0	天津市	-1.3282	1.79384	0
652	2019	0	13	0	0	0	60		0	5	0	0	0	0	64		0	9	0	0	0	0	60		F	F	14.5593	3.29584	5.66643	22.9333	0.82546	0.0096859	0.747882	0.04835	1.0695	0.011681	0.571429	64		0.3298			1	东部地区	1	天津市	-1.14793	1.64485	0
655	2010	0	14	0	0	0	43	2	0	8	0	0	0	0	48	3	0	7	0	0	0	0	43	2	B	B	12.6587	0		21.615	0.113821	0.191704	0.573078	0.651074	5.23514	0.037752	0.4	48	3	0.5841	63.88	0	1	东部地区	1	山东省	-1.33425	1.7989	1
655	2011	0	14	0	0	0	51	3	0	9	0	0	0	0	48	5	0	7	0	0	0	0	51	3	B	B	12.8315	0		21.7995	0.11365	0.169579	0.627559	0.158148	2.88367	0.024631	0.375	48	5	0.5841	62.69	0	1	东部地区	1	山东省	-1.41461	1.86637	1
655	2012	0	13	0	0	0	46	2	0	9	0	0	0	0	55	4	0	7	0	0	0	0	46	2	B	B	13.3235	0		21.928	0.15671	0.0632926	0.346241	-0.261487	2.21303	0.032099	0.333333	55	4	0.5841	62.53	0	1	东部地区	1	山东省	-1.26408	1.74049	1
655	2016	0	11	1	0	0	55	4	0	9	1	0.111111	0	0	55	4	0	5	1	0.2	0	0	50	2	B	B	12.7737	0		21.8228	0.125634	-0.189673	0.305001	-0.20408	2.32106	0.020637	0.333333	55	4	0.5841	61.9	0	1	东部地区	1	山东省	-1.24282	1.72288	1
655	2017	0	11	0	0	0	51	2	0	9	0	0	0	0	51	3	0	5	0	0	0	0	51	2	B	B	13.0751	0		21.701	0.13236	-0.120466	0.368286	0.667653	2.11907	0.001102	0.333333	51	3	0.5841	61.85	0	1	东部地区	1	山东省	-1.31696	1.78446	1
655	2018	0	11	0	0	0	52	3	0	9	0	0	0	0	52	3	0	5	0	0	0	0	52	3	B	B	13.0407	0		21.7223	0.113582	0.0368113	0.393855	-0.00244	0.950965	0	0.333333	52	3	0.5841	61.71	5.841	1	东部地区	1	山东省	-1.38216	1.83905	1
656	2017	0	12	0	0	0	53	4	0	9	0	0	0	0	53	4	0	4	0	0	0	0	42	4	K	K	16.6832	1.09861		22.9333	0.857869	0.014523	0.916268	0.078242	1.02886	0.060613	0.333333	53	4	0.1699	59.06	0	0	西部地区	1	重庆市	-1.2671	1.74299	0
656	2018	0	13	0	0	0	55	4	0	9	0	0	0	0	37	3	0	5	0	0	0	0	55	4	K	K	17.4198	0	0.693147	22.9333	0.836295	0.0174275	0.924762	0.18632	0.982292	0.049229	0.333333	37	3	0.1699	65.54	0	0	西部地区	1	重庆市	-1.40156	1.85537	0
656	2019	0	13	0	0	0	36	3	0	9	0	0	0	0	40	2	0	5	0	0	0	0	36	3	K	K	17.8996	0	0.693147	22.9333	0.837841	0.0197665	0.905548	0.643641	0.967646	0.071754	0.333333	40	2	0.1699			0	西部地区	1	重庆市	-1.52821	1.9627	0
657	2013	0	14	0	0	0	54		0	9	0	0	0	0	54		0	6	0	0	0	0	54		C3	C3	13.8547	1.60944	0.693147	22.9333	0.592067	0.0211303	0.628261	2.66692	1.1151	0.001958	0.333333	54		0.7267	76.5	19.313	1	东部地区	1	海南省	-1.54885	1.98032	0
657	2014	0	13	0	0	0	38		0	9	0	0	0	0	56	3	0	5	0	0	0	0	38		C3	C3	13.8547	0	0.693147	22.7797	0.498505	0.0059786	0.539599	-0.254288	1.28181	0.103526	0.333333	56	3	0.6094	76.87	26.7976	1	东部地区	0	海南省	-1.17344	1.66573	0
657	2015	0	13	2	0	0	51	7	0	9	2	0.222222	0	0	51	7	0	5	1	0.2	0	0	51	4	C3	C3	13.6008	1.09861	0.693147	22.6446	0.49342	-0.0773242	0.490176	-0.301009		0.035198	0.333333	51	7	0.6094	65.56	7.5931	1	东部地区	0	海南省			0
657	2016	0	13	2	0	0	54	4	1	9	2	0.222222	0	1	58	4	0	5	0	0	0	0	54	4	C3	C3	13.981	0	0.693147	22.6519	0.478328	0.0082604	0.514831	-0.087928	1.43943	0.007012	0.333333	58	4	0.6094	64.95	7.5931	1	东部地区	0	海南省	-1.20328	1.69026	0
657	2017	1	14	2	0	1	65	4	1	9	2	0.222222	0	1	65	4	0	6	0	0	0	0	48	3	C3	C3	14.4244	0	1.09861	22.727	0.494335	0.0255429	0.575434	0.255864	1.31581	0.010234	0.333333	65	4	0.6094	65.46	7.5931	1	东部地区	1	海南省	-1.16865	1.66181	0
657	2018	0	12	1	0	0	57	5	0	7	1	0.142857	0	0	57	5	0	6	0	0	0	0	55	5	C3	C3	14.9519	1.94591	1.09861	22.7297	0.492383	0.0273298	0.564683	0.218687	1.14806	0.000261	0.428571	57	5	0.6094	65.68	7.5931	1	东部地区	0	海南省	-1.1783	1.66972	0
657	2019	0	12	1	0	0	58	5	0	7	1	0.142857	0	0	58	5	0	6	0	0	0	0	40	4	C3	C3	14.9927	0	1.09861	22.7133	0.471075	0.0272368	0.542149	-0.011237	1.35298	0.008874	0.428571	58	5	0.6094			1	东部地区	0	海南省	-1.25733	1.73489	0
661	2011	0	10	0	0	0	63		0	9	0	0	0	0	63		0	4	0	0	0	0	50	2	C2	C2	14.86	1.60944		21.6049	0.540351	0.0800823	0.607473	0.110318	2.98799	0.224083	0.333333	63		0.242	41.55	2.0304	1	中部地区	0	吉林省	-1.40916	1.86177	0
661	2012	0	10	0	0	0	64		0	9	0	0	0	0	64		0	4	0	0	0	0	55	3	C2	C2	14.8913	0	0.693147	21.6049	0.436626	0.173536	0.580043	0.360422	4.17208	0.31734	0.333333	64		0.242	43.18		1	中部地区	0	吉林省	-1.21127	1.69683	0
661	2013	0	12	0	0	0	45		0	9	0	0	0	0	65		0	6	0	0	0	0	45		C2	C2	15.6617	0	0.693147	21.7545	0.39257	0.15011	0.595011	0.163245	5.76451	0.324417	0.333333	65		0.2167	38.23		1	中部地区	0	吉林省	-1.25621	1.73396	0
661	2014	0	10	0	0	0	53	2	0	9	0	0	0	0	53	2	0	4	0	0	0	0	53	2	C2	C2	15.2464	0	1.09861	21.8702	0.350592	0.141091	0.596132	0.104268	4.15126	0.293746	0.333333	53	2	0.2228	39.71		1	中部地区	0	吉林省	-1.21734	1.70183	0
661	2015	0	11	1	0	0	51		0	9	1	0.111111	0	0	61		0	5	0	0	0	0	51		C2	C2	15.2762	0	1.09861	22.0623	0.361767	0.141134	0.592758	0.061789	4.72898	0.168193	0.333333	61		0.2228	35.28		1	中部地区	0	吉林省	-1.24784	1.72703	0
661	2016	0	11	1	0	0	56		0	9	1	0.111111	0	0	56		0	5	0	0	0	0	50		C2	C2	15.1918	0	1.38629	22.5484	0.282593	0.109119	0.7117	0.206216	3.45923	0.191396	0.333333	56		0.2236	32.51		1	中部地区	0	吉林省	-1.15066	1.64708	0
661	2017	1	12	1	0	1	52	5	1	9	1	0.111111	0	1	52	5	0	5	0	0	0	0	53		C2	C2	15.1918	0	1.60944	22.7182	0.29261	0.126181	0.715135	0.415823	4.63129	0.306614	0.333333	52	5	0.2236	35.68		1	中部地区	0	吉林省	-1.0343	1.55268	0
661	2018	0	11	0	0	0	54		0	8	0	0	0	0	53	4	0	6	0	0	0	0	54		C2	C2	15.1365	0	1.79176	22.9333	0.327952	0.155403	0.694367	0.310252	3.57823	0.331494	0.375	53	4	0.2236	34.63	3.5239	1	中部地区	1	吉林省	-1.05438	1.56886	0
661	2019	0	11	1	0	0	58	2	0	8	1	0.125	0	0	58	2	0	6	0	0	0	0	58	2	C2	C2	15.4185	0	1.79176	22.9333	0.307654	0.184665	0.687076	0.371853	6.53452	0.294027	0.375	58	2	0.188			1	中部地区	1	吉林省	-1.1182	1.6206	0
662	2016	0	10	1	0	0	61	3	0	9	1	0.111111	0	0	61	3	0	4	1	0.25	0	0	37	3	I	I	13.7041	1.09861		22.4766	0.134398	0.0576435	0.264131	1.86405	4.47115	0.088293	0.333333	61	3	0.1641	75.61	8.0409	0	西部地区	1	广西壮族自治区	-1.23166	1.71365	0
662	2017	0	9	1	0	0	39	4	0	8	1	0.125	0	0	62	3	0	4	1	0.25	0	0	39	4	I	I	14.0855	0	0.693147	22.6854	0.217147	0.0807141	0.384853	0.30395	2.6048	0.043773	0.375	62	3	0.1641	76.05	8.7909	0	西部地区	1	广西壮族自治区	-1.05636	1.57046	0
662	2018	0	9	2	0	0	47	3	0	7	1	0.142857	0	0	47	3	1	2	1	0.5	1	0	46	5	I	I	14.0539	0	1.09861	22.6841	0.203513	0.0212328	0.341714	-0.344856	1.99768	0.018044	0.428571	47	3	0.1641	74.47	8.1901	0	西部地区	1	广西壮族自治区	-1.08762	1.59575	0
662	2019	0	7	0	0	0	36	4	0	7	0	0	0	0	36	4	0	3	0	0	0	0	36	4	I	I	13.5103	0	1.09861	21.8928	0.791515	-0.343474	0.386821	-0.544245	2.61409	0.040591	0.428571	36	4	0.1641			0	西部地区	1	广西壮族自治区	-1.24884	1.72786	0
663	2013	0	12	0	0	0	59	2	0	7	0	0	0	0	59	2	0	8	0	0	0	0	50	2	C2	C2	12.7216	0		21.6049	0.733792	0.010168	0.538678	0.004451	2.27922	0.000133	0.428571	59	2	0.32	46.92	0	1	东部地区	0	福建省	-1.42433	1.87457	1
663	2015	0	12	0	0	0	44	3	0	7	0	0	0	0	44	3	0	8	0	0	0	0	44	3	C2	C2	12.7677	1.09861		22.1055	0.486907	0.0119225	0.526404	0.938368	2.04933	0.064074	0.428571	44	3	0.1903	64.57	0	1	东部地区	1	福建省	-1.35825	1.81899	1
663	2016	0	15	1	0	0	53	2	1	7	1	0.142857	0	1	48	4	0	8	0	0	0	0	53	2	C2	C2	13.1272	1.09861		22.1874	0.500101	0.0298612	0.503622	0.742796	1.97147	0.056734	0.428571	48	4	0.1903	64.21	0	1	东部地区	1	福建省	-1.27299	1.74787	1
665	2016	1	17	4	0	1	53	5	1	11	4	0.363636	0	1	53	5	0	7	1	0.142857	0	0	47	3	R	R	14.2071	1.09861		22.8175	0.286639	0.0368521	0.129717	0.030865	1.40529	0.013314	0.363636	53	5	0.1316	65.79	15.269	1	中部地区	1	湖北省	-1.22965	1.71199	1
665	2017	0	14	2	0	0	46	5	0	10	2	0.2	0	0	46	5	0	5	1	0.2	0	0	56	3	R	R	14.0296	0	1.38629	22.9333	0.352956	0.0350338	0.123248	0.052331	1.09739	0.001357	0.4	46	5	0.1316	65.79	15.089	1	中部地区	1	湖北省	-1.17308	1.66544	1
665	2018	1	14	2	1	0	45	3	1	10	2	0.2	1	0	45	3	1	5	1	0.2	1	0	45	3	R	R	14.1978	1.94591	1.60944	22.9333	0.402302	0.01864	0.191827	0.051968	0.900295	0.004571	0.4	45	3	0.1316	65.79	15.269	1	中部地区	0	湖北省	-1.25798	1.73542	1
665	2019	0	12	2	0	0	51	5	0	9	2	0.222222	0	0	51	5	0	3	0	0	0	0	47	4	R	R	14.5195	0	1.60944	22.9333	0.420399	0.0102309	0.18067	-0.044836	0.905431	0.002471	0.444444	51	5	0.1216			1	中部地区	0	湖北省	-1.29867	1.76922	1
666	2009	0	18	0	0	0	47	7	0	12	0	0	0	0	47	7	0	7	0	0	0	0	45	4	C3	C3	14.0144	0		22.6427	0.571241	-0.0163798	0.701702	-0.036793	1.31925	0	0.333333	47	7	0.3383	65.33	4.2051	1	东部地区	0	北京市	-1.48109	1.92261	1
666	2010	0	15	0	0	0	48	4	0	8	0	0	0	0	48	4	0	8	0	0	0	0	48	4	C3	C3	14.2391	1.09861		22.9333	0.619194	0.0450151	0.617248	0.777021	1.2435	0.089391	0.375	48	4	0.3383	71.74	4.205	1	东部地区	1	北京市	-1.27846	1.75241	1
666	2012	0	16	0	0	0	43	5	0	9	0	0	0	0	46	5	0	8	0	0	0	0	43	5	C3	C3	14.8991	1.09861		22.9333	0.481237	0.0888629	0.717869	-0.30395	1.07912	0.114527	0.444444	46	5	0.3113	45.01	3.8695	1	东部地区	0	北京市	-1.02208	1.54285	1
666	2013	0	17	0	0	0	56	3	0	8	0	0	0	0	47	5	0	10	0	0	0	0	56	3	C3	C3	14.7533	0		22.9333	0.459259	0.0944235	0.761783	0.121209	1.00141	0.105467	0.375	47	5	0.3113	70.08	3.8695	1	东部地区	0	北京市	-1.25214	1.73059	1
666	2014	0	17	5	0	0	41	5	0	8	3	0.375	0	0	41	5	0	10	3	0.3	0	0	51	7	C3	C3	14.8525	0	0.693147	22.9333	0.436092	0.0939502	0.731877	-0.098288	1.08589	0.015989	0.375	41	5	0.3113	63.805	3.8695	1	东部地区	1	北京市	-1.2023	1.68945	1
666	2015	1	15	5	0	1	53	4	1	8	3	0.375	0	1	52	5	1	8	3	0.375	0	1	53	4	C3	C3	14.7551	0	0.693147	22.9333	0.509859	0.0707565	0.697328	0.10474	1.17001	0.080482	0.375	52	5	0.3113	66.43	3.8695	1	东部地区	0	北京市	-1.17735	1.66894	1
666	2016	0	16	5	0	0	54	4	0	8	3	0.375	0	0	54	4	0	9	3	0.333333	0	0	54	7	C3	C3	14.7966	0	0.693147	22.9333	0.550833	0.0623203	0.610778	0.116804	1.02864	0.062238	0.375	54	4	0.3113	63.25	3.8695	1	东部地区	0	北京市	-1.13285	1.63254	1
666	2017	1	17	5	0	1	58	4	1	8	3	0.375	0	1	58	4	0	10	3	0.3	0	0	48	5	C3	C3	14.897	0	0.693147	22.9333	0.461464	0.0800901	0.497906	0.015863	0.963644	0.058332	0.375	58	4	0.3113	63.03	3.8695	1	东部地区	0	北京市	-1.08801	1.59607	1
666	2018	0	19	2	0	0	56	4	0	8	1	0.125	0	0	56	4	0	12	1	0.0833333	0	0	54	4	C3	C3	15.0295	0	1.09861	22.9333	0.467485	0.0533889	0.68	0.171639	0.900295	0.000847	0.375	56	4	0.3113	61.65	3.8695	1	东部地区	0	北京市	-1.20706	1.69337	1
666	2019	0	16	1	0	0	57	4	0	8	0	0	0	0	57	4	0	10	1	0.1	0	0	55	4	C3	C3	15.2	0	1.09861	22.9333	0.381795	0.0450022	0.732214	-0.376366	0.900295	0.025188	0.375	57	4	0.3113			1	东部地区	0	北京市	-1.24491	1.72461	1
667	2018	0	11	0	0	0	38	3	0	7	0	0	0	0	54	4	0	5	0	0	0	0	38	3	K	K	16.0075	0		22.9333	0.662576	0.0064547	0.774853	-0.432139	0.958034	0.032039	0.428571	54	4	0.1558	34.04	5.572	0	西部地区	1	云南省	-1.2276	1.7103	0
667	2019	0	13	0	0	0	53	4	0	7	0	0	0	0	35	3	0	7	0	0	0	0	53	4	K	K	15.9767	2.19722		22.9333	0.736813	-0.0075524	0.749171	0.451926	1.0015	0.026538	0.428571	35	3	0.1617			0	西部地区	1	云南省	-1.45212	1.89805	0
669	2013	0	14	1	0	0	43	2	0	9	1	0.111111	0	0	43	2	0	6	0	0	0	0	33	3	D	D	14.1594	0	0.693147	22.4734	0.598679	0.0565274	0.143065	0.276677	1.65489	0.17226	0.333333	43	2	0.2565	71.66	3.185	0	中部地区	1	吉林省	-1.62178	2.04285	0
669	2014	0	15	2	0	0	49	3	0	9	1	0.111111	0	0	49	3	0	7	1	0.142857	0	0	49	3	D	D	14.2686	2.56495	1.79176	22.9333	0.544689	0.0380152	0.317084	0.616551	1.49095	0.324737	0.333333	49	3	0.2565	62.57	2.645	0	中部地区	0	吉林省	-1.3935	1.84859	0
669	2015	0	14	2	0	0	51	3	0	9	2	0.222222	0	0	51	3	0	7	0	0	0	0	51	3	D	D	14.322	2.83321	2.56495	22.9333	0.546777	0.0311884	0.139102	-0.050881	1.68895	0.177827	0.333333	51	3	0.213	55.95	2.513	0	中部地区	1	吉林省	-1.43906	1.88701	0
669	2016	0	14	2	0	0	44	4	1	8	2	0.25	0	1	46	4	0	7	0	0	0	0	44	4	D	D	14.4277	1.94591	3.2581	22.9333	0.644084	0.0175992	0.193267	-0.039599	1.42134	0.155009	0.375	46	4	0.215	55.01	2.533	0	中部地区	0	吉林省	-1.36289	1.82288	0
669	2017	0	15	2	0	0	38	3	0	9	2	0.222222	0	0	38	3	0	8	0	0	0	0	49	3	D	D	14.5895	2.83321	3.7612	22.9333	0.65478	0.0218273	0.180223	0.523474	1.30205	0.100076	0.333333	38	3	0.215	53.56	2.533	0	中部地区	0	吉林省	-1.46575	1.9096	0
669	2018	0	12	1	0	0	51	3	0	8	1	0.125	0	0	56	3	0	6	0	0	0	0	51	3	D	D	14.6364	2.07944	4.06044	22.9333	0.752019	-0.155876	0.156109	0.176455	1.20445	0.0429	0.375	56	3	0.2341	53.12	2.724	0	中部地区	1	吉林省	-1.45966	1.90444	0
669	2019	0	14	1	0	0	48	3	0	9	1	0.111111	0	0	48	3	0	9	0	0	0	0	67	2	D	D	14.2855	1.09861	4.06044	22.9333	0.848981	-0.154265	0.382301	-0.158296	1.20855	0.0287	0.333333	48	3	0.2341			0	中部地区	1	吉林省	-1.59477	2.01964	0
670	2015	0	9	1	0	0	43		0	9	1	0.111111	0	0	43		0	2	0	0	0	0	43		C3	C3	14.1166	1.09861		21.6049	0.22105	-0.0194278	0.473293	0.97163	8.43647	0.106661	0.333333	43		0.2592	46.15	10.5461	0	中部地区	1	湖北省	-1.29763	1.76835	1
670	2016	0	9	0	0	0	54		0	9	0	0	0	0	54		0	3	0	0	0	0	49		C3	C3	14.5656	0	1.09861	21.6049	0.118446	0.0284658	0.444671	0.38129		0.0712	0.333333	54		0.2592	42.47	10.5461	0	中部地区	1	湖北省			1
670	2017	0	10	2	0	0	50		0	9	2	0.222222	0	0	50		0	2	0	0	0	0	50		C3	C3	14.6031	0	1.09861	21.6049	0.183631	-0.343474	0.309228	-0.493929	8.43647	0.052967	0.333333	50		0.2592	39.75	10.5461	0	中部地区	0	湖北省	-1.06778	1.57969	1
670	2018	0	11	1	0	0	53	4	0	8	1	0.125	0	0	53	4	0	4	0	0	0	0	37	4	C3	C3	14.484	0	1.09861	21.6049	0.220098	-0.343474	0.268379	-0.544245	8.43647	0.1475	0.375	53	4	0.1291	37.15	5.2395	0	中部地区	1	湖北省	-1.05198	1.56692	1
670	2019	0	10	2	0	0	44	3	0	9	2	0.222222	0	0	44	3	0	4	0	0	0	0	31	4	C3	C3	14.7431	0	1.09861	21.6049	0.943285	-0.343474	0.388009	-0.544245	8.43647	0.1301	0.333333	44	3	0.147			0	中部地区	1	湖北省	-1.25169	1.73022	1
672	2013	0	12	0	0	0	44	3	0	9	0	0	0	0	44	3	0	4	0	0	0	0	44	3	C3	C3	14.3636	0		21.9205	0.555556	0.0787271	0.313953	2.66692	1.29092	0	0.333333	44	3	0.3016	84.2	14.7784	0	西部地区	1	甘肃省	-1.71304	2.12165	0
672	2018	0	13	0	0	0	45	3	0	9	0	0	0	0	54	5	0	5	0	0	0	0	45	3	C3	C3	14.7611	1.09861		22.6695	0.490646	0.191704	0.500546	0.156302	1.67537	0.020765	0.333333	54	5	0.3227	65.05	15.8123	0	西部地区	1	甘肃省	-1.28683	1.75937	0
672	2019	0	13	1	0	0	58	4	0	9	1	0.111111	0	0	58	4	0	5	0	0	0	0	46	3	C3	C3	14.739	1.94591		22.9333	0.41616	0.191704	0.51043	0.397296	2.26889	0.029773	0.333333	58	4	0.3227			0	西部地区	1	甘肃省	-1.3526	1.81426	0
676	2007	1	9	9	0	1	48	4	1	5	5	1	0	1	45	3	1	5	5	1	0	1	48	4	I	I	12.898	0		21.6049	0.627342	0.0283056	0.809357	0.098035	1.62921	0	0.4	45	3	0.4624	49.95	27.0799	0	中部地区	0	河南省	2.04219	0.0506188	0
676	2008	0	9	0	0	0	60	4	0	5	0	0	0	0	60	4	0	5	0	0	0	0	60	4	I	I	12.9485	1.94591		21.6049	0.628383	-0.0139695	0.61445	-0.123074	1.20937	0	0.4	60	4	0.4597	49.74	26.9451	0	中部地区	0	河南省	-1.21708	1.70162	0
676	2009	0	8	0	0	0	45	7	0	5	0	0	0	0	45	7	0	5	0	0	0	0	45	7	I	I	13.0333	0	0.693147	21.6049	0.704545	-0.0766957	0.616976	0.007872	2.3226	0.000127	0.4	45	7	0.2924	33.48	5.848	0	中部地区	1	河南省	-1.47662	1.91881	0
676	2010	0	8	0	0	0	35	3	0	5	0	0	0	0	42	3	0	4	0	0	0	0	35	3	I	I	13.4015	1.60944	0.693147	21.6049	0.587585	0.0210165	0.696102	0.007692	2.24445	0	0.4	42	3	0.2924	34.86	5.848	0	中部地区	1	河南省	-1.32778	1.7935	0
676	2011	0	9	0	0	0	47	3	0	5	0	0	0	0	47	3	0	5	0	0	0	0	47	4	I	I	13.8641	1.60944	2.07944	21.6049	0.611377	-0.0899137	0.652913	-0.081225	1.74099	0	0.4	47	3	0.2924	32.96	5.848	0	中部地区	0	河南省	-1.37918	1.83655	0
676	2012	0	6	0	0	0	37	3	0	5	0	0	0	0	48	3	0	3	0	0	0	0	37	3	I	I	14.0668	0	2.77259	21.6049	0.753735	-0.188348	0.584939	-0.329763	2.04317	0	0.4	48	3	0.2924	34.21	5.848	0	中部地区	0	河南省	-1.20108	1.68844	0
676	2013	0	6	0	0	0	44	7	0	4	0	0	0	0	44	7	0	3	0	0	0	0	50	7	I	I	13.6749	2.19722	3.3673	21.6049	0.678592	0.0200672	0.618596	-0.087828	2.41592	0	0.5	44	7	0.2924	34.98	5.848	0	中部地区	1	河南省	-1.25757	1.73508	0
676	2014	1	7	1	1	0			0	5	0	0	0	0	45	7	1	3	1	0.333333	1	0			I	I	13.6576	1.94591	3.78419	21.6049	0.761481	-0.130634	0.578131	-0.152893		0.0064	0.4	45	7	0.2003	34.82	14.5578	0	中部地区	0	河南省			0
676	2015	0	7	2	0	0	32	4	0	5	2	0.4	0	0	44	3	0	3	0	0	0	0	32	4	I	I	14.0259	0	4.14314	21.6049	0.534206	-0.0135027	0.630322	-0.148743	8.43647	0.002923	0.4	44	3	0.2003	33.34	11.7982	0	中部地区	0	河南省	-1.1456	1.64295	0
676	2016	0	11	2	0	0	54	2	1	5	2	0.4	0	1	51	5	0	7	0	0	0	0	54	2	I	I	14.1766	0	4.39445	22.5937	0.289852	0.0487207	0.509458	2.66692		0.005507	0.4	51	5	0.4578	72.75	2.375	0	中部地区	0	河南省			0
676	2017	1	10	2	0	1	51	5	1	5	2	0.4	0	1	51	5	0	6	0	0	0	0	36	3	I	I	14.1927	0	4.5326	22.6731	0.280641	0.0752031	0.566442	1.69618	2.11009	0.002934	0.4	51	5	0.3925	72.13	3.8558	0	中部地区	0	河南省	-1.19012	1.67943	0
676	2018	0	10	2	0	0	37	3	0	5	1	0.2	0	0	52	5	0	6	1	0.166667	0	0	37	3	I	I	14.892	0	4.55388	22.7888	0.256617	0.0904873	0.553188	0.201728	1.78255	0.027443	0.4	52	5	0.3925	69.83	4.646	0	中部地区	0	河南省	-1.13295	1.63262	0
676	2019	1	10	2	0	1	41	3	0	5	1	0.2	0	0	38	4	1	6	1	0.166667	0	1	41	3	I	I	14.9909	0	4.55388	22.9333	0.28118	0.0655711	0.540464	0.416949	1.8632	0.003332	0.4	38	4	0.3585			0	中部地区	0	河南省	-1.28063	1.75422	0
677	2007	1	17	16	0	1	36	4	1	11	10	0.909091	0	1	36	4	1	11	11	1	0	1	41		C2	C2	14.8088	1.60944		22.1469	0.639796	0.0666588	0.333711	0.260433	2.26393	0.134624	0.363636	36	4	0.1624	55.68	0	1	东部地区	1	山东省	1.97449	0.0582045	1
677	2010	0	14	2	0	0	41	3	0	10	1	0.1	0	0	52	5	0	8	1	0.125	0	0	41	3	C2	C2	12.4459	1.09861		22.7484	0.943285	-0.0588501	0.366566	0.343125	1.63249	0.004866	0.4	52	5	0.1624	42.74	0	1	东部地区	1	山东省	-1.34742	1.80992	1
677	2011	0	9	1	0	0	50	3	0	8	1	0.125	0	0	53	5	0	5	1	0.2	0	0	50	3	C2	C2	12.6764	1.09861	1.38629	22.4975	0.943285	-0.193188	0.281951	-0.192127		0.028745	0.375	53	5	0.1624	44.19	0	1	东部地区	0	山东省			1
677	2012	0	13	2	0	0	47	7	0	7	1	0.142857	0	0	50	4	0	8	2	0.25	0	0	47	7	C2	C2	13.1874	0	2.48491	22.0158	0.797791	0.191704	0.1949	-0.544245	1.67735	0	0.333333	50	4	0.2977	56.4	0	1	东部地区	1	山东省	-1.38806	1.84401	1
677	2013	0	13	2	0	0	52	3	0	9	1	0.111111	0	0	52	3	0	7	1	0.142857	0	0	52	3	C2	C2	12.7243	0	2.77259	21.9257	0.843264	-0.0906051	0.302981	1.22558	1.79485	0.0348	0.333333	52	3	0.2977	48.14	0	1	东部地区	1	山东省	-1.60193	2.02578	1
677	2014	0	14	1	0	0	42	5	0	9	0	0	0	0	42	5	0	7	1	0.142857	0	0	52	2	C2	C2	12.7533	0	2.99573	21.8261	0.811452	-0.142594	0.255397	-0.235592	2.98588	0.0456	0.333333	42	5	0.2977	41.5	0	1	东部地区	0	山东省	-1.38921	1.84498	1
677	2015	0	10	0	0	0	47	3	0	9	0	0	0	0	47	3	0	2	0	0	0	0	47	3	C2	C2	13.6018	0	3.09104	21.6049	0.242511	0.0710553	0.330461	0.148106		0.0389	0.333333	47	3	0.2315	42.34	15.441	0	东部地区	1	山东省			1
677	2016	0	10	0	0	0	47	4	0	9	0	0	0	0	47	4	0	3	0	0	0	0	40	4	C2	C2	13.1984	0	3.13549	21.6049	0.238342	0.0192636	0.389074	-0.544245	8.43647	0.020627	0.333333	47	4	0.2315	38.4	9.0216	0	东部地区	1	山东省	-1.22202	1.70569	1
677	2017	0	10	0	0	0	48	7	0	9	0	0	0	0	48	7	0	3	0	0	0	0	41	4	C2	C2	13.699	0	3.3673	21.6049	0.229517	0.009154	0.336251	0.140321	4.77757	0.026517	0.333333	48	7	0.2315	38.43	9.0216	0	东部地区	1	山东省	-1.31106	1.77954	1
677	2018	0	10	0	0	0	49	4	0	9	0	0	0	0	49	4	0	3	0	0	0	0	50	3	C2	C2	13.699	0	3.4012	21.6049	0.246866	0.0073377	0.362187	0.275136	3.11197	0.006015	0.333333	49	4	0.2315	37.12	9.0216	0	东部地区	0	山东省	-1.44871	1.89517	1
677	2019	0	7	0	0	0	51	3	0	6	0	0	0	0	36	5	0	3	0	0	0	0	51	3	C2	C2	13.9377	0	3.4012	21.6049	0.218258	0.020816	0.40268	0.118636	4.30239	0.006009	0.5	36	5	0.2315			0	东部地区	1	山东省	-1.36979	1.82866	1
678	2011	0	15	1	0	0	52	3	0	9	1	0.111111	0	0	52	3	0	9	0	0	0	0	49	4	C3	C3	13.4645	1.09861		21.6049	0.497509	0.024702	0.622429	0.108612	1.73761	0.0055	0.333333	52	3	0.2742	30.05	1.371	1	中部地区	1	湖北省	-1.50868	1.94606	1
678	2015	0	15	0	0	0	53	3	0	9	0	0	0	0	53	3	0	9	0	0	0	0	52	3	C3	C3	13.8363	0	0.693147	21.6049	0.554425	-0.0315193	0.406127	-0.01123	2.63465	0.077506	0.333333	53	3	0.3013	55.64	0.969	1	中部地区	0	湖北省	-1.34679	1.80939	1
678	2016	0	15	0	0	0	54	3	0	9	0	0	0	0	54	3	0	9	0	0	0	0	61	3	C3	C3	13.8878	0	0.693147	21.6704	0.499855	0.0064423	0.428177	0.113831	3.0738	0.044257	0.333333	54	3	0.2794	58.4	0.9045	1	中部地区	1	湖北省	-1.29588	1.7669	1
678	2017	0	16	0	0	0	55	3	0	9	0	0	0	0	55	3	0	9	0	0	0	0	55	4	C3	C3	13.9297	0	0.693147	21.7535	0.527887	0.0050761	0.407041	0.091187		0.02081	0.333333	55	3	0.2794	57.07	0.9045	1	中部地区	0	湖北省			1
678	2018	0	16	0	0	0	54	4	0	9	0	0	0	0	56	4	0	9	0	0	0	0	54	4	C3	C3	13.7168	0	1.38629	21.737	0.543568	-0.0203284	0.395017	-0.020716	1.53451	5.6e-05	0.333333	56	4	0.2794	56.13	9.7157	0	中部地区	1	湖北省	-1.37677	1.83453	1
678	2019	0	15	0	0	0	56	3	0	9	0	0	0	0	60	3	0	7	0	0	0	0	56	3	C3	C3	13.7933	0	1.38629	21.7147	0.529874	0.0049175	0.378751	-0.16734	1.93616	6e-05	0.333333	60	3	0.2794			0	中部地区	1	湖北省	-1.4602	1.90489	1
680	2010	0	17	2	0	0	54	4	0	9	2	0.222222	0	0	46	4	0	9	0	0	0	0	54	4	C3	C3	14.4269	0		22.9333	0.591711	0.0891392	0.706238	0.926197	1.7709	0.213357	0.333333	46	4	0.211	38.06	0	1	东部地区	1	山东省	-1.25746	1.73499	1
680	2011	0	17	0	0	0	47	4	0	9	0	0	0	0	47	4	0	9	0	0	0	0	56	3	C3	C3	14.7599	0		22.9333	0.648312	0.0399728	0.72532	0.097244	1.16186	0.121715	0.333333	47	4	0.211	31.18	0	1	东部地区	0	山东省	-1.31304	1.78119	1
680	2012	0	20	0	0	0	53	4	0	9	0	0	0	0	46	3	0	12	0	0	0	0	53	4	C3	C3	14.5683	1.60944		22.9333	0.630916	0.0017317	0.669301	-0.286851	1.09759	0.060723	0.333333	46	3	0.211	25.52	0	1	东部地区	1	山东省	-1.16811	1.66136	1
680	2013	0	18	1	0	0	53	4	0	9	1	0.111111	0	0	53	4	0	11	0	0	0	0	39	4	C3	C3	14.6012	1.09861		22.9333	0.62131	-0.0309753	0.639205	-0.033322	1.00747	0.00607	0.333333	53	4	0.2762	30.35	0	1	东部地区	1	山东省	-1.3256	1.79168	1
680	2014	0	16	1	0	0	43	4	0	9	1	0.111111	0	0	54	4	0	10	0	0	0	0	43	4	C3	C3	14.3163	1.60944	0.693147	22.9333	0.597773	-0.0024876	0.600273	-0.282764	1.42414	0.017433	0.333333	54	4	0.2762	30.38	0	1	东部地区	0	山东省	-1.20042	1.6879	1
680	2015	0	16	0	0	0	55	3	0	9	0	0	0	0	55	3	0	11	0	0	0	0	49	4	C3	C3	14.2855	1.60944	0.693147	22.9333	0.628449	-0.103007	0.532648	-0.48129	1.61774	0.02262	0.333333	55	3	0.2762	34.23	0	1	东部地区	1	山东省	-1.18637	1.67634	1
680	2016	0	11	0	0	0	59	4	0	9	0	0	0	0	59	4	0	5	0	0	0	0	40	3	C3	C3	13.5755	1.09861	0.693147	22.9333	0.620766	0.0019055	0.566029	0.168063	1.41155	0.013072	0.333333	59	4	0.2762	33.07	8.286	1	东部地区	1	山东省	-1.18806	1.67774	1
680	2017	0	14	1	0	0	46	4	0	9	1	0.111111	0	0	46	4	0	8	0	0	0	0	46	4	C3	C3	14.1779	0	0.693147	22.9333	0.621864	0.0064966	0.618959	0.441902	1.3227	0.01525	0.333333	46	4	0.2762	33.56	8.286	1	东部地区	0	山东省	-1.1979	1.68582	1
680	2018	0	13	2	0	0	58	4	0	9	2	0.222222	0	0	58	4	0	6	0	0	0	0	49	4	C3	C3	14.3701	2.19722	1.38629	22.9333	0.608086	0.0090735	0.619903	0.259956	1.10884	0.000233	0.333333	58	4	0.2937	34.36	8.811	1	东部地区	1	山东省	-1.25464	1.73266	1
680	2019	0	13	2	0	0	65	5	0	9	2	0.222222	0	0	65	5	0	6	0	0	0	0	47	4	C3	C3	14.2895	1.94591	1.38629	22.9128	0.584022	0.0069331	0.60316	-0.199783	1.16097	9e-06	0.333333	65	5	0.2937			1	东部地区	1	山东省	-1.30967	1.77838	1
681	2017	0	10	4	0	0	54	4	0	8	4	0.5	0	0	54	4	0	4	1	0.25	0	0	50	4	R	R	14.3126	0		22.1341	0.364926	0.0762457	0.1971	0.10751	3.02603	0.099462	0.375	54	4	0.1398	62.7	0	0	东部地区	0	江苏省	-1.18649	1.67645	1
682	2007	1	9	9	0	1	45		1	7	7	1	0	1	44		1	5	5	1	0	1	45		I	I	13.2251	1.94591	0.693147	21.6049	0.171175	0.0143816	0.587619	0.036785	3.84468	0.006802	0.428571	44		0.2398	25.51	0	1	东部地区	1	山东省	2.12791	0.0421664	1
682	2008	0	10	0	0	0	42		0	9	0	0	0	0	42		0	5	0	0	0	0	46		I	I	13.4763	2.19722	1.38629	21.6049	0.203588	0.0186606	0.583945	0.129916	1.58348	0.000354	0.333333	42		0.2	20.99	0	1	东部地区	0	山东省	-1.32635	1.79231	1
682	2009	0	11	1	0	0	60		0	9	1	0.111111	0	0	60		0	6	0	0	0	0	46	5	C3	C3	13.5548	1.09861	1.60944	21.6049	0.184173	0.0218753	0.585326	0.094327	2.99166	0.0066	0.333333	60		0.1974	21.83	0	1	东部地区	0	山东省	-1.54349	1.97574	1
682	2010	0	11	1	0	0	38		0	9	1	0.111111	0	0	44		0	6	0	0	0	0	38		C3	C3	13.7354	0	2.48491	21.6049	0.212441	0.0198342	0.645754	0.087087	2.69575	0.008104	0.333333	44		0.1974	21.99	0	1	东部地区	1	山东省	-1.42183	1.87246	1
682	2011	0	11	1	0	0	46	4	0	9	1	0.111111	0	0	46	4	0	6	0	0	0	0	46	4	C3	C3	13.7363	2.56495	2.94444	21.6049	0.226445	0.0213141	0.63114	0.151266	1.86327	0.009403	0.333333	46	4	0.1974	22.44	0	1	东部地区	0	山东省	-1.50819	1.94565	1
682	2012	0	13	1	0	0	48	4	0	9	1	0.111111	0	0	47	4	0	7	0	0	0	0	48	4	C3	C3	13.7256	2.70805	3.58352	21.6049	0.346862	0.0248609	0.668004	0.215778	1.64498	0.023371	0.333333	47	4	0.1974	22.81	0	1	东部地区	0	山东省	-1.36146	1.82168	1
682	2013	0	12	1	0	0	49	4	0	9	1	0.111111	0	0	48	4	0	7	0	0	0	0	49	4	C3	C3	13.8643	2.94444	4.02535	21.7086	0.384289	0.0335598	0.68343	0.158283	1.46736	0.0031	0.333333	48	4	0.1974	21.71	0	1	东部地区	1	山东省	-1.48081	1.92238	1
682	2014	0	12	1	0	0	49	4	0	9	1	0.111111	0	0	49	4	0	6	0	0	0	0	49	4	C3	C3	14.0488	3.29584	4.51086	21.8566	0.435378	0.0350501	0.710556	0.105267	2.0447	0.00566	0.333333	49	4	0.1974	21.74	0	1	东部地区	1	山东省	-1.35132	1.81318	1
682	2015	0	12	0	0	0	53	4	0	9	0	0	0	0	50	4	0	6	0	0	0	0	53	4	C3	C3	14.2954	3.85015	4.91265	21.9076	0.419911	0.0346968	0.723815	0.131839	2.72068	0.004232	0.333333	50	4	0.1974	21.93	0	1	东部地区	0	山东省	-1.34695	1.80952	1
682	2016	0	12	0	0	0	50	4	0	9	0	0	0	0	50	4	0	6	0	0	0	0	50	4	C3	C3	14.3042	4.3438	5.36129	21.9491	0.405371	0.0434969	0.745744	0.13848		0.000544	0.333333	50	4	0.1974	22.33	0	1	东部地区	0	山东省			1
682	2017	0	14	0	0	0	54	3	0	9	0	0	0	0	54	3	0	6	0	0	0	0	45	3	C3	C3	14.413	3.61092	5.65948	22.29	0.341871	0.0388724	0.805587	0.141969	1.3175	0.017578	0.333333	54	3	0.1974	24.23	0	1	东部地区	0	山东省	-1.20848	1.69453	1
682	2018	0	14	1	0	0	54	5	0	8	1	0.125	0	0	54	5	0	7	1	0.142857	0	0	53	4	C3	C3	14.5001	4.07754	5.73979	22.3632	0.363459	0.0433051	0.817628	0.123277	1.18573	0.005518	0.375	54	5	0.2758	44.95	13.5142	1	东部地区	0	山东省	-1.25006	1.72887	1
682	2019	0	13	1	0	0	65	3	0	8	1	0.125	0	0	65	3	0	6	1	0.166667	0	0	47	3	C3	C3	14.4247	3.29584	5.73979	22.5576	0.431899	0.0451585	0.843593	0.123675	1.39377	4.5e-05	0.375	65	3	0.2758			1	东部地区	0	山东省	-1.30988	1.77856	1
683	2007	1	13	13	0	1	53		1	9	9	1	0	1	53		1	5	5	1	1	0	44	4	C2	C2	13.8738	0	0.693147	22.0135	0.709068	0.0375711	0.235	0.266157	2.10953	0.03698	0.333333	53		0.2204	56.37	16.3872	0	西部地区	1	内蒙古自治区	1.90052	0.0674865	0
683	2008	0	13	0	0	0	47	3	0	9	0	0	0	0	47	3	0	5	0	0	0	0	45	4	C2	C2	13.9199	0	1.09861	22.242	0.516746	0.0281364	0.207432	0.48473	1.12731	0.0342	0.333333	47	3	0.2062	52.25	10.595	0	西部地区	0	内蒙古自治区	-1.40981	1.86232	0
683	2009	0	13	0	0	0	46	4	0	9	0	0	0	0	46	4	0	4	0	0	0	0	36	3	C2	C2	14.0171	0	1.09861	22.5892	0.543043	0.135963	0.342345	-0.150083	1.7269	0.05091	0.333333	46	4	0.2062	31.2	9.8687	0	西部地区	1	内蒙古自治区	-1.54528	1.97727	0
683	2010	0	14	0	0	0	45	5	0	9	0	0	0	0	45	5	0	5	0	0	0	0	47	3	C2	C2	14.312	0	1.09861	22.4587	0.470051	0.0321243	0.249378	0.341219	1.71806	0.01306	0.333333	45	5	0.1986	22.47	10.6586	0	西部地区	1	内蒙古自治区	-1.45821	1.90321	0
683	2011	0	13	1	0	0	48	3	0	9	1	0.111111	0	0	48	3	0	5	0	0	0	0	48	3	C2	C2	14.1656	0	1.09861	22.5173	0.456107	0.0636817	0.275007	0.34362	1.21831	0.027901	0.444444	48	3	0.1986	22.62	9.184	0	西部地区	1	内蒙古自治区	-1.40004	1.85409	0
683	2012	0	13	1	0	0	53	2	0	9	1	0.111111	0	0	53	2	0	5	0	0	0	0	40		C2	C2	14.2824	0	1.38629	22.9333	0.578615	0.0297943	0.323666	0.168142	0.976572	0.044862	0.444444	53	2	0.1986	24.96	9.184	0	西部地区	1	内蒙古自治区	-1.17071	1.6635	0
683	2013	0	14	1	0	0	36		0	9	1	0.111111	0	0	54	2	0	7	0	0	0	0	36		C2	C2	13.9162	0	1.38629	22.9333	0.643807	0.0034557	0.166606	-0.071801	0.925566	0.021372	0.333333	54	2	0.1986	22.71	9.184	0	西部地区	0	内蒙古自治区	-1.41178	1.86398	0
683	2014	0	16	1	0	0	55	2	0	9	1	0.111111	0	0	55	2	0	9	0	0	0	0	45		C2	C2	13.6138	1.09861	1.38629	22.9333	0.562241	0.0141679	0.211027	1.11797	1.00402	0.006466	0.333333	55	2	0.4248	48.36	7.151	0	西部地区	1	内蒙古自治区	-1.41466	1.86641	0
683	2015	0	16	1	0	0	44		0	9	1	0.111111	0	0	58	3	0	9	0	0	0	0	44		C2	C2	13.7559	1.09861	1.60944	22.9333	0.57365	0.0054033	0.196395	0.01644	1.07359	0.142483	0.333333	58	3	0.3674	58.72	9.509	0	西部地区	0	内蒙古自治区	-1.25957	1.73674	0
683	2016	0	15	2	0	0	47		0	9	1	0.111111	0	0	53	4	0	8	1	0.125	0	0	47		C2	C2	13.6529	0	1.60944	22.9333	0.56106	-0.0284977	0.269082	0.248405	1.1046	0.05494	0.333333	53	4	0.3413	53.94	9.9511	0	西部地区	0	内蒙古自治区	-1.26586	1.74195	0
683	2017	0	12	0	0	0	41	4	0	9	0	0	0	0	41	4	0	6	0	0	0	0	55	4	C2	C2	14.0977	0	1.60944	22.9333	0.522167	0.0426256	0.277866	0.127847	1.07926	0.02844	0.333333	41	4	0.3334	50.94	10.075	0	西部地区	1	内蒙古自治区	-1.26468	1.74098	0
683	2018	0	16	0	0	0	49	3	0	12	0	0	0	0	44	4	0	8	0	0	0	0	49	3	C2	C2	14.3494	0	1.79176	22.9333	0.502393	0.069386	0.271883	-0.133965	0.965902	0.022593	0.333333	44	4	0.3326	45.97	10.0873	0	西部地区	0	内蒙古自治区	-1.3302	1.79552	0
683	2019	0	15	0	0	0	38	4	0	12	0	0	0	0	38	4	0	7	0	0	0	0	38	4	C2	C2	14.6402	1.60944	1.79176	22.9333	0.483047	0.0371161	0.25868	-0.137878	0.908061	0.007076	0.333333	38	4	0.286			0	西部地区	1	内蒙古自治区	-1.45511	1.90059	0
685	2013	1	9	1	0	1	42	4	1	8	1	0.125	0	1	42	4	0	4	0	0	0	0	48	4	D	D	14.7068	0		22.828	0.197314	0.0743266	0.0968914	0.060855	1.26784	0.002789	0.375	42	4	0.6225	74.364	0	1	东部地区	1	广东省	-1.61065	2.03328	0
685	2014	0	11	1	0	0	44	4	0	9	1	0.111111	0	0	44	4	0	5	0	0	0	0	44	4	D	D	14.8915	0		22.9333	0.232986	0.077972	0.165807	0.331318	1.74064	0.042544	0.333333	44	4	0.4926	67.77	0	1	东部地区	1	广东省	-1.53217	1.96608	0
685	2016	1	13	2	0	1	61	5	1	8	2	0.25	0	1	61	5	0	7	0	0	0	0	50	4	D	D	14.7622	0		22.9333	0.236022	0.0663862	0.131235	0.188844	1.30943	0.034118	0.375	61	5	0.4789	66.56	0	1	东部地区	1	广东省	-1.41037	1.86279	0
685	2017	0	15	2	0	0	51	4	0	9	2	0.222222	0	0	45	7	0	8	0	0	0	0	51	4	D	D	14.1698	2.19722		22.9333	0.227687	0.0694739	0.121405	0.103512	1.21177	0.02525	0.333333	45	7	0.4798	66.58	0	1	东部地区	1	广东省	-1.45094	1.89706	0
685	2018	0	15	1	0	0	56	3	0	9	1	0.111111	0	0	56	3	0	8	0	0	0	0	35	4	D	D	14.2257	2.94444	1.09861	22.9333	0.265539	0.0422225	0.130355	0.252619	0.925252	0.024108	0.333333	56	3	0.4798	66.65	0	1	东部地区	0	广东省	-1.52896	1.96334	0
685	2019	0	13	1	0	0	45	4	0	8	1	0.125	0	0	53	4	0	6	0	0	0	0	45	4	D	D	14.3793	3.04452	1.09861	22.9333	0.29566	0.055975	0.119498	0.097864	1.00367	0.050522	0.375	53	4	0.4798			1	东部地区	1	广东省	-1.57312	2.00108	0
687	2007	1	11	11	1	0	45		1	9	9	1	1	0	45		1	4	4	1	1	0	45		C3	C3	11.5425	1.09861		21.7192	0.262757	0.0265517	0.183495	0.033838	1.46046	0	0.333333	45		0.5336	56.36	0	1	东部地区	1	河北省	1.91018	0.0662134	0
687	2008	0	13	0	0	0	37	4	0	9	0	0	0	0	37	4	0	6	0	0	0	0	46		C3	C3	11.6173	1.09861		21.6049	0.310124	-0.0967394	0.297139	-0.10304	1.3482	0	0.333333	37	4	0.5306	55.45	0	1	东部地区	1	河北省	-1.38328	1.84	0
687	2009	0	13	0	0	0	47		0	9	0	0	0	0	47		0	6	0	0	0	0	47		C3	C3	12.8344	1.09861	1.38629	21.6049	0.237608	0.0381159	0.233752	0.040456	3.241	0.0032	0.333333	47		0.4808	50.68	0	1	东部地区	1	河北省	-1.59312	2.01823	0
687	2010	0	14	0	0	0	47	3	0	9	0	0	0	0	36	3	0	7	0	0	0	0	47	3	C3	C3	13.6966	0	2.3979	21.6049	0.262203	0.0366539	0.3453	0.082521	2.8038	0.021796	0.333333	36	3	0.4808	51.91	0	1	东部地区	1	河北省	-1.45451	1.90008	0
687	2011	0	18	0	0	0	48		0	9	0	0	0	0	69	3	0	11	0	0	0	0	48		C3	C3	13.4423	0	2.83321	21.6049	0.415754	0.0377897	0.534386	0.138396	2.04487	0.027678	0.444444	69	3	0.4808	51.88	0	1	东部地区	1	河北省	-1.34486	1.80777	0
687	2012	0	20	0	0	0	63	4	0	9	0	0	0	0	63	4	0	14	0	0	0	0	39	3	C3	C3	13.5099	0	3.29584	21.7847	0.438415	0.0034734	0.519445	-0.103187	1.43168	0.064738	0.444444	63	4	0.2431	59.42	0	1	东部地区	1	河北省	-1.15826	1.6533	0
687	2013	0	21	0	0	0	56	2	0	9	0	0	0	0	64	4	0	15	0	0	0	0	56	2	C3	C3	13.4217	0	3.4012	21.7126	0.45327	-0.0590343	0.45053	-0.094296	1.43545	0.0098	0.444444	64	4	0.2431	54.7	0	1	东部地区	1	河北省	-1.31584	1.78353	0
687	2014	0	16	0	0	0	72	3	0	9	0	0	0	0	72	3	0	8	0	0	0	0	57	3	C3	C3	13.2255	0	3.43399	21.6571	0.366545	0.0056921	0.430434	-0.079384		0.020473	0.444444	72	3	0.298	52.05	17.135	0	东部地区	1	河北省			0
687	2015	0	14	1	0	0	37	3	0	9	1	0.111111	0	0	37	3	0	7	0	0	0	0	37	3	C3	C3	13.4709	0	3.49651	21.6893	0.566617	-0.103879	0.511313	0.21493	8.43647	0.101509	0.444444	37	3	0.298	53.71	17.6416	0	东部地区	1	河北省	-1.12834	1.62886	0
687	2016	0	14	1	0	0	41	3	0	9	1	0.111111	0	0	61	4	0	6	0	0	0	0	41	3	C3	C3	15.3427	2.19722	3.71357	22.0768	0.652444	0.0332129	0.644961	0.714629	4.18328	0.101632	0.444444	61	4	0.298	55.48	17.886	0	东部地区	0	河北省	-1.10678	1.61131	0
687	2017	0	14	1	0	0	42	5	0	8	1	0.125	0	0	42	5	0	7	0	0	0	0	38	4	C3	C3	15.0122	0	3.82864	22.1399	0.659961	0.0055023	0.609942	-0.105407	3.09068	0.006043	0.5	42	5	0.2946	49.25	17.6819	0	东部地区	0	河北省	-1.05184	1.56681	0
687	2018	0	12	1	0	0	43	3	0	7	1	0.142857	0	0	44	7	0	6	0	0	0	0	43	3	C3	C3	14.8063	1.09861	3.89182	22.133	0.765309	-0.114337	0.653537	0.127415	2.73749	0.007278	0.428571	44	7	0.2946	50.34	19.3876	0	东部地区	1	河北省	-1.22129	1.7051	0
687	2019	0	11	1	0	0	45	7	0	7	1	0.142857	0	0	45	7	0	5	0	0	0	0	45	7	C3	C3	14.4317	1.60944	3.89182	21.6049	0.943285	-0.343474	0.771758	-0.544245	4.21066	0.005548	0.428571	45	7	0.2946			0	东部地区	0	河北省	-1.27637	1.75068	0
690	2016	0	13	1	0	0	41	4	0	9	1	0.111111	0	0	39	3	0	6	0	0	0	0	41	4	D	D	15.0683	1.09861		22.9333	0.476761	0.042841	0.3586	-0.009586	1.65816	0.239722	0.333333	39	3	0.2611	44.72	2.611	0	东部地区	1	广东省	-1.35687	1.81783	0
690	2018	0	10	2	0	0	47	3	0	9	2	0.222222	0	0	47	3	0	3	0	0	0	0	47	3	D	D	14.8602	0	1.09861	22.9333	0.589695	0.0214086	0.284557	0.524647	1.28638	0.089001	0.333333	47	3	0.16	38.06	1.6	0	东部地区	1	广东省	-1.52784	1.96238	0
690	2019	0	10	2	0	0	45	4	0	9	2	0.222222	0	0	48	3	0	3	0	0	0	0	45	4	D	D	14.8235	0	1.09861	22.9333	0.499557	0.0465156	0.24948	0.4675	1.17829	0.091117	0.333333	48	3	0.16			0	东部地区	1	广东省	-1.62978	2.04973	0
697	2019	0	8	0	0	0	52	4	0	7	0	0	0	0	52	4	0	4	0	0	0	0	52	4	C3	C3	15.0655	1.60944		22.0142	0.583251	-0.343474	0.250241	0.235468	3.81246	0.034835	0.428571	52	4	0.1881			0	西部地区	1	陕西省	-1.29188	1.76357	0
698	2010	0	15	0	0	0	55	5	0	9	0	0	0	0	55	5	0	9	0	0	0	0	40		C2	C2	13.5143	1.94591		22.6509	0.562133	0.0306695	0.205984	0.660984	1.44676	0.025359	0.333333	55	5	0.3308	36.52	6.616	1	东部地区	1	辽宁省	-1.44594	1.89282	0
698	2011	0	15	0	0	0	48		0	9	0	0	0	0	62		0	9	0	0	0	0	48		C2	C2	14.0112	1.09861	1.09861	22.6456	0.52891	0.0308355	0.193321	0.348488	1.12763	0.034388	0.333333	62		0.3308	36.79	6.616	1	东部地区	1	辽宁省	-1.47461	1.91711	0
698	2012	0	15	0	0	0	59		0	9	0	0	0	0	59		0	9	0	0	0	0	49	4	C2	C2	14.0274	1.94591	2.19722	22.6716	0.564337	-0.023307	0.213025	0.016692	1.01792	0.030571	0.333333	59		0.3308	37.07	6.616	1	东部地区	0	辽宁省	-1.29997	1.7703	0
698	2013	0	15	0	0	0	56	3	0	9	0	0	0	0	56	3	0	9	0	0	0	0	56	3	C2	C2	13.7835	0	2.77259	22.6722	0.560279	0.0042906	0.271739	0.026361	0.973934	0.000266	0.333333	56	3	0.3311	36.88	6.616	1	东部地区	1	辽宁省	-1.44544	1.8924	0
698	2014	0	15	0	0	0	57	3	0	9	0	0	0	0	57	3	0	9	0	0	0	0	57	3	C2	C2	13.6447	0	3.09104	22.7436	0.588404	0.0021864	0.22439	0.00031	1.15241	0	0.333333	57	3	0.3308	36.61	6.616	1	东部地区	0	辽宁省	-1.34065	1.80425	0
698	2015	0	14	1	0	0	54	4	0	9	1	0.111111	0	0	54	4	0	8	0	0	0	0	58	3	C2	C2	13.8269	1.09861	3.21888	22.9333	0.597846	0.0193169	0.282262	-0.082633	1.25686	0.007025	0.333333	54	4	0.2668	49.16	16.7641	1	东部地区	0	辽宁省	-1.32661	1.79252	0
698	2016	0	14	1	0	0	53	4	0	9	1	0.111111	0	0	53	4	0	9	0	0	0	0	53	4	C2	C2	13.8877	0	3.4012	22.9333	0.602551	0.0319994	0.370301	-0.084555	1.20235	0.006671	0.333333	53	4	0.2668	48.63	16.7641	1	东部地区	1	辽宁省	-1.26425	1.74062	0
698	2017	0	15	1	0	0	51	3	0	9	1	0.111111	0	0	51	3	0	10	0	0	0	0	51	3	C2	C2	14.0061	1.09861	3.43399	22.9333	0.555087	0.0231163	0.365637	0.346047	1.11005	0.009593	0.333333	51	3	0.2668	49.19	16.7641	1	东部地区	1	辽宁省	-1.26346	1.73997	0
698	2018	0	16	1	0	0	54	4	0	8	1	0.125	0	0	59	5	0	10	0	0	0	0	54	4	C2	C2	14.4286	1.09861	3.43399	22.9333	0.50727	0.0129713	0.361033	-0.093833	0.918801	0.008969	0.375	59	5	0.2668	48.89	15.0932	1	东部地区	0	辽宁省	-1.25368	1.73187	0
698	2019	0	16	1	0	0	55	3	0	9	1	0.111111	0	0	51	4	0	10	0	0	0	0	55	3	C2	C2	14.5669	0	3.43399	22.906	0.580263	-0.0840233	0.416261	0.021238	0.985081	0.002268	0.333333	51	4	0.2668			1	东部地区	1	辽宁省	-1.42354	1.8739	0
701	2009	0	12	1	0	0	48		0	8	1	0.125	0	0	48		0	6	0	0	0	0	48		F	F	14.154	1.09861		21.6658	0.641415	0.0295645	0.735543	0.34951	1.57187	0.009642	0.375	48		0.282	34.46	0	1	东部地区	1	福建省	-1.6466	2.06422	1
701	2010	0	12	1	0	0	58		0	9	1	0.111111	0	0	46		0	6	0	0	0	0	58		F	F	14.2218	0	0.693147	21.9368	0.699733	0.0279163	0.761496	0.21407	1.61677	0	0.333333	46		0.282	33.22	0	1	东部地区	1	福建省	-1.49918	1.93798	1
701	2011	0	12	1	0	0	59		0	9	1	0.111111	0	0	47		0	6	0	0	0	0	59		F	F	14.6875	0	1.09861	22.2628	0.757724	0.0282542	0.791193	0.348041	1.23672	0.010687	0.333333	47		0.282	32.44	0	1	东部地区	0	福建省	-1.53971	1.97252	1
701	2012	0	12	1	0	0	51		0	9	1	0.111111	0	0	51		0	6	0	0	0	0	51		F	F	14.6462	0	1.79176	22.4124	0.782629	0.0263406	0.820928	0.186253	1.1499	0.012691	0.333333	51		0.282	33.15	0	1	东部地区	0	福建省	-1.35051	1.81251	1
701	2013	0	12	1	0	0	60	3	0	9	1	0.111111	0	0	60	3	0	6	0	0	0	0	49		F	F	14.7283	1.60944	1.94591	22.8592	0.828761	0.0345986	0.866077	0.463624	1.1821	0.002807	0.333333	60	3	0.282	32.67	0	1	东部地区	0	福建省	-1.42831	1.87793	1
701	2014	0	13	3	0	0	41	3	0	9	3	0.333333	0	0	41		0	6	0	0	0	0	41	3	F	F	15.4526	1.09861	2.07944	22.9333	0.790127	0.0191871	0.878449	0.027645	1.13015	0.103478	0.333333	41		0.2179	44.69	0	1	东部地区	0	福建省	-1.27403	1.74873	1
701	2015	1	13	3	0	1	52	5	1	9	2	0.222222	0	1	52	5	0	6	1	0.166667	0	0	51	2	F	F	14.3455	1.09861	2.19722	22.9333	0.705449	0.0085945	0.823333	0.111786	1.26056	0.084333	0.333333	52	5	0.2179	41.8	0	1	东部地区	0	福建省	-1.28035	1.75399	1
701	2016	0	13	3	0	0	43	3	0	9	2	0.222222	0	0	58	3	0	6	1	0.166667	0	0	43	3	F	F	14.345	0	2.19722	22.9333	0.657712	0.0079852	0.782892	0.374873	1.05942	0.078081	0.333333	58	3	0.1666	41.36	0	1	东部地区	0	福建省	-1.23627	1.71746	1
701	2017	1	12	3	0	1	54	5	1	9	2	0.222222	0	1	54	5	0	5	1	0.2	0	0	59	3	F	F	14.6563	2.19722	2.19722	22.9333	0.646789	0.0050268	0.750663	0.24143	0.93796	0.029242	0.333333	54	5	0.1666	38.25	0	1	东部地区	0	福建省	-1.22678	1.70962	1
701	2018	0	14	0	0	0	49	3	0	9	0	0	0	0	49	3	0	6	0	0	0	0	40	4	F	F	14.5684	2.70805	2.3979	22.9333	0.691093	0.0028914	0.720714	0.298143	0.900295	0.014034	0.333333	49	3	0.1666	37.94	0	1	东部地区	0	福建省	-1.3402	1.80387	1
701	2019	0	11	0	0	0	56	5	0	9	0	0	0	0	56	5	0	5	0	0	0	0	44	4	F	F	14.2629	1.09861	2.3979	22.9333	0.844306	-0.13318	0.761298	0.290575	0.966969	0.002951	0.333333	56	5	0.1666			1	东部地区	0	福建省	-1.4236	1.87395	1
703	2011	0	13	1	0	0	59		0	9	0	0	0	0	59		0	7	1	0.142857	0	0	33	3	C2	C2	14.5684	1.94591		22.9333	0.678552	0.112039	0.499188	2.66692	1.14124	0.060021	0.333333	59		0.7117	82.5	15.6361	0	西部地区	0	广西壮族自治区	-1.61555	2.03749	0
703	2012	0	14	1	0	0	60		0	9	0	0	0	0	60		1	8	1	0.125	0	1	55	4	C2	C2	14.9527	0	1.60944	22.9333	0.671032	0.0213536	0.416868	0.036767	1.09972	0.083558	0.333333	60		0.7117	82.03	15.6361	0	西部地区	1	广西壮族自治区	-1.23327	1.71498	0
703	2013	0	13	1	0	0	40	2	0	9	0	0	0	0	40	2	0	7	1	0.142857	0	0	40	2	C2	C2	14.6081	2.83321	1.79176	22.9333	0.690292	0.0210924	0.420392	-0.058798	1.04136	0.081074	0.333333	40	2	0.7117	80.18	15.6361	0	西部地区	1	广西壮族自治区	-1.39379	1.84883	0
703	2014	0	12	1	0	0	52	4	0	9	0	0	0	0	52	4	0	7	1	0.142857	0	0	43	2	C2	C2	14.6453	0	1.79176	22.9333	0.737606	-0.0148306	0.446008	-0.087415	1.15537	0.028828	0.333333	52	4	0.7003	73.24	15.3855	0	西部地区	0	广西壮族自治区	-1.29484	1.76603	0
703	2015	0	13	1	0	0	29	3	0	9	0	0	0	0	29	3	0	9	1	0.111111	0	0	29	3	C2	C2	14.6516	1.09861	1.94591	22.9333	0.669643	0.0064318	0.351127	0.080362	1.24696	0.043291	0.333333	33	3	0.6185	78.12	14.9255	0	西部地区	1	广西壮族自治区	-1.36213	1.82224	0
703	2016	0	13	0	0	0	55	4	0	9	0	0	0	0	55	4	0	9	0	0	0	0	50	3	C2	C2	14.7617	1.60944	2.48491	22.9333	0.52011	0.0322741	0.415648	0.06932	1.29991	0.149568	0.333333	55	4	0.505	75.57	14.9253	0	西部地区	1	广西壮族自治区	-1.186	1.67604	0
703	2017	0	13	1	0	0	61	2	0	9	0	0	0	0	61	2	0	8	1	0.125	0	0	39	3	C2	C2	14.8758	1.09861	2.77259	22.9333	0.506781	0.05325	0.332327	1.03457	1.46815	0.175684	0.333333	61	2	0.4165	62.68	11.1674	0	西部地区	1	广西壮族自治区	-1.20399	1.69084	0
703	2018	0	13	1	0	0	55	3	0	9	0	0	0	0	55	3	1	8	1	0.125	0	1	57	4	C2	C2	14.9283	0	2.99573	22.9333	0.626552	0.0376257	0.277134	0.287876	1.13966	0.155291	0.333333	55	3	0.444	70.37	14.1705	0	西部地区	1	广西壮族自治区	-1.26626	1.74229	0
703	2019	0	10	1	0	0	63	2	0	7	0	0	0	0	63	2	0	6	1	0.166667	0	0	53	3	C2	C2	15.2994	0	2.99573	22.9333	0.659003	0.0471741	0.315062	-0.062711	1.12233	0.160668	0.428571	63	2	0.4106			0	西部地区	0	广西壮族自治区	-1.22453	1.70776	0
705	2015	0	13	0	0	0	40	4	0	9	0	0	0	0	40	4	0	6	0	0	0	0	53	2	F	F	14.0119	1.09861		21.6049	0.340293	0.0191247	0.57545	0.039531	3.23353	0.156946	0.333333	40	4	0.1994	31.66	0	1	东部地区	0	浙江省	-1.37897	1.83637	1
705	2019	0	11	0	0	0	55	4	0	8	0	0	0	0	55	4	0	7	0	0	0	0	55	4	F	F	14.4409	1.09861		21.6744	0.338722	0.0826994	0.641936	0.134739	1.19302	0.001446	0.375	55	4	0.202			1	东部地区	1	浙江省	-1.5239	1.95903	1
707	2008	0	13	0	0	0	43	5	0	9	0	0	0	0	43	5	0	6	0	0	0	0	42	3	C2	C2	14.1004	1.60944		22.387	0.575134	0.0630503	0.201232	1.64424	1.12029	0.070068	0.333333	43	5	0.2496	31.64	12.1805	1	中部地区	1	湖北省	-1.48335	1.92453	1
707	2009	0	11	0	0	0	55	2	0	9	0	0	0	0	55	2	0	5	0	0	0	0	45	3	C2	C2	14.0063	1.60944		22.4114	0.585283	0.0019086	0.211561	-0.138849	1.60303	0.21781	0.333333	55	2	0.2511	38.85	12.2537	1	中部地区	1	湖北省	-1.45523	1.90069	1
707	2011	0	12	0	0	0	66	3	0	9	0	0	0	0	66	3	0	5	0	0	0	0	47	3	C2	C2	14.4149	3.13549	1.38629	22.806	0.742507	0.0440091	0.412523	0.388541	1.28262	0.008806	0.333333	66	3	0.2511	27.61	14.609	1	中部地区	1	湖北省	-1.45599	1.90133	1
707	2012	0	12	1	0	0	41	3	0	9	1	0.111111	0	0	67	3	0	7	0	0	0	0	41	3	C2	C2	14.3391	2.19722	2.07944	22.8562	0.745206	0.0010201	0.419352	-0.121299	1.0997	0.022765	0.333333	67	3	0.2511	29.86	14.609	1	中部地区	0	湖北省	-1.24803	1.72719	1
707	2013	0	12	0	0	0	45	3	0	9	0	0	0	0	39	3	0	7	0	0	0	0	45	3	C2	C2	14.2729	1.09861	2.70805	22.9166	0.835018	-0.0745856	0.475581	-0.19037	1.09137	0.000139	0.333333	39	3	0.2511	28.73	14.609	1	中部地区	1	湖北省	-1.42162	1.87228	1
707	2014	0	12	0	0	0	44	2	0	9	0	0	0	0	44	2	0	6	0	0	0	0	44	2	C2	C2	14.0306	0	2.89037	22.9333	0.853113	0.0003334	0.530108	0.074835	1.13796	0.00645	0.333333	44	2	0.2511	31.16	14.609	1	中部地区	1	湖北省	-1.33826	1.80225	1
707	2015	1	9	1	0	1	70	3	1	9	1	0.111111	0	1	70	3	0	5	0	0	0	0	33	4	C2	C2	13.7747	1.09861	2.99573	22.9333	0.865886	0.0013866	0.548581	-0.029452	1.28961	0.036633	0.333333	70	3	0.2511	31.27	14.609	1	中部地区	0	湖北省	-1.26968	1.74513	1
707	2016	0	10	1	0	0	36	3	0	9	1	0.111111	0	0	36	3	0	5	0	0	0	0	36	3	C2	C2	13.6878	1.60944	3.09104	22.9333	0.911002	-0.0589515	0.538571	0.022623	1.35222	0.008673	0.333333	36	3	0.2511	28.75	4.5198	1	中部地区	1	湖北省	-1.29601	1.767	1
707	2017	0	10	0	0	0	44	2	0	9	0	0	0	0	44	2	0	5	0	0	0	0	36	4	C2	C2	13.5312	0	3.09104	22.9333	0.943285	-0.0782017	0.512335	0.07832	1.27063	0.021059	0.333333	44	2	0.2511	33.88	14.609	1	中部地区	1	湖北省	-1.24147	1.72176	1
707	2018	0	12	0	0	0	54	3	0	9	0	0	0	0	54	3	0	6	0	0	0	0	54	3	C2	C2	13.5633	2.19722	3.13549	22.1888	0.943285	0.0181703	0.323643	-0.119502	1.30696	0	0.333333	54	3	0.2511	29.27	14.609	1	中部地区	0	湖北省	-1.41058	1.86297	1
707	2019	0	11	0	0	0	41	4	0	9	0	0	0	0	41	4	0	4	0	0	0	0	41	4	C2	C2	13.7106	1.60944	3.13549	22.0142	0.943285	0.0072971	0.238805	-0.388694	1.38564	0	0.333333	41	4	0.2511			1	中部地区	1	湖北省	-1.54635	1.97818	1
708	2015	0	9	0	0	0	44		0	7	0	0	0	0	62	2	0	3	0	0	0	0	44		C3	C3	14.4829	1.09861		22.3598	0.319129	0.0526306	0.453461	-0.157138	1.39289	0.022589	0.428571	62	2	0.2995	62.01	24.339	1	中部地区	0	湖北省	-1.17995	1.67108	1
708	2017	0	10	0	0	0	57		0	9	0	0	0	0	46		0	3	0	0	0	0	57		C3	C3	14.6742	0	0.693147	22.6071	0.387679	0.0600268	0.600033	0.599808	1.17193	0.018611	0.333333	46		0.2995	65.84	24.339	1	中部地区	0	湖北省	-1.24753	1.72677	1
708	2018	0	10	0	0	0	47		0	9	0	0	0	0	47		0	3	0	0	0	0	47		C3	C3	14.8161	1.94591	0.693147	22.7616	0.426451	0.0664476	0.677352	0.229391	0.941573	0.033631	0.333333	47		0.2995	64.97	24.339	1	中部地区	0	湖北省	-1.27573	1.75015	1
708	2019	0	15	0	0	0	50		0	9	0	0	0	0	50		0	8	0	0	0	0	54		C3	C3	16.7578	2.3979	0.693147	22.9333	0.651766	0.0742439	0.405786	2.66692	1.16002	0.031128	0.333333	50		0.7505			1	中部地区	1	湖北省	-1.58062	2.00751	1
709	2007	1	15	15	0	1	69	2	1	9	9	1	0	1	69	2	1	9	9	1	0	1	42		C3	C3	13.9379	0		22.9333	0.663275	0.068121	0.505145	0.509412	1.62205	0.312353	0.333333	69	2	0.5111	66.98	0	1	东部地区	1	河北省	2.23958	0.0329038	0
709	2008	0	16	0	0	0	45		0	9	0	0	0	0	44	5	0	8	0	0	0	0	45		C3	C3	13.3817	0		22.9333	0.686328	0.0496863	0.542574	0.380572	1.00907	0.10001	0.333333	44	5	0.5111	61.21	0	1	东部地区	1	河北省	-1.21986	1.70391	0
709	2009	0	16	0	0	0	72		0	9	0	0	0	0	72		0	8	0	0	0	0	49		C3	C3	12.9817	0		22.9333	0.707163	0.0097755	0.458969	0.511092	0.98224	0.152749	0.333333	72		0.5111	59.97	0	1	东部地区	1	河北省	-1.38766	1.84367	0
709	2010	0	16	1	0	0	56	3	0	11	1	0.0909091	0	0	56	3	0	5	0	0	0	0	45		C3	C3	13.5371	0		22.9333	0.704805	0.0141444	0.437246	0.341031	0.975513	0.041033	0.363636	56	3	0.2695	49.9	0.9611	1	东部地区	1	河北省	-1.28235	1.75565	0
709	2011	0	16	1	0	0	58		0	11	1	0.0909091	0	0	58		0	5	0	0	0	0	52		C3	C3	14.4335	0		22.9333	0.682523	0.0102995	0.347331	0.140479	0.953347	0.031539	0.363636	58		0.4282	67.58	0.6224	1	东部地区	1	河北省	-1.33991	1.80363	0
709	2012	0	16	1	0	0	66		0	11	1	0.0909091	0	0	66		0	5	0	0	0	0	48		C3	C3	14.3362	0		22.9333	0.712048	0.0008974	0.341887	-0.162842	0.952262	0.044081	0.363636	66		0.4282	67.89	0	1	东部地区	1	河北省	-1.14235	1.64029	0
709	2013	0	13	1	0	0	68		0	9	1	0.111111	0	0	68		0	5	0	0	0	0	55		C3	C3	14.2249	1.09861		22.9333	0.731628	0.0008216	0.356398	-0.012316	0.934524	0.035614	0.333333	68		0.4282	67.57	0	1	东部地区	1	河北省	-1.30878	1.77764	0
709	2014	0	13	2	0	0	41		0	9	2	0.222222	0	0	41		0	5	0	0	0	0	50		C3	C3	13.6951	1.09861	0.693147	22.9333	0.734403	0.0042102	0.329158	-0.108816	0.989228	0.048662	0.333333	41		0.4248	66.81	0	1	东部地区	1	河北省	-1.26022	1.73728	0
709	2015	0	13	2	0	0	57	5	0	9	2	0.222222	0	0	57	5	0	5	0	0	0	0	53	4	C3	C3	14.0306	1.09861	1.79176	22.9333	0.745004	0.0022468	0.305353	-0.256001	0.94483	0.044294	0.333333	57	5	0.3793	64.22	0	1	东部地区	1	河北省	-1.23508	1.71648	0
709	2016	0	13	2	0	0	54	4	0	9	2	0.222222	0	0	59	5	0	5	0	0	0	0	54	4	C3	C3	14.2873	2.3979	2.30259	22.9333	0.749285	0.0076873	0.29459	0.019802	0.941971	0.07919	0.333333	59	5	0.3969	66.75	0	1	东部地区	0	河北省	-1.1749	1.66693	0
709	2017	0	13	2	0	0	58	5	0	9	2	0.222222	0	0	58	5	0	5	0	0	0	0	49	4	C3	C3	14.2536	2.83321	2.63906	22.9333	0.749358	0.0111799	0.2747	0.461859	0.969043	0.024518	0.333333	58	5	0.3973	64.23	0	1	东部地区	0	河北省	-1.20629	1.69273	0
709	2018	0	15	2	0	0	60	4	0	11	2	0.181818	0	0	60	4	0	5	0	0	0	0	56	4	C3	C3	14.4827	3.04452	2.89037	22.9333	0.717593	0.0209885	0.316492	0.10987	0.900295	0.043668	0.363636	60	4	0.3973	66.22	0	1	东部地区	1	河北省	-1.21472	1.69968	0
709	2019	0	15	1	0	0	51	4	0	11	1	0.0909091	0	0	51		0	5	0	0	0	0	51	4	C3	C3	14.6069	1.09861	2.89037	22.9333	0.722388	0.0135566	0.3201	0.004451	0.900295	0.033027	0.363636	51		0.3973			1	东部地区	0	河北省	-1.33655	1.80083	0
711	2016	0	11	0	0	0	49	3	0	7	0	0	0	0	51	4	0	5	0	0	0	0	49	3	E	E	14.6331	1.60944	1.09861	22.1307	0.267287	0.0046418	0.638939	2.66692		0.174139	0.428571	51	4	0.1985	63.61		0	中部地区	0	黑龙江省			0
711	2017	0	14	1	0	0	43	4	0	7	0	0	0	0	43	4	0	7	1	0.142857	0	0	47	4	E	E	14.7034	2.56495	1.38629	22.888	0.500426	0.0344907	0.579023	2.66692	1.49655	0.113791	0.428571	43	4	0.1948	64.46	35.5917	0	中部地区	0	黑龙江省	-1.34314	1.80634	0
711	2018	0	15	0	0	0	56	5	0	9	0	0	0	0	56	5	0	9	0	0	0	0	55	7	E	E	15.127	2.19722	1.38629	22.9333	0.59171	0.0096491	0.633404	0.377736	1.19215	0.039912	0.333333	56	5	0.1948	63.67	35.5881	0	中部地区	0	黑龙江省	-1.35138	1.81323	0
711	2019	0	16	0	0	0	39	3	0	9	0	0	0	0	39	3	0	11	0	0	0	0	39	3	E	E	14.9137	2.83321	1.38629	22.9333	0.564838	-0.0888669	0.618647	-0.236645	1.23329	0.008391	0.333333	39	3	0.1668			0	中部地区	0	黑龙江省	-1.44938	1.89574	0
713	2007	1	15	15	0	1	61		1	9	9	1	0	1	61		1	7	7	1	0	1	51	2	A	A	13.3585	1.09861	1.09861	21.6049	0.538063	0.0335914	0.606765	0.150197	2.05333	0.0064	0.333333	61		0.3776	40.06	0	1	中部地区	1	安徽省	1.78362	0.0844464	0
713	2008	0	14	1	0	0	46	2	0	9	1	0.111111	0	0	64		0	10	0	0	0	0	46	2	A	A	13.3686	0	1.09861	21.6049	0.561636	0.0248325	0.631456	-0.018755	2.08757	0	0.333333	64		0.3776	41.176	0	1	中部地区	0	安徽省	-1.48893	1.92927	0
713	2009	0	14	1	0	0	52		0	9	1	0.111111	0	0	65		0	6	0	0	0	0	52		A	A	13.8926	2.56495	1.38629	21.6049	0.599678	0.0465263	0.670966	0.111685	3.16283	0.069576	0.333333	65		0.3776	44.53	0	1	中部地区	0	安徽省	-1.68208	2.09485	0
713	2010	0	15	1	0	0	42		0	9	1	0.111111	0	0	54		0	7	0	0	0	0	42		A	A	13.9557	2.83321	1.38629	21.6049	0.410019	0.0477936	0.710725	0.43784	3.55059	0.194193	0.333333	54		0.3411	50.76	0	1	中部地区	1	安徽省	-1.4887	1.92907	0
713	2011	0	11	0	0	0	47	4	0	8	0	0	0	0	47	4	0	4	0	0	0	0	47	4	A	A	13.7814	3.21888	1.79176	21.6049	0.377999	0.0296953	0.687838	0.076637	2.78524	0.072315	0.375	47	4	0.3411	44.21	0	1	中部地区	1	安徽省	-1.57866	2.00583	0
713	2012	0	12	0	0	0	44		0	8	0	0	0	0	48	4	0	9	0	0	0	0	44		A	A	13.9462	3.13549	2.48491	21.6049	0.346557	0.0370632	0.678838	0.137959	2.25603	0.053854	0.375	48	4	0.3411	45.54	0	1	中部地区	0	安徽省	-1.45308	1.89887	0
713	2013	0	12	0	0	0	50		0	8	0	0	0	0	48	4	0	9	0	0	0	0	50		A	A	14.5027	3.29584	3.43399	21.6049	0.353948	0.0282671	0.640204	-0.080983	1.87275	0.039735	0.375	48	4	0.3411	41.46	0	1	中部地区	1	安徽省	-1.57499	2.00269	0
713	2014	0	9	0	0	0	46	3	0	5	0	0	0	0	46	3	0	6	0	0	0	0	51		A	A	13.8974	2.56495	3.93183	21.6049	0.292397	0.0323007	0.54433	-0.186037	2.08034	0.026268	0.4	46	3	0.3411	38.94	0	1	中部地区	0	安徽省	-1.45955	1.90435	0
713	2015	0	11	1	0	0	62		0	5	1	0.2	0	0	62		0	7	0	0	0	0	46		A	A	13.8588	3.21888	4.36945	21.6049	0.268832	0.0163374	0.535316	-0.193026	2.56251	0.08904	0.571429	62		0.3411	48.01	0	1	中部地区	0	安徽省	-1.216	1.70073	0
713	2016	0	10	1	0	0	48		1	5	1	0.2	0	1	53		0	5	0	0	0	0	48		A	A	14.273	0	4.72739	21.6049	0.329399	0.0107195	0.587562	0.094403	2.13725	0.064677	0.571429	53		0.3411	50.75	0	1	中部地区	1	安徽省	-1.21788	1.70228	0
713	2017	0	10	1	0	0	55	3	0	5	1	0.2	0	0	55	3	0	5	0	0	0	0	48		A	A	13.7809	3.66356	5.01063	21.6049	0.371378	0.0066695	0.571825	0.188078	1.43567	0.003471	0.571429	55	3	0.3411	39.8	0	1	中部地区	0	安徽省	-1.23336	1.71506	0
713	2018	0	12	0	0	0	49		0	6	0	0	0	0	55		0	7	0	0	0	0	49		A	A	13.8785	3.43399	5.11199	21.6163	0.335258	0.0234881	0.585077	0.332085	1.04405	0.001716	0.5	55		0.3411	43.72	0	1	中部地区	0	安徽省	-1.41172	1.86393	0
713	2019	0	12	0	0	0	57	3	0	7	0	0	0	0	57	3	0	7	0	0	0	0	56		A	A	14.0245	1.09861	5.11199	21.6805	0.328171	0.0244055	0.604575	0.247418	1.93058	0.000398	0.428571	57	3	0.2924			1	中部地区	1	安徽省	-1.55474	1.98535	0
715	2018	0	15	1	0	0	55	2	0	9	1	0.111111	0	0	56	4	0	9	0	0	0	0	55	2	F	F	14.6924	1.09861		21.6049	0.379362	0.0416057	0.468483	0.037732	1.24995	0.004955	0.333333	56	4	0.3386	68.1	0	1	东部地区	1	辽宁省	-1.46566	1.90952	0
716	2019	0	12	0	0	0	46	4	0	9	0	0	0	0	46	4	0	6	0	0	0	0	43	4	C1	C1	14.8711	1.60944		22.3908	0.464141	0.0026314	0.411692	0.128957	1.32226	0.000404	0.333333	46	4	0.3063			0	西部地区	1	广西壮族自治区	-1.57975	2.00676	0
717	2007	1	13	13	0	1	44	3	1	11	11	1	0	1	44	3	1	4	4	1	1	0	49	2	C3	C3	13.761	0		22.9333	0.560179	0.0491365	0.445859	0.205921	1.49006	0.1477	0.363636	44	3	0.3627	44.02	0	1	东部地区	0	广东省	2.15176	0.0400295	0
717	2008	0	15	0	0	0	46		0	11	0	0	0	0	46		0	6	0	0	0	0	40	7	C3	C3	13.2458	0	1.09861	22.9333	0.669902	-0.0932517	0.298065	0.277195	0.999129	0.07541	0.363636	46		0.3627	42.4	0	1	东部地区	0	广东省	-1.19012	1.67943	0
717	2009	0	15	0	0	0	67	3	0	11	0	0	0	0	67	3	0	6	0	0	0	0	47	7	C3	C3	14.0223	0	1.60944	22.9333	0.683931	0.0050541	0.288268	-0.301372	1.21897	0.208811	0.363636	67	3	0.3627	48.36	0	1	东部地区	1	广东省	-1.27608	1.75044	0
717	2010	0	13	0	0	0	47	3	0	11	0	0	0	0	47	3	0	4	0	0	0	0	42	7	C3	C3	13.9217	0	1.79176	22.9333	0.748163	0.0009067	0.420546	0.410967	1.02731	0.01002	0.363636	47	3	0.3627	39.23	0	1	东部地区	1	广东省	-1.32479	1.791	0
717	2011	0	15	0	0	0	53	2	0	11	0	0	0	0	56	7	0	6	0	0	0	0	53	2	C3	C3	14.1151	0	1.79176	22.9333	0.807936	-0.0467225	0.41715	0.214397	1.00788	0.012713	0.363636	56	7	0.3627	38.4	17.7723	1	东部地区	0	广东省	-1.35322	1.81477	0
717	2012	0	14	0	0	0	72	3	0	11	0	0	0	0	72	3	0	6	0	0	0	0	44	7	C3	C3	14.0417	1.09861	2.07944	22.9333	0.86673	-0.0952556	0.29514	-0.158015	1.05191	0.005948	0.363636	72	3	0.3627	37.99	17.7723	1	东部地区	1	广东省	-1.14762	1.6446	0
717	2013	0	14	0	0	0	39	5	0	11	0	0	0	0	39	5	0	6	0	0	0	0	45	7	C3	C3	14.144	0	2.19722	22.9333	0.799189	0.0046875	0.312555	-0.004611	1.0149	0	0.363636	39	5	0.5602	57.49	22.4298	1	东部地区	1	广东省	-1.36444	1.82418	0
717	2014	0	13	0	0	0	46	7	0	10	0	0	0	0	46	7	0	6	0	0	0	0	46	7	C3	C3	14.0348	0	2.19722	22.9333	0.841851	-0.0747573	0.227396	0.016983	1.13816	0.0082	0.4	46	7	0.5602	58.62	22.4298	1	东部地区	1	广东省	-1.21225	1.69764	0
717	2015	0	15	0	0	0	44	4	0	11	0	0	0	0	44	4	0	7	0	0	0	0	45	4	C3	C3	13.8573	1.09861	2.19722	22.9333	0.943285	-0.15673	0.168169	-0.428384	1.51376	0.00487	0.363636	44	4	0.5337	56.75	23.7813	1	东部地区	1	广东省	-1.22776	1.71043	0
717	2016	0	14	0	0	0	51	7	0	11	0	0	0	0	51	7	0	6	0	0	0	0	51	7	C3	C3	14.592	1.60944	2.19722	22.9333	0.943285	0.0067729	0.281954	0.253781	1.90095	0.0023	0.363636	51	7	0.5337	60.02	23.7813	1	东部地区	1	广东省	-1.21091	1.69653	0
717	2017	0	14	0	0	0	46	4	0	11	0	0	0	0	46	4	0	6	0	0	0	0	51	5	C3	C3	14.8616	1.09861	2.19722	22.9333	0.793792	0.174574	0.305586	0.863488	2.31211	0.058434	0.363636	46	4	0.5305	56.59	23.9445	1	东部地区	1	广东省	-1.20539	1.69199	0
717	2018	0	16	0	0	0	46	3	0	11	0	0	0	0	47	3	0	8	0	0	0	0	46	3	C3	C3	14.9227	2.19722	2.30259	22.9333	0.623936	0.191704	0.317313	0.041255	1.3088	0.034607	0.363636	47	3	0.5305	57.65	23.9445	1	东部地区	1	广东省	-1.24886	1.72787	0
717	2019	0	13	0	0	0	55	5	0	6	0	0	0	0	55	5	0	7	0	0	0	0	37	4	C3	C3	14.8488	1.60944	2.30259	22.9333	0.534179	0.106195	0.309446	0.074899	1.21726	0.056961	0.5	55	5	0.5305			1	东部地区	0	广东省	-1.17549	1.66742	0
719	2018	0	15	0	0	0	55	5	0	9	0	0	0	0	55	5	0	8	0	0	0	0	55	5	R	R	14.3508	1.09861		22.9333	0.326794	0.0643346	0.62771	0.101126	1.11976	0.208945	0.333333	55	5	0.6296	86.66	0	1	中部地区	1	河南省	-1.16476	1.65862	0
720	2016	0	14	1	0	0	57	2	0	11	1	0.0909091	0	0	57	2	0	6	0	0	0	0	57	2	D	D	14.027	0		22.4012	0.775646	-0.0092852	0.186705	-0.245164	1.86373	0.005369	0.363636	57	2	0.1854	22.16	0	1	东部地区	0	山东省	-1.47163	1.91458	1
723	2018	0	11	3	0	0	50	2	0	9	2	0.222222	0	0	50	2	0	7	2	0.285714	0	0	50	2	C2	C2	14.0454	2.3979		22.9333	0.566621	0.110719	0.383973	0.237688	1.19835	0.03592	0.333333	50	2	0.751	80.84	-0.0003	0	中部地区	0	山西省	-1.3348	1.79936	0
725	2007	1	17	17	1	0	38	4	1	11	11	1	0	1	61	5	1	9	9	1	1	0	38	4	C3	C3	14.6419	2.83321	2.30259	22.9333	0.587383	0.067042	0.348586	0.272059	1.9304	0	0.363636	61	5	0.2727	53.12	11.9306	1	东部地区	0	北京市	2.10131	0.0446578	1
725	2008	0	18	1	0	0	39	4	1	11	1	0.0909091	0	1	62	5	0	10	0	0	0	0	39	4	C3	C3	14.7928	3.68888	2.63906	22.9333	0.518059	-0.0714986	0.401815	-0.253923	1.02865	0.001797	0.363636	62	5	0.2368	54.99	10.36	1	东部地区	0	北京市	-1.14063	1.63888	1
725	2009	0	18	1	0	0	40	4	0	11	1	0.0909091	0	0	40	4	0	10	0	0	0	0	40	4	C3	C3	14.8132	2.83321	3.21888	22.9333	0.28346	-0.0021318	0.607988	-0.250158	1.18989	0.1297	0.363636	40	4	0.0866	65.51	2.9228	1	东部地区	0	北京市	-1.3418	1.80522	1
725	2010	0	20	2	0	0	59	5	0	11	1	0.0909091	0	0	59	5	0	13	1	0.0769231	0	0	41	4	C3	C3	14.8726	3.61092	3.89182	22.9333	0.368249	-0.0418225	0.51249	0.284212	1.00989	0.006887	0.363636	59	5	0.0957	51.82	5.3797	1	东部地区	0	北京市	-1.26363	1.74011	1
725	2011	0	20	3	0	0	42	4	0	11	2	0.181818	0	0	54	4	0	13	1	0.0769231	0	0	42	4	C3	C3	14.8665	3.85015	4.35671	22.9333	0.490391	0.010087	0.406364	0.587658	0.900295	0.021231	0.363636	54	4	0.0957	50.72	5.3797	1	东部地区	0	北京市	-1.37944	1.83677	1
725	2012	0	20	3	0	0	39	4	0	11	2	0.181818	0	0	39	4	1	13	1	0.0769231	0	1	43	4	C3	C3	15.0199	4.31749	4.94876	22.9333	0.474486	0.0027477	0.384934	1.02266	0.936107	0.075583	0.363636	39	4	0.1135	53.24	5.9771	1	东部地区	0	北京市	-1.26751	1.74333	1
725	2013	0	21	4	0	0	59	4	0	11	3	0.272727	0	0	59	4	1	14	1	0.0714286	0	1	44	4	C3	C3	15.2823	5.273	5.65599	22.9333	0.587693	0.0321178	0.341978	0.310524	0.912965	0.042992	0.363636	59	4	0.1098	39.55	2.1499	1	东部地区	1	北京市	-1.31788	1.78523	1
725	2014	0	21	4	0	0	51	3	1	12	3	0.25	0	1	47	4	0	13	1	0.0769231	0	0	51	3	C3	C3	15.4506	5.273	6.30445	22.9333	0.43512	0.0199347	0.430752	0.090069	1.11697	0.286195	0.333333	47	4	0.1151	62.49	0.8235	1	东部地区	0	北京市	-1.11356	1.61682	1
725	2015	0	20	3	0	0	38	4	0	11	2	0.181818	0	0	52	5	0	12	1	0.0833333	0	0	38	4	C3	C3	15.3815	5.273	6.90975	22.9333	0.486537	0.0107352	0.417825	0.320711	1.1324	0.089002	0.363636	52	5	0.1156	44.23	0.7897	1	东部地区	0	北京市	-1.21529	1.70015	1
725	2016	0	25	3	0	0	44	3	0	12	2	0.166667	0	0	57	4	0	16	1	0.0625	0	0	44	3	C3	C3	15.7072	5.273	6.95082	22.9333	0.551437	0.0099699	0.443814	0.416914	1.04168	0.1123	0.333333	57	4	0.1156	44.53	0.7897	1	东部地区	0	北京市	-1.17286	1.66526	1
725	2017	0	24	5	0	0	47	4	1	12	3	0.25	0	1	62	5	0	15	2	0.133333	0	0	47	4	C3	C3	16.2093	5.273	6.95082	22.9333	0.592812	0.0306917	0.389601	0.361486	1.3908	0.05125	0.333333	62	5	0.1168	37.43	0.7965	1	东部地区	0	北京市	-1.15384	1.64969	1
725	2018	0	24	4	0	0	51	7	0	12	2	0.166667	0	0	55	5	0	14	2	0.142857	0	0	51	7	C3	C3	16.7153	5.273	6.95082	22.9333	0.604125	0.0094724	0.327904	0.03527	0.923976	0.022799	0.333333	55	5	0.1168	36.13	0.7965	1	东部地区	0	北京市	-1.25507	1.73302	1
725	2019	0	24	4	0	0	56	3	0	12	2	0.166667	0	0	64	5	0	15	2	0.133333	0	0	56	3	C3	C3	16.1791	5.273	6.95082	22.9333	0.585627	-0.001399	0.30683	0.195149	1.07029	0.078055	0.333333	64	5	0.1168			1	东部地区	0	北京市	-1.32131	1.78809	1
726	2008	0	28	3	0	0	65	3	0	14	3	0.214286	0	0	65	3	0	17	1	0.0588235	0	0	41	4	C1	C1	15.6641	1.09861		22.6822	0.466854	0.0725924	0.410886	0.029172	1.17515	0.088181	0.357143	65	3	0.124	34.73	9.796	0	东部地区	1	山东省	-1.29333	1.76477	1
726	2011	0	28	3	0	0	72	1	0	14	3	0.214286	0	0	72	1	0	18	1	0.0555556	0	0	42	4	C1	C1	16.1027	0		22.7712	0.294377	0.115078	0.417941	0.209533	1.20216	0.034976	0.357143	72	1	0.1222	31.07	9.6538	0	东部地区	0	山东省	-1.46155	1.90604	1
726	2013	0	26	3	0	0	48	4	0	13	3	0.230769	0	0	48	4	0	17	1	0.0588235	0	0	48	4	C1	C1	15.8104	1.09861		22.8529	0.237442	0.123611	0.379658	0.097812	1.3729	0.086301	0.384615	48	4	0.1363	36.97	10.7677	0	东部地区	1	山东省	-1.40873	1.86141	1
726	2014	0	26	3	0	0	43	4	0	13	3	0.230769	0	0	49	4	0	17	1	0.0588235	0	0	43	4	C1	C1	15.8471	1.09861		22.8782	0.186753	0.113516	0.346334	-0.04763	1.39045	0.045868	0.384615	49	4	0.1469	37.57	11.6051	0	东部地区	0	山东省	-1.31957	1.78664	1
726	2015	0	26	4	0	0	50	4	0	13	4	0.307692	0	0	50	4	0	17	2	0.117647	0	0	50	4	C1	C1	15.7182	1.09861	0.693147	22.9306	0.199597	0.0809074	0.366601	0.000589	1.46861	0.063423	0.384615	50	4	0.1469	38.26	11.6051	0	东部地区	1	山东省	-1.31566	1.78338	1
726	2016	1	26	5	0	1	87	3	1	13	5	0.384615	0	1	87	3	0	18	2	0.111111	0	0	47	4	C1	C1	16.1943	1.60944	1.60944	22.9333	0.211971	0.090684	0.34264	-0.031032	1.35034	0.06622	0.384615	74	3	0.1521	38.55	11.4075	0	东部地区	1	山东省	-1.20434	1.69113	1
726	2017	0	27	5	0	0	51		1	14	5	0.357143	0	1	88	3	0	18	2	0.111111	0	0	51		C1	C1	15.7629	0	1.79176	22.9333	0.235536	0.08685	0.352961	0.071463	1.16731	0.066101	0.357143	74	3	0.1521	39.58	11.4075	0	东部地区	0	山东省	-1.20705	1.69336	1
726	2018	0	28	6	0	0	75	3	0	14	6	0.428571	0	0	75	3	0	19	3	0.157895	0	0	46		C1	C1	15.7528	1.09861	1.79176	22.9333	0.266844	0.0814399	0.330914	0.073306	1.11814	0.102787	0.357143	74	3	0.1521	42.78	11.4075	0	东部地区	1	山东省	-1.27571	1.75013	1
726	2019	0	30	7	0	0	57	4	0	14	6	0.428571	0	0	53	4	0	21	4	0.190476	0	0	57	4	C1	C1	15.6178	1.60944	1.79176	22.9333	0.301725	0.0832386	0.355944	-0.011292	0.96993	0.083971	0.357143	53	4	0.1636			0	东部地区	1	山东省	-1.43327	1.88212	1
727	2009	0	11	0	0	0	46	4	0	6	0	0	0	0	61	4	0	6	0	0	0	0	46	4	C3	C3	13.3204	1.09861		21.6049	0.499239	0.0067783	0.431895	-0.1346	3.43967	0.022939	0.333333	61	4	0.2577	39.18	7.731	1	东部地区	1	江苏省	-1.52705	1.96172	1
727	2011	0	10	0	0	0	47	4	0	6	0	0	0	0	63	4	0	4	0	0	0	0	47	4	C3	C3	13.5924	1.09861		21.6049	0.509027	-0.0155633	0.395119	0.047271	2.57999	0.077955	0.333333	63	4	0.2577	39.6	7.731	1	东部地区	0	江苏省	-1.43573	1.8842	1
727	2012	0	11	0	0	0	68	3	0	7	0	0	0	0	68	3	0	4	0	0	0	0	48	4	C3	C3	13.5924	0	0.693147	21.6049	0.649322	-0.0608877	0.414249	0.165733	2.12006	0.00248	0.428571	68	3	0.227	30.25	6.81	1	东部地区	0	江苏省	-1.23589	1.71714	1
727	2013	0	10	0	0	0	69	3	0	7	0	0	0	0	69	3	0	3	0	0	0	0	43	4	C3	C3	13.7642	1.09861	1.38629	21.6049	0.564325	-0.0156525	0.470049	0.013751		0	0.428571	69	3	0.227	31.72	6.81	1	东部地区	1	江苏省			1
727	2014	0	10	0	0	0	56	4	0	7	0	0	0	0	56	4	0	3	0	0	0	0	50	4	C3	C3	14.0624	1.60944	1.79176	22.9333	0.943285	0.0012895	0.944268	0.205875	1.21282	0.012885	0.428571	56	4	0.227	30.66	6.81	1	东部地区	0	江苏省	-1.13353	1.63309	1
727	2015	0	10	0	0	0	51	4	0	9	0	0	0	0	57	4	0	2	0	0	0	0	51	4	C3	C3	13.8925	0	1.94591	22.9333	0.429146	0.000543	0.0968914	0.169732	1.03404	0.331494	0.333333	57	4	0.2451	84.32	8.433	1	东部地区	0	江苏省	-1.11314	1.61648	1
727	2016	0	13	1	0	0	73	3	0	9	0	0	0	0	73	3	1	5	1	0.2	0	1	45	4	C3	C3	14.5041	0	2.3979	22.9333	0.458285	0.0024697	0.115387	0.36344		0.067099	0.333333	73	3	0.2451	56.33	7.823	1	东部地区	0	江苏省			1
727	2017	0	15	1	0	0	52	4	0	9	0	0	0	0	52	4	0	7	1	0.142857	0	0	53	4	C3	C3	15.1797	4.07754	2.77259	22.9333	0.456457	0.0018556	0.177332	2.66692	0.909978	0.005351	0.333333	52	4	0.2451	51.69	7.823	1	东部地区	0	江苏省	-1.40431	1.85769	1
727	2018	0	16	1	0	0	53	4	0	9	0	0	0	0	53	4	0	8	1	0.125	0	0	53	4	C3	C3	15.6609	3.43399	2.99573	22.9333	0.480226	-0.0506258	0.188033	-0.048742	0.900295	0.012204	0.333333	53	4	0.2451	51.78	5.8398	1	东部地区	0	江苏省	-1.257	1.73462	1
727	2019	0	16	1	0	0	48	4	0	9	0	0	0	0	57	4	0	8	1	0.125	0	0	48	4	C3	C3	15.563	3.4012	2.99573	22.9333	0.671794	-0.343474	0.144843	-0.076496	1.1327	0.024329	0.333333	57	4	0.2451			1	东部地区	0	江苏省	-1.31935	1.78645	1
729	2011	0	25	2	0	0	51	3	0	15	2	0.133333	0	0	51	3	0	17	0	0	0	0	48	4	C1	C1	14.7925	1.09861		22.9333	0.392123	0.0549996	0.36236	0.178518	1.40453	0.201636	0.333333	51	3	0.5648	70.09		1	东部地区	1	北京市	-1.41661	1.86805	1
729	2012	0	24	1	0	0	52	3	0	15	1	0.0666667	0	0	52	3	0	16	0	0	0	0	49	4	C1	C1	14.7452	1.09861		22.9333	0.394888	0.0358719	0.350634	0.073867	1.22158	0.129496	0.333333	52	3	0.5748	69.04		1	东部地区	0	北京市	-1.2984	1.769	1
729	2013	0	24	1	0	0	54	4	0	15	1	0.0666667	0	0	40	4	0	16	0	0	0	0	54	4	C1	C1	14.8257	0	0.693147	22.9333	0.315496	0.0413247	0.334266	0.054862	1.55417	0.174206	0.333333	40	4	0.5746	70.27		1	东部地区	1	北京市	-1.41227	1.86439	1
729	2014	0	25	1	0	0	60	4	0	15	1	0.0666667	0	0	60	4	0	17	0	0	0	0	56	4	C1	C1	14.7197	1.09861	1.60944	22.9333	0.293281	0.0418176	0.335172	-0.017793	1.52102	0.144115	0.333333	60	4	0.5757	68.89		1	东部地区	1	北京市	-1.28637	1.75899	1
729	2015	0	27	1	0	0	42	4	0	15	1	0.0666667	0	0	42	4	0	19	0	0	0	0	56	4	C1	C1	15.0582	1.09861	2.19722	22.9333	0.249375	0.0343939	0.329367	-0.071498	1.56896	0.126393	0.333333	42	4	0.5739	70.66	16.2422	1	东部地区	0	北京市	-1.3433	1.80647	1
729	2016	0	27	1	0	0	62	2	0	15	1	0.0666667	0	0	67	4	0	19	0	0	0	0	62	2	C1	C1	15.0577	1.60944	2.19722	22.9333	0.250602	0.0174662	0.331468	-0.07697	1.37915	0.103028	0.333333	67	4	0.574	69.6	38.3133	1	东部地区	0	北京市	-1.24268	1.72276	1
729	2017	0	25	0	0	0	69	2	0	15	0	0	0	0	69	2	0	18	0	0	0	0	55	2	C1	C1	14.9805	2.19722	2.30259	22.9333	0.244339	0.0095323	0.347048	-0.032628	1.35368	0.072849	0.333333	69	2	0.574	68.94	17.5842	1	东部地区	0	北京市	-1.21886	1.70309	1
729	2018	0	25	1	0	0	48	4	0	15	0	0	0	0	70	2	0	17	1	0.0588235	0	0	48	4	C1	C1	14.9805	1.60944	2.30259	22.9333	0.222432	0.012666	0.356741	0.013237	1.18494	0.083622	0.333333	70	2	0.574	71.85	17.5842	1	东部地区	0	北京市	-1.30197	1.77197	1
729	2019	0	18	0	0	0	53	4	0	11	0	0	0	0	53	4	0	12	0	0	0	0	42	4	C1	C1	14.5077	0	2.30259	22.9333	0.239321	0.0145083	0.395334	0.010994	1.30209	0.057589	0.454545	53	4	0.574			1	东部地区	0	北京市	-1.32823	1.79387	1
731	2007	1	18	18	0	1	43		1	9	9	1	0	1	43		1	10	10	1	0	1	52	2	C2	C2	14.0722	1.09861		21.6358	0.408273	0.129865	0.258123	0.505548	2.38383	0.18862	0.333333	43		0.1442	51.19	0	1	西部地区	1	四川省	1.90761	0.0665498	1
731	2010	0	17	0	0	0	46		0	7	0	0	0	0	46		0	10	0	0	0	0	50	3	C2	C2	13.487	0		22.0173	0.48036	0.0247708	0.417925	-0.081243	1.47085	0.003341	0.428571	46		0.1442	23.15	0	1	西部地区	1	四川省	-1.37157	1.83016	1
731	2011	0	17	0	0	0	47	4	0	7	0	0	0	0	47		0	10	0	0	0	0	47	4	C2	C2	13.6693	0	1.09861	22.0714	0.449274	0.069511	0.417031	0.558928	1.34771	0.01351	0.428571	47		0.1434	24.22	0	1	西部地区	1	四川省	-1.48348	1.92464	1
731	2012	0	17	0	0	0	48	4	0	7	0	0	0	0	47	5	0	10	0	0	0	0	48	4	C2	C2	13.7321	1.60944	1.60944	22.217	0.487656	0.0600103	0.39589	0.240138	1.37605	0.078258	0.428571	47	5	0.1434	28.24	0	1	西部地区	1	四川省	-1.2574	1.73494	1
731	2013	0	17	0	0	0	49	4	0	7	0	0	0	0	48	4	0	10	0	0	0	0	49	4	C2	C2	13.7321	0	1.60944	22.2967	0.370382	0.0350772	0.391152	-0.113529	1.65649	0.098838	0.428571	48	4	0.1218	27.18	0	1	西部地区	1	四川省	-1.31517	1.78297	1
731	2014	0	17	0	0	0	52	4	0	6	0	0	0	0	52	4	0	11	0	0	0	0	47	4	C2	C2	13.7321	0	1.79176	22.2329	0.389214	-0.0542262	0.343229	-0.173181	1.64069	0.039664	0.5	52	4	0.1218	22.13	0	1	西部地区	1	四川省	-1.1685	1.66168	1
731	2015	0	14	0	0	0	48	4	0	7	0	0	0	0	50		0	8	0	0	0	0	48	4	C2	C2	13.5671	1.94591	2.48491	22.3491	0.443723	0.0112016	0.385134	-0.176292	1.65629	0.012016	0.428571	50		0.1218	21.75	0	1	西部地区	1	四川省	-1.27082	1.74608	1
731	2016	0	12	1	0	0	48	3	0	6	1	0.166667	0	0	54		0	7	0	0	0	0	48	3	C2	C2	13.5671	0	2.63906	22.2797	0.458739	-0.055206	0.323226	-0.396665	1.82502	0.022713	0.5	54		0.1218	20.69	0	1	西部地区	1	四川省	-1.10539	1.61018	1
731	2017	0	13	1	0	0	49	3	0	7	1	0.142857	0	0	66		0	7	0	0	0	0	49	3	C2	C2	14.1697	1.09861	2.94444	22.1988	0.379162	0.0337861	0.32146	0.066638	1.56811	0.020015	0.428571	66		0.1218	23.18	0	1	西部地区	1	四川省	-1.17669	1.6684	1
731	2018	0	14	1	0	0	45		1	6	1	0.166667	0	1	30	4	0	8	0	0	0	0	45		C2	C2	14.2185	0	2.99573	22.1461	0.301836	0.0537135	0.339693	0.044272	1.09568	0.037476	0.5	33	4	0.1218	27.59	0	1	西部地区	1	四川省	-1.26066	1.73764	1
731	2019	0	12	1	0	0	51	3	1	6	1	0.166667	0	1	41	5	0	7	0	0	0	0	51	3	C2	C2	14.1776	0	2.99573	22.0639	0.241189	0.0226515	0.328591	0.109553	1.13266	0.025527	0.5	41	5	0.1218			1	西部地区	1	四川省	-1.36503	1.82467	1
732	2009	0	9	0	0	0	47	3	0	5	0	0	0	0	47	3	0	6	0	0	0	0	62	1	K	K	13.2879	1.09861		21.6049	0.83536	0.191704	0.747551	-0.544245		0	0.5	47	3	0.1085	36.92	0.5425	0	东部地区	1	福建省			1
732	2010	0	10	0	0	0	50	4	0	9	0	0	0	0	50	4	0	5	0	0	0	0	39	3	K	K	13.5678	0	1.38629	22.3683	0.671337	0.067403	0.944268	2.66692	1.13977	0.0017	0.333333	50	4	0.751	85.65	3.9785	0	东部地区	1	福建省	-1.71159	2.1204	1
732	2011	0	9	0	0	0	41	4	0	7	0	0	0	0	52	4	0	4	0	0	0	0	41	4	K	K	14.395	0	2.07944	22.8309	0.699099	0.0448245	0.944268	-0.026145	1.06317	0.001048	0.428571	52	4	0.751	85.53	3.9785	0	东部地区	1	福建省	-1.40297	1.85655	1
732	2012	0	9	0	0	0	52	4	0	7	0	0	0	0	52	4	0	4	0	0	0	0	45	3	K	K	14.5087	0	2.3979	22.9333	0.825943	0.0231336	0.944268	-0.014586	1.09105	0.021196	0.428571	52	4	0.751	87.12	3.9785	0	东部地区	1	福建省	-1.23392	1.71552	1
732	2013	0	11	0	0	0	52	3	0	7	0	0	0	0	52	3	0	6	0	0	0	0	39	4	K	K	14.5087	0	2.56495	22.9333	0.857394	0.0196621	0.944268	1.35457	1.12378	0.043439	0.428571	52	3	0.751	88.09	3.9785	0	东部地区	1	福建省	-1.45576	1.90114	1
732	2014	1	11	1	0	1	43	4	0	6	0	0	0	0	55	4	1	7	1	0.142857	0	1	43	4	K	K	14.5087	0	2.63906	22.9333	0.892263	0.0114161	0.944268	0.36613	1.16501	0.08384	0.5	55	4	0.751	84.87	3.8755	0	东部地区	1	福建省	-1.179	1.6703	1
732	2015	0	12	1	0	0	65	2	0	6	0	0	0	0	65	2	1	8	1	0.125	0	1	45	4	K	K	14.5087	1.60944	2.77259	22.9333	0.798679	0.0149151	0.871208	0.769312	1.13262	0.163572	0.5	65	2	0.4897	81.8	2.4485	0	东部地区	1	福建省	-1.16538	1.65913	1
732	2016	1	14	3	1	0	52	3	1	7	2	0.285714	1	0	52	3	1	10	2	0.2	1	0	52	3	K	K	14.5087	0	2.99573	22.9333	0.823968	0.0138932	0.874424	0.399283	1.00509	0.149176	0.428571	52	3	0.4897	82.2	2.4485	0	东部地区	1	福建省	-1.1878	1.67752	1
732	2017	0	13	2	0	0	46	4	0	7	2	0.285714	0	0	56	3	0	9	1	0.111111	0	0	46	4	K	K	14.5087	0	2.99573	22.9333	0.878312	0.0113044	0.855346	0.173834	1.00029	0.153396	0.428571	56	3	0.4897	80.21	2.4485	0	东部地区	1	福建省	-1.12411	1.62542	1
732	2018	0	13	1	0	0	41	4	0	7	1	0.142857	0	0	64	2	0	9	1	0.111111	0	0	41	4	K	K	14.9942	0	3.04452	22.9333	0.868842	0.0160857	0.843187	0.273466	0.946904	0.121931	0.428571	64	2	0.4897	77.93	2.4485	0	东部地区	1	福建省	-1.21948	1.7036	1
732	2019	0	11	1	0	0	49	3	0	7	1	0.142857	0	0	52	3	0	7	1	0.142857	0	0	49	3	K	K	15.3306	0	3.04452	22.9333	0.84952	0.003246	0.78557	-0.237674	0.924998	0.029148	0.428571	52	3	0.4897			0	东部地区	1	福建省	-1.36272	1.82274	1
733	2008	0	13	0	0	0	54		0	7	0	0	0	0	59	3	0	7	0	0	0	0	54		C3	C3	13.4718	0		21.8137	0.285428	0.0126247	0.592455	0.073391	0.900295	0	0.428571	59	3	0.3613	39.13	17.0353	1	西部地区	0	贵州省	-1.22589	1.70889	0
733	2009	0	13	0	0	0	55		0	6	0	0	0	0	42		0	7	0	0	0	0	55		C3	C3	13.654	0		21.8777	0.308546	0.0134672	0.619622	0.084336	1.87048	0.001777	0.5	42		0.3613	40.1	17.0353	1	西部地区	0	贵州省	-1.40325	1.85679	0
733	2010	0	13	0	0	0	61		0	7	0	0	0	0	61		0	7	0	0	0	0	56		C3	C3	13.7803	0		21.955	0.334952	0.0135996	0.629371	0.318035	1.51089	0.007821	0.428571	61		0.3613	38.89	26.3917	1	西部地区	0	贵州省	-1.29389	1.76525	0
733	2011	0	13	0	0	0	57		0	7	0	0	0	0	56		0	7	0	0	0	0	57		C3	C3	13.5073	1.60944		22.0236	0.353208	0.0133715	0.656711	0.147921	0.968183	0.00674	0.428571	56		0.3613	39.04	26.3917	1	西部地区	0	贵州省	-1.36066	1.82101	0
733	2012	0	12	0	0	0	57	3	0	7	0	0	0	0	57	3	0	6	0	0	0	0	46		C3	C3	13.9113	1.94591	0.693147	22.0328	0.344507	0.0249982	0.67626	-0.109452	0.942539	0.0114	0.428571	57	3	0.3613	39.45	26.3917	1	西部地区	0	贵州省	-1.1846	1.6749	0
733	2013	0	11	0	0	0	64		0	7	0	0	0	0	64		0	5	0	0	0	0	50	3	C3	C3	14.0917	2.19722	1.09861	22.0514	0.340347	0.0269506	0.649696	-0.000387	1.20707	0.054717	0.428571	64		0.3613	42.5411	26.3917	1	西部地区	0	贵州省	-1.27143	1.74657	0
733	2014	0	12	0	0	0	50		0	7	0	0	0	0	42	5	0	6	0	0	0	0	50		C3	C3	14.4316	1.60944	2.77259	22.3853	0.322552	0.025349	0.659293	0.40275	1.47216	0.163703	0.571429	42	5	0.3613	54.26	16.6884	1	西部地区	0	贵州省	-1.00461	1.52883	0
733	2015	0	13	0	0	0	45		0	7	0	0	0	0	45		0	7	0	0	0	0	53	3	C3	C3	14.5774	2.48491	3.33221	22.6188	0.426566	0.0279803	0.704658	0.214281	2.15172	0.176087	0.571429	45		0.3613	47.95	16.6884	1	西部地区	0	贵州省	-0.952576	1.48729	0
733	2016	0	13	0	0	0	45		0	7	0	0	0	0	45		0	7	0	0	0	0	45	4	C3	C3	14.6295	2.56495	3.52636	22.8253	0.505207	0.0229703	0.696613	0.301265	1.52326	0.108665	0.571429	45		0.3613	45.09	16.6884	1	西部地区	0	贵州省	-0.927474	1.46736	0
733	2017	0	12	0	0	0	62		0	7	0	0	0	0	62		0	6	0	0	0	0	52		C3	C3	14.5117	3.17805	3.91202	22.9201	0.522398	0.0230831	0.699914	0.216842	1.33153	0.057667	0.571429	62		0.3613	42.34	16.6884	1	西部地区	0	贵州省	-0.867302	1.41992	0
733	2018	0	14	1	0	0	45		0	7	1	0.142857	0	0	48		0	8	0	0	0	0	45		C3	C3	14.7874	2.89037	4.09434	22.9333	0.509791	0.0253635	0.735102	-0.334287	1.08238	0.073824	0.571429	48		0.3294	46.26	15.215	1	西部地区	0	贵州省	-0.929712	1.46913	0
733	2019	0	14	1	0	0	52	3	0	7	1	0.142857	0	0	52	3	0	8	0	0	0	0	54		C3	C3	15.0062	2.30259	4.09434	22.8942	0.386039	0.0336859	0.688328	-0.312743	1.38865	0.138659	0.571429	52	3	0.3294			1	西部地区	0	贵州省	-0.991145	1.51805	0
735	2016	0	10	1	0	0	55	4	0	7	1	0.142857	0	0	55	4	0	5	0	0	0	0	55	4	A	A	15.5892	0		22.5453	0.427212	0.0144092	0.451162	0.220656	1.68531	0.12893	0.428571	55	4	0.1627	39.18	7.0578	0	东部地区	1	海南省	-1.25173	1.73025	0
735	2017	0	12	1	0	0	57	4	0	7	1	0.142857	0	0	57	4	0	7	0	0	0	0	56	3	A	A	14.7434	2.83321		22.5449	0.405789	0.0251424	0.309977	0.456832	1.9529	0.050979	0.428571	57	4	0.1714	35.64		0	东部地区	1	海南省	-1.27637	1.75068	0
735	2018	0	11	1	0	0	40	4	0	7	1	0.142857	0	0	46	5	0	6	0	0	0	0	40	4	A	A	14.256	1.60944	1.09861	22.5662	0.352215	0.0618775	0.244485	-0.136267	2.14908	0.000937	0.428571	46	5	0.1714	26.4		0	东部地区	1	海南省	-1.36437	1.82412	0
735	2019	0	9	0	0	0	50	3	0	7	0	0	0	0	50	3	0	4	0	0	0	0	48	3	A	A	14.3089	1.09861	1.09861	22.6019	0.357066	0.0047274	0.215929	0.038352	2.28212	0.000829	0.428571	50	3	0.1714			0	东部地区	1	海南省	-1.46521	1.90914	0
736	2010	0	13	0	0	0	44	5	0	9	0	0	0	0	44	5	0	6	0	0	0	0	46	4	K	K	14.1472	1.09861		21.6049	0.30351	0.060366	0.821291	2.66692	1.26915	0.0111	0.333333	44	5	0.5332	82.99	0	1	西部地区	1	重庆市	-1.7983	2.19583	0
736	2012	0	14	0	0	0	47	4	0	9	0	0	0	0	55	4	0	6	0	0	0	0	47	4	K	K	14.4617	0	0.693147	21.7653	0.402639	0.0429976	0.922395	0.267537	1.20729	0.003772	0.333333	55	4	0.5332	77.21	0	1	西部地区	1	重庆市	-1.47879	1.92066	0
736	2013	0	14	0	0	0	50	4	0	9	0	0	0	0	50	4	0	7	0	0	0	0	55	4	K	K	14.5846	0	1.09861	22.2592	0.395445	0.0101058	0.931211	0.334781	0.931017	0.001093	0.333333	50	4	0.5332	77.87	0	1	西部地区	1	重庆市	-1.56229	1.99181	0
736	2014	0	13	0	0	0	42	4	0	9	0	0	0	0	42	4	0	6	0	0	0	0	45	4	K	K	14.4828	0	1.79176	22.5296	0.515506	0.0110493	0.944268	-0.171061	0.993742	0.002055	0.333333	42	4	0.5332	77.854	0	1	西部地区	1	重庆市	-1.41615	1.86766	0
736	2015	0	12	0	0	0	52	5	0	9	0	0	0	0	52	5	0	5	0	0	0	0	43	4	K	K	14.5757	0	1.94591	22.8184	0.634364	0.0034188	0.944268	0.569986	1.14703	0.034337	0.333333	52	5	0.5332	81.84	0	1	西部地区	1	重庆市	-1.42088	1.87165	0
736	2016	0	14	0	0	0	43	4	0	9	0	0	0	0	43	4	0	7	0	0	0	0	39	4	K	K	14.7055	0	2.19722	22.9333	0.825186	0.0075625	0.944268	2.66692	1.06669	0.006149	0.333333	43	4	0.5332	79.48	0	1	西部地区	1	重庆市	-1.56212	1.99167	0
736	2017	0	14	0	0	0	46	5	0	9	0	0	0	0	46	5	0	5	0	0	0	0	49	3	K	K	15.4544	0	2.3979	22.9333	0.867698	0.0219825	0.917839	0.323723	1.00615	0.001113	0.333333	46	5	0.5332	77.52	0	1	西部地区	1	重庆市	-1.33618	1.80052	0
736	2018	0	13	0	0	0	46	4	0	9	0	0	0	0	46	4	0	5	0	0	0	0	46	4	K	K	15.5829	0	2.48491	22.9333	0.894843	0.0286378	0.93019	0.429139	0.977327	0.00045	0.333333	46	4	0.5332	77.18	0	1	西部地区	1	重庆市	-1.43193	1.88098	0
736	2019	0	15	0	0	0	53	5	0	9	0	0	0	0	53	5	0	7	0	0	0	0	51	3	K	K	15.5456	0	2.48491	22.9333	0.868167	0.0236235	0.938588	0.571742	0.948494	0.004076	0.333333	53	5	0.5332			1	西部地区	1	重庆市	-1.53095	1.96504	0
737	2012	0	10	0	0	0	53	2	0	5	0	0	0	0	49	4	0	8	0	0	0	0	53	2	C2	C2	12.6099	1.09861	0.693147	21.9319	0.863874	0.0429676	0.487726	-0.136521	2.20719	0.0028	0.333333	49	4	0.2569	32.77	0	1	中部地区	1	山西省	-1.38607	1.84234	0
737	2013	0	14	0	0	0	58	3	0	9	0	0	0	0	50	4	0	10	0	0	0	0	58	3	C2	C2	12.0895	0	1.09861	21.901	0.90912	-0.039836	0.480771	0.06759	1.92178	0.0115	0.333333	50	4	0.2569	33.72	0	1	中部地区	1	山西省	-1.52052	1.95615	0
737	2014	0	14	0	0	0	56	4	0	9	0	0	0	0	56	4	0	10	0	0	0	0	53	3	C2	C2	12.9516	0	1.60944	21.8402	0.887481	0.0163157	0.536638	-0.082711	2.0037	0.02448	0.333333	56	4	0.2569	35.17	0	1	中部地区	1	山西省	-1.40198	1.85573	0
737	2015	0	15	0	0	0	45	3	0	9	0	0	0	0	48	4	0	11	0	0	0	0	45	3	C2	C2	12.9111	1.09861	1.94591	21.8262	0.943285	-0.0738645	0.525766	-0.145745	2.51467	0.005864	0.333333	48	4	0.2569	33.56	10.1321	1	中部地区	1	山西省	-1.42462	1.87481	0
737	2016	0	16	0	0	0	48	3	0	9	0	0	0	0	53	4	0	11	0	0	0	0	48	3	C2	C2	12.9895	0	2.19722	21.7516	0.943285	0.006446	0.501689	-0.007714	2.72288	0.000334	0.333333	53	4	0.2569	34.9	10.1321	1	中部地区	1	山西省	-1.38229	1.83916	0
737	2017	0	14	0	0	0	59	4	0	9	0	0	0	0	59	4	0	10	0	0	0	0	58	2	C2	C2	13.1738	2.19722	2.19722	21.6851	0.943285	-0.164653	0.482621	-0.122957	2.37018	1e-06	0.333333	59	4	0.2569	33.47	10.1321	1	中部地区	1	山西省	-1.31953	1.7866	0
737	2018	0	14	0	0	0	53	4	0	9	0	0	0	0	53	4	0	10	0	0	0	0	51	4	C2	C2	13.23	0	2.19722	21.6049	0.74911	0.165722	0.507414	-0.024238	2.01162	0	0.333333	53	4	0.2569	33.88	10.1321	1	中部地区	1	山西省	-1.46929	1.9126	0
737	2019	0	13	0	0	0	49	4	0	9	0	0	0	0	61	4	0	9	0	0	0	0	49	4	C2	C2	13.415	0	2.19722	21.6049	0.747243	-0.0297473	0.446536	-0.335263	2.0347	0	0.333333	61	4	0.2569			1	中部地区	0	山西省	-1.51491	1.95137	0
738	2009	0	13	0	0	0	51		0	9	0	0	0	0	48		0	8	0	0	0	0	51		C3	C3	11.5617	1.09861		22.0436	0.424117	0.0388073	0.598589	2.66692	1.64498	0	0.333333	48		0.2964	81.68	0	1	中部地区	0	湖南省	-1.76966	2.17086	1
738	2010	0	16	1	0	0	49		0	13	1	0.0769231	0	0	49		0	7	0	0	0	0	48		C3	C3	0	1.09861	0.693147	22.0709	0.393761	0.0445393	0.603992	-0.059225	2.41543	0.000106	0.384615	49		0.2964	81.33	16.3673	1	中部地区	1	湖南省	-1.31487	1.78272	1
738	2011	0	16	1	0	0	50		0	13	1	0.0769231	0	0	50		0	8	0	0	0	0	50		C3	C3	13.9978	1.60944	0.693147	22.2608	0.455341	0.0408129	0.615251	0.293421	1.46036	0.023401	0.384615	50		0.2964	82.96	16.3673	1	中部地区	0	湖南省	-1.39484	1.84971	1
738	2012	0	16	1	0	0	41	5	0	13	1	0.0769231	0	0	41	5	0	8	0	0	0	0	54		C3	C3	13.9978	1.09861	1.09861	22.2784	0.423271	0.0425098	0.582495	0.134111	1.35573	0.0098	0.384615	41	5	0.2964	81.51	16.3673	1	中部地区	0	湖南省	-1.26056	1.73757	1
738	2013	0	19	1	0	0	49		0	15	1	0.0666667	0	0	49		0	9	0	0	0	0	49		C3	C3	14.0176	1.60944	2.30259	22.5901	0.302078	0.0322101	0.661512	0.175899	2.34998	0.070085	0.333333	49		0.2439	79.25	13.4725	1	中部地区	0	湖南省	-1.32127	1.78806	1
738	2014	0	17	1	0	0	50		0	13	1	0.0769231	0	0	50		0	7	0	0	0	0	50		C3	C3	14.0407	1.60944	2.83321	22.5972	0.281929	0.0290408	0.615904	-0.013875	3.40408	0.04363	0.384615	50		0.2334	68.72	14.9213	1	东部地区	0	江苏省	-1.1515	1.64777	1
738	2015	0	17	1	0	0	57		0	12	1	0.0833333	0	0	57		0	8	0	0	0	0	51		C3	C3	14.0624	1.60944	3.2581	22.6618	0.277251	0.0286934	0.621122	0.008755	5.84786	0.0881	0.333333	57		0.2334	70.95	15.2116	1	东部地区	0	江苏省	-1.12589	1.62686	1
738	2016	0	12	0	0	0	44		0	9	0	0	0	0	44		0	7	0	0	0	0	47		C3	C3	14.1037	0	3.63759	22.6471	0.23758	0.0307717	0.611534	-0.036376	4.66763	0.05529	0.333333	44		0.2334	68.16	14.4913	1	东部地区	0	江苏省	-1.13205	1.63189	1
738	2017	0	12	0	0	0	48		0	9	0	0	0	0	46		0	7	0	0	0	0	48		C3	C3	14.5196	0	3.71357	22.694	0.24138	0.0302488	0.600801	0.019789	2.85248	0.043079	0.333333	46		0.2334	66.84	18.9679	1	东部地区	0	江苏省	-1.13335	1.63295	1
738	2018	0	10	0	0	0	56	4	0	8	0	0	0	0	56	4	0	5	0	0	0	0	56	4	C3	C3	14.4906	1.09861	3.89182	22.7054	0.219198	0.0354609	0.596655	0.075562	2.2572	0.053808	0.375	56	4	0.2334	65.66	20.3025	1	东部地区	0	江苏省	-1.16307	1.65724	1
738	2019	0	18	0	0	0	52	4	0	13	0	0	0	0	59	5	0	7	0	0	0	0	52	4	C3	C3	14.479	0	3.89182	22.7895	0.24671	0.0332607	0.597405	0.126013	2.29665	0.066655	0.333333	59	5	0.2264			1	东部地区	0	江苏省	-1.2935	1.76492	1
739	2010	0	12	4	0	0	45		0	8	2	0.25	0	0	45		1	5	2	0.4	0	1	43		C2	C2	13.7757	1.09861		21.6049	0.561648	0.0108494	0.435393	0.11195	2.03951	0.0047	0.375	45		0.2075	25.98		0	东部地区	1	山东省	-1.48148	1.92294	1
739	2012	0	14	5	0	0	46		0	9	2	0.222222	0	0	46		1	8	3	0.375	1	0	39	4	C2	C2	13.9978	1.38629		22.136	0.667519	0.0327595	0.504522	1.26793	1.35366	0.111535	0.333333	46		0.2075	34.18	13.4875	0	东部地区	0	山东省	-1.43081	1.88003	1
739	2014	1	12	2	1	0	40	4	0	9	0	0	0	0	42	4	1	6	2	0.333333	1	0	40	4	C2	C2	14.4574	1.60944		22.345	0.544443	0.0645455	0.461345	0.09791	2.02704	0.045029	0.333333	42	4	0.225	50.77	13.572	0	东部地区	0	浙江省	-1.37309	1.83143	1
739	2015	0	12	2	0	0	50	5	0	9	0	0	0	0	50	5	0	6	2	0.333333	0	0	58	7	C2	C2	14.4574	0	1.09861	22.4087	0.552026	0.0385973	0.457052	0.024849	2.02154	0.023346	0.333333	50	5	0.2352	50.08	13.878	0	东部地区	0	浙江省	-1.36826	1.82738	1
739	2016	0	11	1	0	0	53		0	9	0	0	0	0	53		0	5	1	0.2	0	0	48	2	C2	C2	14.7116	0	1.79176	22.4494	0.534345	0.0467875	0.470156	0.100105	2.15524	0.098476	0.333333	53		0.2352	53.12	13.878	0	东部地区	0	浙江省	-1.25784	1.73531	1
739	2017	0	12	2	0	0	52	5	0	7	0	0	0	0	52	5	1	6	2	0.333333	1	0	44	4	C2	C2	14.6771	1.09861	2.07944	22.4622	0.464079	0.0450864	0.504335	0.163358	1.91707	0.035107	0.428571	52	5	0.2674	54.39	14.895	0	东部地区	0	浙江省	-1.16046	1.6551	1
739	2018	0	11	0	0	0	47	4	0	7	0	0	0	0	47	4	0	5	0	0	0	0	50	3	C2	C2	14.7516	1.09861	2.19722	22.4726	0.418463	0.0644378	0.534631	0.148536	2.05069	0.13195	0.428571	47	4	0.2808	57.23	15.3	0	东部地区	0	浙江省	-1.19665	1.6848	1
739	2019	0	11	0	0	0	54	3	0	7	0	0	0	0	57	5	0	5	0	0	0	0	54	3	C2	C2	14.8451	1.09861	2.19722	22.5985	0.422317	0.0848438	0.60681	0.130844	2.87313	0.139713	0.428571	57	5	0.2808			0	东部地区	0	浙江省	-1.24152	1.7218	1
748	2007	1	18	18	0	1	47	3	1	12	12	1	0	1	47	3	1	8	8	1	0	1	40	3	C3	C3	14.0495	0	2.48491	21.6049	0.395535	0.0416297	0.571429	0.308241	3.58261	0.171877	0.333333	47	3	0.2018	41.14	0	1	中部地区	1	湖南省	2.03619	0.0512575	1
748	2008	0	18	0	0	0	40	5	0	12	0	0	0	0	40	5	0	8	0	0	0	0	48	4	C3	C3	14.3831	0	2.70805	21.6049	0.32275	0.0468863	0.608544	0.009532	1.51331	0.0825	0.333333	40	5	0.2018	38.37	0	1	中部地区	0	湖南省	-1.33187	1.79691	1
748	2009	0	18	0	0	0	48	3	0	12	0	0	0	0	48	3	0	8	0	0	0	0	42	3	C3	C3	14.4339	0	2.70805	21.6049	0.290794	0.125624	0.649614	0.439221	2.70884	0.048776	0.333333	48	3	0.2018	35.77	0	1	中部地区	1	湖南省	-1.59152	2.01686	1
748	2010	0	17	0	0	0	54	4	0	12	0	0	0	0	65	3	0	6	0	0	0	0	54	4	C3	C3	14.5862	0	2.70805	21.6049	0.324034	0.0208547	0.643599	-0.076221	2.10017	0.030488	0.333333	65	3	0.2018	30.79	0	1	中部地区	1	湖南省	-1.36807	1.82722	1
748	2011	0	13	0	0	0	52	5	0	11	0	0	0	0	52	5	0	3	0	0	0	0	51	4	C3	C3	14.0864	0	2.77259	21.6049	0.394845	0.0196474	0.561225	0.139782	1.39965	0.007764	0.363636	52	5	0.2018	30.37	0	1	中部地区	0	湖南省	-1.48486	1.92581	1
748	2012	0	14	0	0	0	67	3	0	11	0	0	0	0	67	3	0	3	0	0	0	0	45	3	C3	C3	13.8244	0	2.77259	21.6049	0.427806	0.034519	0.567469	0.276193	1.33825	0.026764	0.363636	67	3	0.2018	25.46	0	1	中部地区	1	湖南省	-1.30776	1.77679	1
748	2013	0	13	0	0	0	38		0	9	0	0	0	0	38		0	6	0	0	0	0	48	7	C3	C3	14.3881	1.79176	2.77259	21.7667	0.500731	0.0308275	0.587179	0.103178	3.05499	0.212824	0.333333	38		0.2018	38.15	0	1	中部地区	0	湖南省	-1.35604	1.81714	1
748	2014	0	13	0	0	0	56		0	9	0	0	0	0	56		0	6	0	0	0	0	49	7	C3	C3	14.2252	2.56495	3.78419	22.1169	0.4011	0.024345	0.642442	0.031624	4.22381	0.208515	0.333333	56		0.2017	36.8	0	1	中部地区	0	湖南省	-1.14755	1.64454	1
748	2015	0	13	0	0	0	57		0	9	0	0	0	0	57		0	6	0	0	0	0	47	4	C3	C3	14.4535	2.77259	4.14314	22.5881	0.303121	0.0221602	0.411701	0.242192		0.148769	0.333333	57		0.2017	36.72	0	1	中部地区	1	湖南省			1
751	2009	0	15	0	0	0	43	2	0	9	0	0	0	0	53	3	0	7	0	0	0	0	43	2	C3	C3	12.4332	1.09861		22.8208	0.776415	0.0077614	0.442757	-0.207698	2.06752	0.0046	0.444444	53	3	0.3817	40.33		1	东部地区	1	辽宁省	-1.3299	1.79526	0
751	2010	0	15	0	0	0	50	4	0	9	0	0	0	0	50	4	0	7	0	0	0	0	40	3	C3	C3	12.6476	1.60944	1.09861	22.9333	0.869179	-0.0616031	0.54819	0.612014	2.28173	0.004055	0.444444	50	4	0.3817	39.72		1	东部地区	1	辽宁省	-1.21726	1.70177	0
751	2011	0	13	0	0	0	61	2	0	8	0	0	0	0	61	2	0	5	0	0	0	0	49	3	C3	C3	12.277	1.60944	1.79176	22.7189	0.943285	-0.1475	0.447939	-0.118665	1.94769	0.005368	0.5	61	2	0.3377	35.11	22.7035	1	东部地区	1	辽宁省	-1.17533	1.66728	0
751	2012	0	16	0	0	0	43	3	0	8	0	0	0	0	52	4	0	9	0	0	0	0	43	3	C3	C3	12.9836	1.60944	2.30259	21.908	0.943285	-0.343474	0.378627	-0.356093	4.25934	0.005706	0.375	52	4	0.3369	36.75		1	东部地区	1	辽宁省	-1.18651	1.67647	0
751	2013	0	16	1	0	0	44	3	0	8	1	0.125	0	0	63	3	0	9	0	0	0	0	44	3	C3	C3	13.1111	0	2.83321	22.0265	0.502723	0.191704	0.356576	-0.057541		4e-06	0.375	63	3	0.2911	55.69	10.6155	1	东部地区	1	辽宁省			0
751	2014	0	17	1	0	0	52	3	0	9	1	0.111111	0	0	52	3	0	9	0	0	0	0	52	3	C3	C3	13.3065	0	3.09104	21.9259	0.424323	0.0266996	0.457058	0.041101	3.98503	0.001119	0.333333	52	3	0.2359	24.91	10.6155	1	东部地区	1	辽宁省	-1.31152	1.77993	0
751	2015	0	17	0	0	0	52	2	0	9	0	0	0	0	50	3	0	9	0	0	0	0	52	2	C3	C3	13.5335	1.09861	3.58352	22.016	0.44906	0.0249161	0.506612	-0.053181	3.80188	0.01281	0.333333	50	3	0.2359	25.67	10.6155	1	东部地区	0	辽宁省	-1.30837	1.7773	0
751	2016	0	17	0	0	0	75	3	0	9	0	0	0	0	75	3	0	9	0	0	0	0	53	2	C3	C3	13.6516	0	3.93183	22.1452	0.483367	0.0324241	0.555569	0.142051	3.01824	0.024993	0.333333	74	3	0.2359	27.59	10.6155	1	东部地区	1	辽宁省	-1.20464	1.69137	0
751	2017	0	14	0	0	0	57	4	0	8	0	0	0	0	57	4	0	7	0	0	0	0	51	4	C3	C3	13.9715	0	4.14314	22.1488	0.428925	0.0519791	0.542021	0.421397	2.68521	0.009371	0.375	57	4	0.2359	26.17	14.39	0	东部地区	0	辽宁省	-1.1985	1.68632	0
751	2018	0	14	0	0	0	68	2	0	9	0	0	0	0	68	2	0	7	0	0	0	0	55	4	C3	C3	14.3359	0	4.18966	22.2644	0.47989	0.0113648	0.554951	0.247496	1.63139	0.005088	0.333333	68	2	0.2359	26.5	14.39	0	东部地区	0	辽宁省	-1.2962	1.76717	0
751	2019	0	14	0	0	0	56	4	0	9	0	0	0	0	56	4	0	7	0	0	0	0	50	2	C3	C3	14.3359	1.09861	4.18966	22.2461	0.426042	0.0442413	0.545238	-0.040841	1.72754	0.005616	0.333333	56	4	0.2359			0	东部地区	1	辽宁省	-1.40671	1.8597	0
755	2007	1	17	17	0	1	44	4	1	13	13	1	0	1	44	4	1	10	10	1	0	1	49	2	C2	C2	13.679	0		22.157	0.474123	0.0785002	0.267596	0.314844	2.58773	0.331494	0.333333	44	4	0.2779	55.36	0	1	中部地区	0	山西省	2.07155	0.0475844	0
756	2011	1	14	1	0	1	44	3	1	9	1	0.111111	0	1	44	3	0	7	0	0	0	0	42	3	C2	C2	13.6184	0		21.8233	0.417567	0.0265026	0.379817	0.123667	1.23774	0.000337	0.333333	44	3	0.3632	71.93	0	1	东部地区	0	山东省	-1.58848	2.01425	1
756	2013	0	14	1	0	0	51	4	0	9	1	0.111111	0	0	51	4	0	7	0	0	0	0	44	4	C2	C2	14.0855	1.09861	0.693147	22.0712	0.533215	0.0099521	0.361849	0.066678	1.1557	0	0.333333	51	4	0.3632	71.78	0	1	东部地区	1	山东省	-1.51884	1.95472	1
756	2014	0	14	1	0	0	49	4	0	7	1	0.142857	0	0	49	4	0	8	0	0	0	0	45	3	C2	C2	14.2742	1.09861	0.693147	22.169	0.549635	0.0160971	0.344491	0.132537	1.37574	0.0043	0.333333	49	4	0.3508	69.07	0	1	东部地区	0	山东省	-1.41988	1.87081	1
756	2015	0	14	1	0	0	56	4	0	8	1	0.125	0	0	50	4	0	7	0	0	0	0	56	4	C2	C2	14.3379	0	0.693147	22.2256	0.55832	0.0209275	0.367639	0.002029	1.7343	0.031817	0.375	50	4	0.3446	70.36	0	1	东部地区	1	山东省	-1.3502	1.81224	1
756	2016	0	14	1	0	0	51	4	0	8	1	0.125	0	0	51	4	0	7	0	0	0	0	57	4	C2	C2	14.6067	0	1.09861	22.2757	0.559729	0.0281714	0.362199	0.116187	1.60741	0.035978	0.375	51	4	0.3446	71.22	0	1	东部地区	1	山东省	-1.29214	1.76379	1
756	2017	0	15	2	0	0	58	7	0	8	2	0.25	0	0	58	7	0	8	0	0	0	0	53	3	C2	C2	14.7939	0	1.09861	22.386	0.510879	0.0419536	0.381138	0.124722	1.59973	0.129674	0.375	58	7	0.3294	76.89	0	1	东部地区	0	山东省	-1.17436	1.66649	1
756	2018	0	15	2	0	0	47	5	0	8	2	0.25	0	0	53	4	0	8	0	0	0	0	47	5	C2	C2	14.8224	1.60944	1.09861	22.5009	0.527302	0.0463619	0.397076	0.153276	1.13492	0.058201	0.375	53	4	0.3294	71.5	13.8956	1	东部地区	1	山东省	-1.30772	1.77676	1
756	2019	0	13	2	0	0	62	5	0	7	2	0.285714	0	0	62	5	0	7	0	0	0	0	55	3	C2	C2	14.8317	0	1.09861	22.5852	0.5167	0.0502042	0.377312	0.076452	1.2353	0.053215	0.428571	62	5	0.3294			1	东部地区	1	山东省	-1.32473	1.79094	1
758	2009	0	18	6	0	0	68		0	9	1	0.111111	0	0	68		1	10	6	0.6	1	0	51	4	B	B	14.1793	0		22.9326	0.609255	0.0281857	0.486227	-0.063303	1.66571	0.109598	0.333333	68		0.3334	48.53	0	1	东部地区	1	北京市	-1.34832	1.81067	1
758	2010	0	15	6	0	0	53		0	9	1	0.111111	0	0	53		0	7	6	0.857143	0	0	47		B	B	14.573	2.70805		22.9333	0.608447	0.0323611	0.452683	0.287321	2.4121	0.064854	0.333333	53		0.3334	46.8	0	1	东部地区	1	北京市	-1.26388	1.74032	1
758	2011	0	17	8	0	0	70		0	9	1	0.111111	0	0	70		1	9	8	0.888889	1	0	49		B	B	14.7825	1.94591	0.693147	22.9333	0.659839	0.041142	0.510996	0.682264	1.84546	0.082054	0.333333	70		0.3334	46.87	0	1	东部地区	1	北京市	-1.32797	1.79365	1
758	2012	0	17	8	0	0	55		0	9	1	0.111111	0	0	55		1	9	8	0.888889	0	1	42		B	B	14.6145	3.3673	2.3979	22.9333	0.708691	0.0146236	0.600511	0.448173	1.8051	0.082444	0.333333	55		0.3334	46.97	0	1	东部地区	1	北京市	-1.18507	1.67528	1
758	2013	1	17	8	0	1	56	3	0	9	1	0.111111	0	0	56		1	9	8	0.888889	0	1	56	3	B	B	14.6547	2.70805	3.66356	22.9333	0.628521	0.0102417	0.598595	0.231619	1.33367	0.048445	0.333333	56		0.3375	45.03	0	1	东部地区	0	北京市	-1.31188	1.78022	1
758	2014	0	17	8	0	0	50	7	0	9	1	0.111111	0	0	50	7	0	9	8	0.888889	0	0	51	4	B	B	14.4128	2.94444	4.15888	22.9333	0.667121	0.0166972	0.597945	0.020035	1.49059	0.045177	0.333333	50	7	0.3375	44.02	0	1	东部地区	0	北京市	-1.21546	1.70029	1
758	2015	1	17	8	1	0	53	3	0	9	1	0.111111	0	0	50	4	1	9	8	0.888889	1	0	53	3	B	B	14.5922	2.56495	4.48864	22.9333	0.722136	0.0128933	0.667325	0.075894	1.41306	0.086104	0.333333	50	4	0.3375	49.79	0	1	东部地区	1	北京市	-1.21225	1.69764	1
758	2016	0	17	8	0	0	75	3	0	9	1	0.111111	0	0	75	3	1	9	8	0.888889	0	1	56	3	B	B	14.9288	2.83321	4.82831	22.9333	0.720032	0.0144355	0.677543	-0.02512	1.45637	0.046572	0.333333	74	3	0.3375	47.25	0	1	东部地区	1	北京市	-1.11142	1.61508	1
758	2017	0	17	7	0	0	52	4	0	9	1	0.111111	0	0	52	4	0	10	7	0.7	0	0	52	4	B	B	14.7005	3.04452	5.01063	22.9333	0.699863	0.0164975	0.688628	-0.192891	1.33376	0.018226	0.333333	52	4	0.3375	44.67	0	1	东部地区	0	北京市	-1.12382	1.62518	1
758	2018	0	17	6	0	0	53	4	0	8	0	0	0	0	53	4	0	10	6	0.6	0	0	53	4	B	B	14.7673	3.21888	5.0876	22.9333	0.631172	0.0098697	0.603491	-0.040532	1.06844	0.031265	0.375	53	4	0.3375	46.68	0	1	东部地区	1	北京市	-1.17672	1.66842	1
758	2019	0	14	3	0	0	58	3	0	8	1	0.125	0	0	58	3	0	8	3	0.375	0	0	57	4	B	B	14.7112	2.83321	5.0876	22.9333	0.663049	-0.0459822	0.553647	-0.251592	1.17435	0.02262	0.375	58	3	0.3375			1	东部地区	1	北京市	-1.25613	1.73389	1
761	2008	0	8	0	0	0	59		0	7	0	0	0	0	59		0	3	0	0	0	0	54	2	C3	C3	12.7591	0		22.9333	0.516335	0.0050452	0.407065	0.234461	0.959396	0.009636	0.428571	59		0.751	86.56	0	1	东部地区	1	辽宁省	-1.12445	1.62569	0
761	2009	0	9	0	0	0	56	3	0	6	0	0	0	0	50	4	0	4	0	0	0	0	56	3	C3	C3	12.7939	1.60944		22.9333	0.594372	-0.0443744	0.42162	-0.080216	1.04083	0.006521	0.5	50	4	0.751	86.26	0	1	东部地区	1	辽宁省	-1.28376	1.75682	0
761	2010	0	10	0	0	0	44	4	0	7	0	0	0	0	44	4	0	5	0	0	0	0	44	4	C3	C3	13.1993	0		22.9333	0.58058	0.0257953	0.421409	0.283444	1.01421	0.0181	0.428571	44	4	0.751	87.9	0	1	东部地区	1	辽宁省	-1.24488	1.72458	0
761	2012	0	10	0	0	0	50	4	0	7	0	0	0	0	50	4	0	5	0	0	0	0	46	3	C3	C3	13.3535	0	0.693147	22.9333	0.600391	0.0018122	0.461677	-0.115802	0.900295	0.009023	0.428571	50	4	0.751	85.11	0	1	东部地区	1	辽宁省	-1.12005	1.62211	0
761	2013	0	10	0	0	0	53	3	0	7	0	0	0	0	51	4	0	5	0	0	0	0	53	3	C3	C3	13.389	1.09861	1.09861	22.9333	0.635808	0.0064911	0.489611	-0.095587	0.900295	0.014659	0.428571	51	4	0.751	84.56	0	1	东部地区	1	辽宁省	-1.23864	1.71942	0
761	2014	0	10	0	0	0	58	4	0	6	0	0	0	0	58	5	0	5	0	0	0	0	58	4	C3	C3	13.5634	1.09861	1.38629	22.9333	0.67792	0.0064037	0.515281	0.027095	0.98969	0.007506	0.5	58	5	0.751	83.68	0	1	东部地区	1	辽宁省	-1.06809	1.57993	0
761	2015	0	13	0	0	0	51	4	0	7	0	0	0	0	60	5	0	7	0	0	0	0	51	4	C3	C3	13.4372	2.56495	1.79176	22.9333	0.720229	-0.0728927	0.401175	-0.293767	1.09036	0.004204	0.428571	60	5	0.751	79.95	0	1	东部地区	1	辽宁省	-1.12899	1.62939	0
761	2016	0	13	0	0	0	57		0	7	0	0	0	0	57		0	7	0	0	0	0	54	3	C3	C3	13.4511	1.94591	2.30259	22.9333	0.754481	0.0152313	0.489855	0.009311	1.04939	0.007799	0.428571	57		0.751	79.34	15.576	1	东部地区	1	辽宁省	-1.10294	1.60818	0
761	2017	0	12	0	0	0	58		0	7	0	0	0	0	58		0	6	0	0	0	0	55	3	C3	C3	13.6674	1.60944	2.63906	22.9333	0.764294	0.0255466	0.559088	0.371938	1.01145	0.007456	0.428571	58		0.7284	74.21	0	1	东部地区	1	辽宁省	-1.09004	1.59771	0
761	2018	0	12	0	0	0	59	4	0	6	0	0	0	0	48	4	0	6	0	0	0	0	59	4	C3	C3	13.5625	0	2.63906	22.9333	0.670324	0.0173761	0.558106	0.238818	0.903821	0.146888	0.5	48	4	0.6078	80.61	19.2891	1	东部地区	1	辽宁省	-1.03303	1.55166	0
761	2019	0	13	1	0	0	61	4	0	8	1	0.125	0	0	61	4	0	6	0	0	0	0	45	4	C3	C3	13.7872	1.60944	2.63906	22.9333	0.67047	0.0091692	0.50317	0.051004	0.911933	0.150705	0.5	61	4	0.6144			1	东部地区	1	辽宁省	-1.09666	1.60309	0
767	2012	0	17	0	0	0	49		0	12	0	0	0	0	51	3	0	7	0	0	0	0	49		D	D	14.2914	0		22.9333	0.934627	0.0032961	0.179584	0.203415	1.35234	0.006722	0.333333	51	3	0.226	60.17	0	1	中部地区	1	山西省	-1.52466	1.95967	0
767	2016	0	17	0	0	0	50		0	11	0	0	0	0	50		0	9	0	0	0	0	47		D	D	13.9574	0		22.9333	0.767856	0.0030335	0.266596	-0.092259	0.985627	0.010342	0.363636	50		0.3017	57.81	10.5082	1	中部地区	1	山西省	-1.44773	1.89434	0
767	2018	0	17	0	0	0	56		0	11	0	0	0	0	55		0	9	0	0	0	0	56		D	D	14.2349	0		22.9333	0.839973	0.000979	0.276596	0.17957	1.01498	0.162656	0.363636	55		0.2887	69.15	10.0554	1	中部地区	0	山西省	-1.42495	1.87509	0
767	2019	0	14	1	0	0	50		1	9	1	0.111111	1	0	53		0	8	1	0.125	0	0	50		D	D	14.0318	1.09861		22.9333	0.843162	0.0003196	0.220641	0.070789	1.01843	0.161602	0.333333	53		0.2943			1	中部地区	0	山西省	-1.56266	1.99213	0
768	2012	0	22	2	0	0	55		0	16	1	0.0625	0	0	55		0	8	2	0.25	0	0	54		C3	C3	14.4176	0		22.9333	0.584421	0.0089557	0.811125	0.758335	1.31615	0.051751	0.375	55		0.5512	63.24	9.4752	1	西部地区	0	陕西省	-1.17965	1.67083	0
768	2013	0	22	1	0	0	44		0	16	0	0	0	0	44		1	8	1	0.125	0	1	51		C3	C3	14.5913	1.60944		22.9333	0.615896	0.0114281	0.810604	0.108923	1.3779	0.056872	0.375	44		0.5512	63.4	9.3716	1	西部地区	0	陕西省	-1.27018	1.74554	0
768	2014	0	22	3	0	0	50		0	14	2	0.142857	0	0	55		0	9	1	0.111111	0	0	50		C3	C3	14.4001	0	0.693147	22.9333	0.620594	0.0110331	0.804164	0.22634	1.99706	0.077571	0.357143	55		0.4	63.74	6.1918	1	西部地区	0	陕西省	-1.15838	1.6534	0
768	2015	0	18	2	0	0	48	5	0	13	2	0.153846	0	0	48	5	0	6	0	0	0	0	51	4	C3	C3	14.4876	0	1.38629	22.9333	0.547784	0.0122967	0.806666	0.137639	2.35679	0.095553	0.384615	48	5	0.3818	64.18	5.9647	1	西部地区	0	陕西省	-1.13357	1.63312	0
768	2016	1	18	2	0	1	52	5	1	10	2	0.2	0	1	52	5	0	9	0	0	0	0	56	5	C3	C3	14.4348	0	2.19722	22.9333	0.548585	0.0116016	0.794087	0.083186	2.07924	0.106009	0.5	52	5	0.3818	65.35	6.1091	1	西部地区	0	陕西省	-0.940192	1.47745	0
768	2017	0	21	1	0	0	61	5	0	14	1	0.0714286	0	0	61	5	0	11	0	0	0	0	56	4	C3	C3	14.4253	0	2.30259	22.9333	0.566791	0.0116441	0.805252	0.189772	1.73132	0.107994	0.357143	61	5	0.3818	64.02	6.1091	1	西部地区	1	陕西省	-1.04638	1.5624	0
768	2018	0	22	1	0	0	50	4	0	14	1	0.0714286	0	0	55	5	0	12	0	0	0	0	50	4	C3	C3	14.4569	1.09861	2.3979	22.9333	0.596783	0.0106042	0.819249	0.076877	1.37446	0.10865	0.357143	55	5	0.3818	64.55	6.0594	1	西部地区	1	陕西省	-1.14233	1.64027	0
768	2019	0	18	0	0	0	44	4	0	13	0	0	0	0	58	4	0	8	0	0	0	0	44	4	C3	C3	14.4543	0	2.3979	22.9333	0.659529	0.0116696	0.830009	0.024797	1.59932	0.097731	0.384615	58	4	0.3818			1	西部地区	0	陕西省	-1.21248	1.69783	0
777	2008	0	14	0	0	0	38	4	0	9	0	0	0	0	38	4	0	6	0	0	0	0	39	3	C3	C3	13.4715	1.60944		21.6049	0.277993	0.0449149	0.647355	0.294682	2.35304	0.001996	0.333333	38	4	0.2753	48.44	0	1	东部地区	0	江苏省	-1.3814	1.83841	1
777	2010	0	13	0	0	0	50	3	0	9	0	0	0	0	49	5	0	5	0	0	0	0	50	3	C3	C3	13.7507	0	0.693147	21.6049	0.346502	0.0354197	0.669457	0.043455	5.58504	0.025175	0.333333	49	5	0.2606	50.01	0	1	东部地区	1	江苏省	-1.34522	1.80807	1
777	2011	0	13	0	0	0	41	4	0	9	0	0	0	0	41	4	0	5	0	0	0	0	51	3	C3	C3	13.9897	0	1.09861	21.6049	0.377679	0.034453	0.658447	0.22512	3.08022	0.029092	0.333333	41	4	0.2606	49.82	0	1	东部地区	0	江苏省	-1.49533	1.9347	1
777	2012	0	13	0	0	0	53	4	0	9	0	0	0	0	53	4	0	5	0	0	0	0	46	3	C3	C3	14.0018	1.09861	1.09861	21.6049	0.409436	0.0319925	0.615379	0.115702	2.77672	0.019541	0.333333	53	4	0.2606	46.97	0	1	东部地区	1	江苏省	-1.32669	1.79258	1
777	2013	0	13	0	0	0	47	3	0	9	0	0	0	0	57	3	0	5	0	0	0	0	47	3	C3	C3	14.0656	0	1.09861	21.6049	0.420844	0.0339088	0.607003	0.159439	2.53441	0.010497	0.333333	57	3	0.1792	45.54	0	1	东部地区	1	江苏省	-1.45495	1.90045	1
777	2014	0	13	0	0	0	44	4	0	9	0	0	0	0	44	4	0	5	0	0	0	0	54	3	C3	C3	14.0299	0	1.09861	21.6049	0.390611	0.0390211	0.607813	0.105193	6.63945	0.009752	0.333333	44	4	0.1792	34.99	0	1	东部地区	0	江苏省	-1.30191	1.77192	1
777	2015	0	14	0	0	0	62	3	0	9	0	0	0	0	62	3	0	5	0	0	0	0	46	3	C3	C3	13.9436	0	1.38629	21.6049	0.382072	0.0439967	0.625805	-0.005541	6.99367	0.013838	0.333333	62	3	0.1792	31.45	0	1	东部地区	1	江苏省	-1.25973	1.73688	1
777	2016	0	13	1	0	0	56	5	0	9	1	0.111111	0	0	56	5	0	5	0	0	0	0	56	3	C3	C3	14.1286	1.09861	1.38629	21.6049	0.330283	0.0531315	0.641945	-0.065471	4.93046	0.018154	0.333333	56	5	0.1792	31.58	0	1	东部地区	1	江苏省	-1.24402	1.72386	1
777	2017	0	13	1	0	0	52	5	0	9	1	0.111111	0	0	52	5	0	6	0	0	0	0	44	3	C3	C3	14.3856	0	1.38629	21.6049	0.377156	0.0193752	0.679405	-0.09646	3.22514	0.006734	0.333333	52	5	0.1792	31.89	0	1	东部地区	0	江苏省	-1.24856	1.72762	1
777	2018	0	13	1	0	0	48	3	0	9	1	0.111111	0	0	59	2	0	6	0	0	0	0	48	3	C3	C3	14.2239	0	1.38629	21.6049	0.398286	0.045658	0.660303	0.403337	2.15433	0.003067	0.333333	59	2	0.1792	32.04	0	1	东部地区	1	江苏省	-1.38831	1.84422	1
777	2019	0	13	0	0	0	49	4	0	9	0	0	0	0	49	4	0	6	0	0	0	0	39	5	C3	C3	14.5836	0	1.38629	21.6064	0.391127	0.0561314	0.633014	0.032267	2.37149	0.000463	0.333333	49	4	0.1792			1	东部地区	1	江苏省	-1.48541	1.92628	1
778	2009	0	16	0	0	0	54	3	0	9	0	0	0	0	54	3	0	8	0	0	0	0	53	4	C3	C3	14.6366	2.3979	0.693147	22.9333	0.452705	0.0584792	0.683855	0.225655	1.34968	0.124115	0.444444	54	3	0.4933	56.43	0	1	东部地区	0	河北省	-1.27437	1.74902	0
778	2010	0	15	0	0	0	44	5	0	9	0	0	0	0	44	5	0	7	0	0	0	0	38	4	C3	C3	14.7318	1.60944	0.693147	22.9333	0.548247	0.057832	0.603747	0.493586	1.19947	0.093121	0.444444	44	5	0.4933	54.76	0	1	东部地区	1	河北省	-1.18998	1.67931	0
778	2011	0	15	0	0	0	51	4	0	9	0	0	0	0	51	4	0	7	0	0	0	0	51	4	C3	C3	14.8522	2.19722	1.09861	22.9333	0.589636	0.0536286	0.539014	0.396242	0.992656	0.095012	0.444444	51	4	0.5001	55.31	0	1	东部地区	0	河北省	-1.2435	1.72344	0
778	2012	0	15	1	0	0	43	4	0	9	1	0.111111	0	0	43	4	0	7	0	0	0	0	56	4	C3	C3	14.5856	2.19722	1.79176	22.9333	0.651748	0.0377085	0.483222	0.119721	0.990942	0.083188	0.333333	43	4	0.5001	55.64	0	1	东部地区	0	河北省	-1.21582	1.70058	0
778	2013	0	15	1	0	0	50	3	0	9	1	0.111111	0	0	50	3	0	7	0	0	0	0	57	4	C3	C3	14.6085	1.60944	2.30259	22.9333	0.662497	0.0211858	0.509573	0.071377	0.977119	0.234443	0.333333	50	3	0.4538	63.15	0	1	东部地区	1	河北省	-1.23356	1.71522	0
778	2014	0	15	1	0	0	59	3	0	9	1	0.111111	0	0	59	3	0	7	0	0	0	0	42	4	C3	C3	13.8999	2.70805	2.30259	22.9333	0.667699	0.0104498	0.490946	-0.035249	1.10471	0.072956	0.333333	59	3	0.4538	51.1	0	1	东部地区	0	河北省	-1.19821	1.68608	0
778	2015	0	13	2	0	0	52	4	0	9	2	0.222222	0	0	52	4	0	5	0	0	0	0	55	4	C3	C3	14.5994	3.21888	3.09104	22.9333	0.640095	0.0091807	0.453921	-0.177037	1.12144	0.025993	0.333333	52	4	0.4538	47.6	0	1	东部地区	1	河北省	-1.24446	1.72423	0
778	2016	0	14	1	0	0	65	7	0	9	1	0.111111	0	0	65	7	0	7	0	0	0	0	35	4	C3	C3	14.7075	1.94591	3.7612	22.9333	0.625549	0.0091431	0.475324	0.042559	1.02319	0.070043	0.333333	65	7	0.4538	48.9	0	1	东部地区	0	河北省	-1.14925	1.64593	0
778	2017	0	14	0	0	0	45	4	0	9	0	0	0	0	50	5	0	6	0	0	0	0	45	4	C3	C3	14.9175	3.29584	4.00733	22.9333	0.579449	0.0217331	0.479873	-0.208848	1.02106	0.056477	0.333333	50	5	0.39	47.22	0	1	东部地区	0	河北省	-1.12984	1.63008	0
778	2018	0	15	0	0	0	56	3	0	9	0	0	0	0	51	5	0	7	0	0	0	0	56	3	C3	C3	15.0623	2.83321	4.14314	22.9333	0.581242	0.0392396	0.514386	-0.017429	0.949425	0.060097	0.333333	51	5	0.3996	50.63	0	1	东部地区	0	河北省	-1.22754	1.71025	0
778	2019	0	13	0	0	0	52	5	0	8	0	0	0	0	52	5	0	6	0	0	0	0	47	4	C3	C3	14.9891	2.70805	4.14314	22.9333	0.548986	0.0320014	0.474486	0.008449	0.925471	0.050742	0.375	52	5	0.3996			1	东部地区	0	河北省	-1.29654	1.76745	0
782	2008	0	15	0	0	0	35	3	0	9	0	0	0	0	35	3	0	6	0	0	0	0	40	3	C2	C2	14.0202	0		21.6049	0.516394	-0.0955238	0.285277	0.128788	1.05165	0.0741	0.333333	35	3	0.2023	29.99	13.4853	0	东部地区	1	广东省	-1.4411	1.88873	0
782	2018	0	14	4	0	0	54	3	1	8	3	0.375	0	1	36	4	0	7	2	0.285714	0	0	54	3	C2	C2	14.6337	1.38629		21.7857	0.488762	0.0132061	0.524978	0.071536	1.2469	0.000218	0.375	36	4	0.2933	41.65	12.7114	0	东部地区	1	广东省	-1.43566	1.88413	0
782	2019	0	15	3	0	0	67	3	0	8	3	0.375	0	0	67	3	0	8	1	0.125	0	0	50	3	C2	C2	14.2299	1.38629		21.7029	0.450844	0.0040636	0.464651	-0.216806	1.14036	7e-06	0.375	67	3	0.2933			0	东部地区	1	广东省	-1.4652	1.90913	0
786	2007	1	15	15	1	0	35		1	9	9	1	1	0	35		1	8	8	1	1	0	35		C3	C3	13.331	0	0.693147	22.3979	0.611246	0.0477254	0.400563	0.13014	1.58064	0.003786	0.333333	35		0.524	53.8	22.5112	1	东部地区	1	北京市	1.96298	0.0595798	1
786	2008	0	15	1	0	0	36		0	9	1	0.111111	0	0	36		0	9	0	0	0	0	36		C3	C3	13.3723	2.19722	1.38629	22.334	0.545229	0.0581926	0.302949	-0.205867	1.10858	0	0.333333	36		0.524	53.36	27.6187	1	东部地区	0	北京市	-1.32375	1.79013	1
786	2009	0	14	1	0	0	37		0	9	1	0.111111	0	0	39	4	0	8	0	0	0	0	37		C3	C3	13.4814	0	1.79176	22.514	0.543898	0.0773067	0.339958	0.312034	2.20402	0.197053	0.333333	39	4	0.524	68.81	28.8247	1	东部地区	0	北京市	-1.45162	1.89763	1
786	2010	0	13	1	0	0	32		0	9	1	0.111111	0	0	32		0	7	0	0	0	0	32		C3	C3	13.8738	1.60944	2.30259	22.7189	0.562323	0.083046	0.292707	0.334058	1.89822	0.142452	0.333333	33		0.524	65.42	20.9964	1	东部地区	0	北京市	-1.32595	1.79196	1
786	2011	0	13	1	0	0	57	2	0	9	1	0.111111	0	0	57	2	0	7	0	0	0	0	57	2	C3	C3	14.221	0	2.56495	22.8651	0.560453	0.0883023	0.275257	0.366221	1.41759	0.170202	0.333333	57	2	0.524	64.79	20.9964	1	东部地区	0	北京市	-1.32377	1.79014	1
786	2012	0	15	1	0	0	58	2	0	9	1	0.111111	0	0	58	2	0	8	0	0	0	0	58	2	C3	C3	14.2855	1.09861	2.63906	22.9333	0.526314	0.0992813	0.270761	0.119956	1.73762	0.212996	0.333333	58	2	0.524	63.42	20.9964	1	东部地区	0	北京市	-1.11458	1.61765	1
786	2013	0	14	1	0	0	41		0	9	1	0.111111	0	0	41		0	7	0	0	0	0	59	4	C3	C3	14.391	1.09861	2.94444	22.9333	0.487038	0.118809	0.295034	0.120405	1.5823	0.170017	0.333333	41		0.524	63.79	20.9964	1	东部地区	0	北京市	-1.29878	1.76931	1
786	2014	0	12	2	0	0	42		0	9	2	0.222222	0	0	42		0	5	0	0	0	0	55		C3	C3	14.5426	3.46574	3.17805	22.9333	0.362489	0.109861	0.376085	0.107469	1.71585	0.210338	0.333333	42		0.452	62.25		1	东部地区	0	北京市	-1.16587	1.65953	1
786	2015	1	13	2	0	1	43		1	9	2	0.222222	0	1	43		0	6	0	0	0	0	37		C3	C3	14.5584	3.80666	3.61092	22.9333	0.319232	0.089367	0.314592	-0.089675	1.73056	0.114287	0.333333	43		0.452	53.98	24.1723	1	东部地区	0	北京市	-1.21614	1.70084	1
786	2016	1	13	2	0	1	48		1	9	2	0.222222	0	1	48		0	6	0	0	0	0	39		C3	C3	14.7602	3.46574	4.06044	22.9333	0.270823	0.102123	0.330193	0.080107	1.59283	0.137419	0.333333	48		0.3573	60.59	21.0414	1	东部地区	0	北京市	-1.14674	1.64388	1
786	2017	0	13	2	0	0	42		0	9	2	0.222222	0	0	46		0	6	0	0	0	0	42		C3	C3	15.0457	4.07754	4.43082	22.9333	0.224386	0.14617	0.343298	0.368837	2.62887	0.142954	0.333333	46		0.3573	57.35	21.0414	1	东部地区	0	北京市	-1.11477	1.6178	1
786	2018	0	13	2	0	0	42		0	9	2	0.222222	0	0	47		0	6	0	0	0	0	42		C3	C3	15.1298	3.93183	4.59512	22.9333	0.193719	0.138523	0.315605	0.12545	1.56033	0.163169	0.333333	47		0.3783	60.66	22.1116	1	东部地区	0	北京市	-1.18853	1.67812	1
786	2019	0	12	2	0	0	53		0	9	2	0.222222	0	0	53	2	0	5	0	0	0	0	53		C3	C3	15.1298	3.13549	4.59512	22.9333	0.322458	0.0212728	0.295149	0.060335	2.61261	0.17745	0.333333	53	2	0.3783			1	东部地区	0	北京市	-1.24106	1.72142	1
787	2010	0	7	0	0	0	42		0	5	0	0	0	0	42		0	2	0	0	0	0	43		C3	C3	12.5426	0		21.6049	0.745663	-0.0197993	0.843105			0.0667	0.4	42		0.1179	25.82	5.7771	0	东部地区	1	广东省			0
787	2011	0	8	0	0	0	36		0	5	0	0	0	0	36		0	3	0	0	0	0	39	4	C3	C3	12.8992	0		21.6049	0.0982753	0.0214564	0.84596			0.0534	0.4	36		0.1742	38.41	3.7534	0	东部地区	1	广东省			0
788	2013	0	14	1	0	0	32		0	9	1	0.111111	0	0	42		0	7	0	0	0	0	32		C2	C2	13.3555	0		22.1653	0.721491	0.0177151	0.489967	0.189189	2.53256	0.063224	0.333333	42		0.2858	55.78	20.502	1	西部地区	1	重庆市	-1.47436	1.9169	0
789	2015	1	16	1	0	1	65	2	1	9	1	0.111111	0	1	65	2	0	7	0	0	0	0	52	3	C3	C3	14.2719	0	0.693147	22.9214	0.546393	0.0380677	0.340578	-0.164562	1.25139	0.01211	0.333333	65	2	0.4258	49.73	7.707	1	中部地区	1	江西省	-1.23126	1.71332	0
789	2016	1	16	1	0	1	66	2	1	9	1	0.111111	0	1	66	2	0	7	0	0	0	0	54	2	C3	C3	14.1573	0	0.693147	22.861	0.482544	0.0455873	0.322964	0.013387	1.18745	0.076157	0.333333	66	2	0.4258	52.4	5.8207	1	中部地区	1	江西省	-1.15553	1.65106	0
789	2017	0	13	1	0	0	38	2	0	8	1	0.125	0	0	56	4	0	5	0	0	0	0	38	2	C3	C3	14.5622	0	0.693147	22.8484	0.446705	0.100552	0.326609	0.253818	1.38611	0.110545	0.375	56	4	0.4258	54.7	5.8207	1	中部地区	1	江西省	-1.09849	1.60458	0
789	2018	0	14	0	0	0	51	4	0	9	0	0	0	0	51	4	0	6	0	0	0	0	58	3	C3	C3	14.7072	2.19722	0.693147	22.9333	0.393845	0.182799	0.43635	0.438933	1.18677	0.063492	0.333333	51	4	0.4258	55.96	5.8207	1	中部地区	0	江西省	-1.27189	1.74696	0
789	2019	0	14	0	0	0	55	5	0	9	0	0	0	0	55	5	0	6	0	0	0	0	59	3	C3	C3	14.7478	0	0.693147	22.9333	0.362792	0.174026	0.390602	0.115886	1.41154	0.013219	0.333333	55	5	0.4258			1	中部地区	1	江西省	-1.36696	1.82629	0
790	2011	0	15	1	0	0	43	3	0	9	1	0.111111	0	0	43	3	0	9	0	0	0	0	37	3	C2	C2	13.9732	0		21.6049	0.428828	0.0233424	0.604263	0.127759	4.4024	0.000953	0.333333	43	3	0.2311	28.14	15.5075	0	西部地区	1	四川省	-1.53587	1.96924	1
790	2012	0	15	1	0	0	32	4	0	9	1	0.111111	0	0	32	4	0	9	0	0	0	0	32	4	C2	C2	14.0126	0	0.693147	21.6049	0.401343	0.0359299	0.603771	0.052618	3.37804	0.007321	0.333333	33	4	0.2252	28.3	15.1116	0	西部地区	0	四川省	-1.4195	1.87049	1
790	2013	1	14	1	0	1	38	5	1	8	1	0.125	0	1	38	5	0	9	0	0	0	0	45	4	C2	C2	14.0296	1.60944	2.48491	21.6049	0.421391	0.0494777	0.590243	0.133118	4.28898	0.000223	0.375	38	5	0.2215	27.1	14.8634	0	西部地区	1	四川省	-1.48279	1.92405	1
790	2014	0	12	2	0	0	39	5	0	7	2	0.285714	0	0	39	5	0	7	0	0	0	0	41	7	C2	C2	14.2615	0	2.56495	21.6049	0.404916	0.0622026	0.625036	-0.197007	4.05288	0.006486	0.428571	39	5	0.1886	25.84	12.342	0	西部地区	1	四川省	-1.30451	1.77408	1
790	2015	0	12	3	0	0	52	3	0	7	3	0.428571	0	0	52	3	0	6	0	0	0	0	42	7	C2	C2	14.134	0	2.63906	21.6049	0.369928	-0.0404041	0.595003	-0.122875	8.36225	0.027347	0.428571	52	3	0.1808	25.37	5.0624	0	西部地区	0	四川省	-1.1892	1.67867	1
790	2016	0	12	2	0	0	43	3	0	9	2	0.222222	0	0	44	4	0	6	0	0	0	0	43	3	C2	C2	13.8159	0	2.63906	21.6049	0.38971	0.0756139	0.689891	0.241484	5.75774	0.032459	0.333333	44	4	0.1808	32.52	2.533	0	西部地区	1	四川省	-1.3313	1.79643	1
790	2017	0	12	2	0	0	53	4	0	9	2	0.222222	0	0	53	4	0	5	0	0	0	0	46	3	C2	C2	14.1508	0	2.70805	21.6049	0.367401	0.129457	0.776076	0.02739	2.79834	0.009451	0.333333	53	4	0.1808	35.89	2.533	0	西部地区	1	四川省	-1.32807	1.79374	1
790	2018	0	13	2	0	0	45	3	1	9	2	0.222222	0	1	52	5	0	6	0	0	0	0	45	3	C2	C2	14.1335	0	2.77259	21.6049	0.229271	0.0287512	0.72571	0.071865	2.36768	0.001084	0.333333	52	5	0.1808	29.35	2.533	0	西部地区	0	四川省	-1.41905	1.87011	1
790	2019	0	13	1	0	0	46	3	0	9	1	0.111111	0	0	55	4	0	6	0	0	0	0	46	3	C2	C2	14.1449	0	2.77259	21.6049	0.226426	0.0541349	0.750209	0.176697	2.72073	0.002609	0.333333	55	4	0.1808			0	西部地区	1	四川省	-1.52023	1.9559	1
792	2014	0	16	1	0	0	54	3	0	11	1	0.0909091	0	0	42	3	0	7	0	0	0	0	54	3	C2	C2	14.1212	1.60944		22.9333	0.716052	0.0196082	0.166999	0.293998	1.16445	0.055812	0.363636	42	3	0.3099	74.84	0	1	西部地区	1	青海省	-1.32394	1.79029	0
792	2015	0	15	1	0	0	52	2	0	11	1	0.0909091	0	0	52	2	0	6	0	0	0	0	54	4	C2	C2	14.4339	1.09861	0.693147	22.9333	0.696674	0.0067428	0.208373	0.038939	1.25448	0.072849	0.363636	52	2	0.2703	66.87	0	1	西部地区	1	青海省	-1.28142	1.75487	0
792	2016	0	16	2	0	0	43	3	0	11	2	0.181818	0	0	43	3	0	7	1	0.142857	0	0	43	4	C2	C2	14.3124	0	0.693147	22.9333	0.682064	0.0025268	0.181153	-0.047608	1.10285	0.080167	0.363636	43	3	0.2703	66.75	0	1	西部地区	1	青海省	-1.23277	1.71456	0
792	2017	1	15	3	1	0	54	4	1	11	2	0.181818	1	0	54	4	1	6	2	0.333333	1	0	54	4	C2	C2	13.9889	2.56495	1.09861	22.9333	0.730204	-0.0520321	0.199136	0.128835	1.21558	0.025963	0.363636	54	4	0.2703	62.61	0	1	西部地区	1	青海省	-1.2075	1.69373	0
792	2018	0	16	2	0	0	50	2	0	11	2	0.181818	0	0	54	3	0	7	1	0.142857	0	0	50	2	C2	C2	13.6647	3.43399	1.60944	22.9333	0.749489	-0.0480091	0.159999	0.529115	1.02202	0.043433	0.363636	54	3	0.2703	63.05	0	1	西部地区	1	青海省	-1.3238	1.79017	0
792	2019	1	16	2	1	0	56	4	1	10	2	0.2	1	0	56	4	1	7	1	0.142857	1	0	56	4	C2	C2	13.9266	1.94591	1.60944	22.9333	0.943285	-0.343474	0.407604	-0.002267	3.53363	0.005537	0.4	56	4	0.2703			1	西部地区	1	青海省	-1.27155	1.74668	0
793	2012	0	15	1	0	0	51	3	0	9	1	0.111111	0	0	49	4	0	8	0	0	0	0	51	3	R	R	15.619	0		22.5257	0.358177	0.0879902	0.376254	0.079477		0.055944	0.333333	49	4	0.1965	44.94	9.6238	1	东部地区	1	海南省			0
793	2014	0	13	0	0	0	51	3	0	9	0	0	0	0	51	3	0	6	0	0	0	0	52	4	R	R	16.1005	0		22.9333	0.329183	0.0962419	0.355266	0.053382	2.74535	0.03655	0.333333	51	3	0.1352	41.93	9.5969	1	东部地区	0	海南省	-1.25112	1.72975	0
793	2016	0	13	2	0	0	52	4	0	9	2	0.222222	0	0	40	7	0	5	1	0.2	0	0	52	4	R	R	15.7652	1.09861		22.9333	0.255733	0.0764247	0.420558	0.054752	2.39614	0.215225	0.333333	40	7	0.0848	28.62	3.0468	1	东部地区	0	海南省	-1.12985	1.63009	0
793	2017	0	14	1	0	0	51	3	0	9	0	0	0	0	51	3	0	5	1	0.2	0	0	53	4	R	R	15.8768	1.09861		22.9333	0.360029	0.0266979	0.360741	-0.248536	1.84167	0.315204	0.333333	51	3	0.0848	39.45	3.5294	1	东部地区	0	海南省	-1.00344	1.5279	0
793	2018	0	10	1	0	0	52	3	0	6	0	0	0	0	52	3	0	4	1	0.25	0	0	34	4	R	R	15.8907	2.19722		22.9333	0.575683	-0.343474	0.32042	0.106376	1.21356	0.242386	0.5	52	3	0.0848	35.49	8.6111	1	东部地区	0	海南省	-0.964855	1.49706	0
795	2015	0	13	2	0	0	51	4	0	9	1	0.111111	0	0	51	4	0	6	1	0.166667	0	0	40	3	C3	C3	13.7429	2.19722		21.6049	0.382267	-0.0307936	0.599236	0.445706	3.3603	0.045702	0.333333	51	4	0.4229	51.38	12.687	0	中部地区	0	山西省	-1.37005	1.82889	0
795	2016	0	11	1	0	0	50	3	0	9	1	0.111111	0	0	33	3	0	4	0	0	0	0	50	3	C3	C3	13.6815	0	1.60944	21.6495	0.20797	0.012427	0.65885	0.465252	2.31082	0.019896	0.333333	33	3	0.3938	56.71	11.814	0	中部地区	0	山西省	-1.37294	1.83131	0
795	2017	0	11	1	0	0	49	2	0	9	1	0.111111	0	0	42	3	0	4	0	0	0	0	49	2	C3	C3	14.1303	2.70805	1.94591	21.6884	0.199601	0.0393977	0.684123	0.124798	2.24845	0.020159	0.333333	42	3	0.3938	56.54	16.329	0	中部地区	0	山西省	-1.28545	1.75822	0
795	2018	0	11	1	0	0	53	4	0	9	1	0.111111	0	0	53	4	0	4	0	0	0	0	35	3	C3	C3	14.152	1.60944	2.89037	21.7725	0.222516	0.0424591	0.708923	0.149712	1.56892	0.019446	0.333333	53	4	0.3938	56.62	16.329	0	中部地区	0	山西省	-1.35292	1.81452	0
795	2019	0	10	1	0	0	33	4	0	8	1	0.125	0	0	55	4	0	3	0	0	0	0	33	4	C3	C3	14.0931	0	2.89037	21.9609	0.309282	0.0425644	0.725916	0.17686	2.40792	0.024247	0.375	55	4	0.3938			0	中部地区	1	山西省	-1.37443	1.83256	0
796	2018	0	16	1	0	0	35	3	0	11	1	0.0909091	0	0	77		0	7	0	0	0	0	35	3	L	L	14.2214	1.09861		22.5315	0.608923	0.0358374	0.751027	0.016693	1.54911	0.083873	0.363636	74		0.3181	77.14	33.5617	0	西部地区	1	陕西省	-1.2007	1.68813	0
800	2011	0	12	0	0	0	49		0	8	0	0	0	0	49		0	5	0	0	0	0	42		C3	C3	14.3229	0		22.9333	0.486026	0.0100288	0.630436	-0.126008	1.37192	0.163004	0.375	49		0.5303	61.45	0	1	中部地区	1	吉林省	-1.21715	1.70168	0
800	2019	0	13	0	0	0	50		0	8	0	0	0	0	50		0	6	0	0	0	0	50		C3	C3	15.0181	2.94444		22.9333	0.587124	0.0019476	0.506253	0.083836	1.41211	0.030608	0.375	50		0.5303			1	中部地区	1	吉林省	-1.30405	1.7737	0
801	2010	0	13	0	0	0	38	4	0	7	0	0	0	0	46	4	0	8	0	0	0	0	38	4	C3	C3	12.3252	1.94591		21.6049	0.650275	0.0225772	0.783017	2.66692	1.68893	0.0591	0.428571	46	4	0.6407	72.15	0	1	西部地区	1	四川省	-1.52967	1.96395	1
801	2011	0	13	0	0	0	46		0	7	0	0	0	0	47	4	0	8	0	0	0	0	46		C3	C3	13.1806	0	0.693147	21.6049	0.588181	0.0284573	0.783529	-0.328562	1.60245	0.0044	0.428571	47	4	0.6407	66.18	0	1	西部地区	0	四川省	-1.3806	1.83774	1
801	2012	0	13	0	0	0	47		0	7	0	0	0	0	55	4	0	8	0	0	0	0	47		C3	C3	13.3225	1.60944	1.09861	21.7659	0.506198	0.0240647	0.844732	0.233587	1.40591	0.09543	0.428571	55	4	0.5294	71.72	0	1	西部地区	0	四川省	-1.18719	1.67702	1
801	2013	0	13	0	0	0	45	4	0	7	0	0	0	0	45	4	0	8	0	0	0	0	55		C3	C3	13.3212	1.94591	1.94591	21.883	0.539606	0.0236966	0.773536	-0.103751	2.12303	0.054358	0.428571	45	4	0.5294	65.35	0	1	西部地区	0	四川省	-1.3041	1.77374	1
801	2014	0	12	0	0	0	66		0	7	0	0	0	0	66		0	7	0	0	0	0	51	4	C3	C3	13.3761	2.63906	2.56495	21.8185	0.482847	0.0261456	0.753919	-0.09393	3.13187	0.11181	0.428571	66		0.5294	67.14	0	1	西部地区	0	四川省	-1.1217	1.62345	1
801	2015	0	12	0	0	0	67	3	0	7	0	0	0	0	67	3	0	7	0	0	0	0	46	4	C3	C3	13.3863	3.21888	3.61092	22.283	0.517891	0.0490632	0.857478	0.489757	3.61268	0.175523	0.428571	67	3	0.4761	61.81	0	1	西部地区	0	四川省	-1.08131	1.59064	1
801	2016	0	12	0	0	0	48	4	0	7	0	0	0	0	48	4	0	7	0	0	0	0	45	4	C3	C3	13.4	3.13549	4.07754	22.3542	0.532695	0.0389409	0.870646	0.17412	2.68699	0.113578	0.428571	48	4	0.4761	59.03	0	1	西部地区	0	四川省	-1.07835	1.58824	1
801	2017	0	12	0	0	0	48	4	0	7	0	0	0	0	54	4	0	7	0	0	0	0	48	4	C3	C3	13.2357	3.71357	4.40672	22.3318	0.526438	0.000163	0.871785	-0.19168	1.71159	0.050849	0.428571	54	4	0.4761	56.99	0	1	西部地区	0	四川省	-1.0497	1.56509	1
801	2018	0	12	0	0	0	45	3	0	7	0	0	0	0	45	3	0	7	0	0	0	0	55	4	C3	C3	13.3948	3.43399	4.70953	22.412	0.550798	0.0167378	0.886279	0.198979	1.3781	0.046666	0.428571	45	3	0.4761	56.59	0	1	西部地区	0	四川省	-1.18768	1.67742	1
801	2019	0	8	0	0	0	55	5	0	5	0	0	0	0	55	5	0	5	0	0	0	0	47	4	C3	C3	13.4459	3.13549	4.70953	22.4216	0.554059	0.0046224	0.889323	-0.212388	1.57339	0.047135	0.571429	55	5	0.4761			1	西部地区	0	四川省	-1.08322	1.59218	1
803	2017	0	13	0	0	0	52		0	9	0	0	0	0	52		0	5	0	0	0	0	40		C3	C3	14.1862	0		21.6049	0.884223	0.0297313	0.429678	2.66692	4.58065	0.0991	0.333333	52		0.2351	64.52	0	1	西部地区	1	四川省	-1.43588	1.88432	1
803	2018	0	12	0	0	0	52	3	0	9	0	0	0	0	52	3	0	4	0	0	0	0	35	3	C3	C3	14.2806	0		21.6049	0.868883	0.004878	0.583449	0.641987	2.39991	0.0882	0.333333	52	3	0.2351	64.29		1	西部地区	1	四川省	-1.39188	1.84722	1
806	2007	1	11	10	0	1	45	3	0	9	8	0.888889	0	0	43	4	1	5	5	1	0	1	45	3	C3	C3	13.1633	1.94591		22.0434	0.579019	0.0069944	0.472318	0.724112	1.6472	0.0344	0.333333	43	4	0.1555	21.62	10.532	0	西部地区	1	广西壮族自治区	1.91966	0.064981	0
806	2008	0	8	0	0	0	38	5	0	7	0	0	0	0	38	5	0	4	0	0	0	0	38	5	C3	C3	13.0141	0	1.60944	21.908	0.657398	-0.0567597	0.538301	0.002595	1.1746	0.0095	0.428571	38	5	0.1555	17.9	10.532	0	西部地区	0	广西壮族自治区	-1.25518	1.73311	0
806	2009	0	8	0	0	0	65	3	0	6	0	0	0	0	65	3	0	4	0	0	0	0	65	3	C3	C3	13.0141	0	1.94591	21.8236	0.597599	0.0150573	0.6379	-0.429214	2.18061	0.0095	0.5	65	3	0.1468	17.37	7.0068	0	西部地区	0	广西壮族自治区	-1.31851	1.78576	0
806	2010	0	9	0	0	0	61		0	7	0	0	0	0	61		0	4	0	0	0	0	41	5	C3	C3	13.1753	0	2.48491	21.7885	0.638827	-0.0247398	0.621445	-0.02493	2.08177	0	0.428571	61		0.1468	16.75	7.0068	0	西部地区	0	广西壮族自治区	-1.28686	1.7594	0
806	2011	0	9	0	0	0	41	3	0	7	0	0	0	0	41	3	0	5	0	0	0	0	48	7	C3	C3	12.9826	0	2.77259	21.6553	0.672024	-0.0738517	0.59101	-0.019584	1.69409	2e-06	0.428571	41	3	0.1468	17.28	7.0068	0	西部地区	0	广西壮族自治区	-1.41926	1.87028	0
806	2012	0	8	0	0	0	43	5	0	6	0	0	0	0	43	5	0	5	0	0	0	0	43	5	C3	C3	12.9826	1.09861	3.21888	21.6049	0.589718	0.0122599	0.498075	-0.000282	1.7208	0.0081	0.5	43	5	0.1475	18.15	7.0402	0	西部地区	0	广西壮族自治区	-1.2065	1.6929	0
806	2013	0	9	0	0	0	64		0	6	0	0	0	0	64		0	6	0	0	0	0	44	3	C3	C3	12.9826	0	3.4012	21.6049	0.586284	0.0059392	0.520956	-0.180955	1.80783	0.0143	0.5	64		0.1332	16.89	6.3576	0	西部地区	0	广西壮族自治区	-1.26112	1.73803	0
806	2014	0	11	0	0	0	33	3	0	7	0	0	0	0	55	4	0	7	0	0	0	0	33	3	C3	C3	12.9826	1.09861	3.49651	21.6049	0.617742	0.0104311	0.630873	0.022762	3.428	0.064217	0.428571	55	4	0.1475	25.44	7.0402	0	西部地区	0	广西壮族自治区	-1.2123	1.69768	0
806	2015	1	12	1	0	1	50	5	1	7	1	0.142857	0	1	50	5	0	6	0	0	0	0	55		C3	C3	12.9854	0	3.61092	21.7165	0.234055	0.0379968	0.669833	0.037949	8.43647	0.074509	0.428571	50	5	0.4594	53.76	22.8102	0	西部地区	0	广西壮族自治区	-1.10471	1.60962	0
806	2016	0	11	1	0	0	56		0	7	1	0.142857	0	0	45	5	0	6	1	0.166667	0	0	56		C3	C3	13.9715	1.09861	3.68888	21.7833	0.268357	0.0056894	0.622368	0.44722	4.94218	0.017798	0.428571	45	5	0.4779	50.4	22.8102	0	西部地区	0	广西壮族自治区	-1.18306	1.67363	0
806	2017	1	11	2	0	1	43	3	0	7	0	0	0	0	53	5	1	7	2	0.285714	0	1	43	3	C3	C3	13.486	1.94591	3.78419	21.9362	0.262491	0.0030849	0.467482	-0.1319		0.013123	0.428571	53	5	0.4779	50.62	22.8102	0	西部地区	0	广西壮族自治区			0
806	2018	0	11	1	0	0	48	4	0	7	0	0	0	0	48	4	0	7	1	0.142857	0	0	58	3	C3	C3	13.9725	1.09861	3.8712	21.6324	0.439746	-0.298469	0.691387	-0.272021	1.8304	0.000128	0.428571	48	4	0.4706	49.43	22.4617	0	西部地区	1	广西壮族自治区	-1.22393	1.70727	0
806	2019	0	11	0	0	0	47	5	0	7	0	0	0	0	59	3	0	7	0	0	0	0	47	5	C3	C3	13.9174	0	3.8712	21.6049	0.943285	-0.343474	0.619397	0.026508	2.06146	0	0.428571	59	3	0.4698			0	西部地区	1	广西壮族自治区	-1.35024	1.81228	0
807	2008	0	20	0	0	0	71	3	0	13	0	0	0	0	71	3	0	9	0	0	0	0	49		C3	C3		0		22.7293	0.535202	0.0028873	0.408348	-0.120428	1.10261	0.040003	0.384615	71	3	0.4902	52.65	14.706	1	西部地区	0	云南省	-1.12018	1.62221	0
807	2010	0	21	0	0	0	41		0	13	0	0	0	0	48	4	0	10	0	0	0	0	41		C3	C3	13.8586	1.09861		22.9333	0.616878	0.0041119	0.363976	0.406219	1.48236	0.07142	0.384615	48	4	0.4913	53.83	14.739	1	西部地区	0	云南省	-1.2567	1.73437	0
807	2011	1	20	1	0	1	48	5	1	11	1	0.0909091	0	1	48	5	0	11	0	0	0	0	47		C3	C3		0	0.693147	22.9333	0.66536	0.008078	0.275812	0.092869	1.19204	0.046377	0.363636	48	5	0.4913	52.11	14.739	1	西部地区	1	云南省	-1.34881	1.81108	0
807	2012	0	19	1	0	0	44		0	11	1	0.0909091	0	0	44		0	10	0	0	0	0	39		C3	C3	14.045	1.94591	1.38629	22.9333	0.734207	0.0015357	0.199055	0.335568	1.20447	0.058795	0.363636	44		0.4913	53.14	14.739	1	西部地区	0	云南省	-1.22842	1.71097	0
807	2013	0	18	1	0	0	49		0	11	1	0.0909091	0	0	45		0	9	0	0	0	0	49		C3	C3	14.0522	2.19722	1.60944	22.9333	0.764156	-0.0047977	0.242389	0.396082	1.03369	0.051904	0.363636	45		0.4913	54.92	22.0839	1	西部地区	0	云南省	-1.35802	1.81879	0
807	2014	0	15	3	0	0	44	4	1	9	3	0.333333	0	1	56	5	0	7	0	0	0	0	44	4	C3	C3	13.6949	1.60944	2.19722	22.9333	0.807475	-0.0295615	0.252793	0.278999	1.20182	0.07767	0.444444	56	5	0.4913	56.66	22.0839	1	西部地区	0	云南省	-1.12841	1.62892	0
807	2015	0	18	3	0	0	50	4	0	11	3	0.272727	0	0	50	4	0	9	0	0	0	0	50	4	C3	C3	13.5627	1.94591	2.48491	22.9333	0.773096	-0.0149765	0.266129	-0.169723	1.23626	0.147729	0.363636	50	4	0.4913	60.19	22.0839	1	西部地区	0	云南省	-1.1654	1.65915	0
807	2016	0	17	3	0	0	46	4	1	11	3	0.272727	0	1	59	5	0	8	0	0	0	0	46	4	C3	C3	13.6304	2.70805	2.83321	22.9333	0.690959	0.0064752	0.294457	-0.019493	1.19418	0.131139	0.363636	59	5	0.4275	54.28	19.1352	1	西部地区	0	云南省	-1.10417	1.60919	0
807	2017	0	18	3	0	0	44	3	0	11	3	0.272727	0	0	58	4	0	10	0	0	0	0	44	3	C3	C3	14.4179	3.29584	3.13549	22.9333	0.695278	0.0199733	0.287135	0.42376	1.43309	0.051974	0.363636	58	4	0.4257	50.56	19.1352	1	西部地区	0	云南省	-1.14511	1.64254	0
807	2018	0	19	2	0	0	54	3	0	11	2	0.181818	0	0	56	4	0	12	0	0	0	0	54	3	C3	C3	14.0337	3.29584	3.4012	22.9333	0.754381	-0.0465248	0.261996	-0.019909	1.06953	0.038473	0.363636	56	4	0.4257	49.15	20.8593	1	西部地区	0	云南省	-1.21007	1.69585	0
807	2019	0	16	1	0	0	54	4	0	11	1	0.0909091	0	0	54	4	0	11	0	0	0	0	54	4	C3	C3		2.19722	3.4012	22.9333	0.682323	0.013775	0.229095	0.11961	1.09431	0.0661	0.363636	54	4	0.4257			1	西部地区	0	云南省	-1.32241	1.78902	0
810	2011	0	15	2	0	0	45		0	9	1	0.111111	0	0	45		0	7	1	0.142857	0	0	47		C3	C3	13.9747	1.09861		21.6049	0.504915	0.0577518	0.455383	0.118576		0.1028	0.333333	45		0.5099	72.92	0.0102	1	西部地区	0	四川省			1
810	2012	0	11	0	0	0	47		0	9	0	0	0	0	53		0	4	0	0	0	0	47		C3	C3	12.8528	0	0.693147	21.6049	0.436865	0.015871	0.376494	-0.090816	1.40069	0.1341	0.333333	53		0.5099	75.32	0.0102	1	西部地区	0	四川省	-1.2918	1.7635	1
810	2013	0	11	0	0	0	71		0	9	0	0	0	0	71		0	4	0	0	0	0	41		C3	C3	13.2841	0	0.693147	21.6049	0.405774	0.0149216	0.394756	-0.008194	2.06325	0.0985	0.333333	71		0.5099	72.58	0.0102	1	西部地区	0	四川省	-1.38523	1.84163	1
810	2014	1	13	4	0	1	64	3	1	9	4	0.444444	0	1	64	3	0	6	1	0.166667	0	0	48	3	C3	C3	15.0587	0	0.693147	22.0867	0.48494	0.0984734	0.944268	2.12157	1.42231	0.035801	0.333333	64	3	0.5854	83.3		0	西部地区	0	四川省	-1.44507	1.89209	1
810	2015	1	15	5	0	1	60	3	0	9	4	0.444444	0	0	51	4	1	8	2	0.25	0	1	60	3	C3	C3	15.8121	2.07944	1.09861	22.3851	0.553312	0.0783058	0.897411	0.173118		0.033412	0.333333	51	4	0.5854	78.7		0	西部地区	0	四川省			1
810	2016	0	15	5	0	0	50	3	1	9	4	0.444444	0	1	48	5	0	8	2	0.25	0	0	50	3	C3	C3	16.4	1.94591	2.07944	22.6075	0.586625	0.0800827	0.838751	0.442877	1.77582	0.020795	0.333333	48	5	0.565	77.47		0	西部地区	0	四川省	-1.24813	1.72727	1
810	2017	0	15	5	0	0	51	3	1	9	4	0.444444	0	1	55	5	0	8	2	0.25	0	0	51	3	C3	C3	16.3239	2.19722	2.70805	22.7484	0.635543	0.0125704	0.840055	0.224008	1.611	0.02534	0.333333	55	5	0.5458	75.65		0	西部地区	0	四川省	-1.1563	1.6517	1
810	2018	0	15	6	0	0	44	3	1	9	5	0.555556	0	1	68	3	0	8	2	0.25	0	0	44	3	C3	C3	16.2225	3.04452	3.09104	22.8454	0.628159	0.0378683	0.837749	0.069996	1.35383	0.00914	0.333333	68	3	0.5442	73.15		0	西部地区	0	四川省	-1.20644	1.69285	1
810	2019	1	15	6	0	1	65	3	1	9	5	0.555556	0	1	65	3	0	8	2	0.25	0	0	43	7	C3	C3	16.1813	1.60944	3.09104	22.9333	0.629257	0.058472	0.850117	0.145957	1.81919	0.033274	0.333333	65	3	0.5524			0	西部地区	1	四川省	-1.29388	1.76523	1
811	2009	0	14	0	0	0	44	3	0	9	0	0	0	0	60	3	0	7	0	0	0	0	44	3	C3	C3	13.7197	1.09861		21.6049	0.590626	0.0435404	0.455268	-0.145066	1.92801	0.091986	0.333333	60	3	0.2379	60.84	11.4192	1	东部地区	1	山东省	-1.52757	1.96215	1
811	2010	0	14	0	0	0	56	3	0	9	0	0	0	0	56	3	0	7	0	0	0	0	56	3	C3	C3	13.9144	1.60944	1.38629	21.6049	0.571663	0.0757699	0.496152	0.191375	3.09318	0.236034	0.333333	56	3	0.2379	62.44	11.4192	1	东部地区	1	山东省	-1.30403	1.77368	1
811	2011	0	12	0	0	0	56	3	0	9	0	0	0	0	56	3	0	5	0	0	0	0	47	4	C3	C3	14.0246	0	1.94591	21.6049	0.518852	0.0688812	0.458803	0.416249	2.57707	0.331494	0.333333	56	3	0.2379	64.36	11.4192	1	东部地区	0	山东省	-1.34799	1.8104	1
811	2012	0	15	0	0	0	63	4	0	9	0	0	0	0	63	4	0	7	0	0	0	0	42	4	C3	C3	14.0545	0	2.30259	21.6049	0.432979	0.0636578	0.383791	-0.105521	1.68621	0.031256	0.333333	63	4	0.2407	51.55	11.5536	1	东部地区	0	山东省	-1.32397	1.79031	1
811	2013	0	15	0	0	0	47	3	0	9	0	0	0	0	51	4	0	8	0	0	0	0	47	3	C3	C3	13.9742	0	2.3979	21.6613	0.398078	0.0996639	0.376076	0.003236	2.03222	0.093339	0.333333	51	4	0.2407	54.22	11.5536	1	东部地区	1	山东省	-1.43657	1.8849	1
811	2014	0	14	0	0	0	49	3	0	8	0	0	0	0	49	3	0	8	0	0	0	0	49	3	C3	C3	14.1195	2.94444	2.48491	21.7937	0.412951	0.0780556	0.452319	0.106623		0.020891	0.375	49	3	0.2402	50.07	11.5296	1	东部地区	0	山东省			1
811	2015	0	16	0	0	0	51	4	0	9	0	0	0	0	50	3	0	9	0	0	0	0	51	4	C3	C3	14.3218	1.60944	2.83321	22.2086	0.528854	0.0742216	0.465754	0.696958	2.57421	0.026933	0.333333	50	3	0.2915	51.38	13.992	1	东部地区	0	山东省	-1.376	1.83388	1
811	2016	0	16	0	0	0	41	3	0	9	0	0	0	0	50	3	0	9	0	0	0	0	41	3	C3	C3	14.2939	1.60944	3.04452	22.3865	0.545409	0.0606844	0.493242	0.053576	2.15198	0.100812	0.333333	50	3	0.2915	55.84	13.992	1	东部地区	0	山东省	-1.20748	1.69371	1
811	2017	0	15	0	0	0	49	3	0	9	0	0	0	0	49	3	0	8	0	0	0	0	46	4	C3	C3	14.541	1.94591	3.17805	22.4387	0.48694	0.059577	0.525898	0.142037	1.69546	0.049143	0.333333	49	3	0.2915	52.71	13.992	1	东部地区	0	山东省	-1.20547	1.69206	1
811	2018	0	15	0	0	0	52	3	0	9	0	0	0	0	52	3	0	8	0	0	0	0	51	4	C3	C3	14.6963	2.94444	3.29584	22.5235	0.509518	0.0498937	0.562455	0.044716	1.28909	0.008133	0.333333	52	3	0.2915	50.77	13.992	1	东部地区	0	山东省	-1.29428	1.76557	1
811	2019	0	15	0	0	0	56	3	0	9	0	0	0	0	56	3	0	8	0	0	0	0	51	3	C3	C3	14.6671	2.56495	3.29584	22.7291	0.465657	0.0630621	0.579733	0.059446	1.3542	0.064846	0.333333	56	3	0.265			1	东部地区	1	山东省	-1.33529	1.79977	1
812	2015	1	15	1	1	0	53		1	9	1	0.111111	1	0	53		1	8	1	0.125	1	0	53		C2	C2	14.9722	1.09861		21.6049	0.432356	0.0242363	0.57477	-0.103707	3.61775	0.010791	0.333333	53		0.1661	28.5	5.0073	0	西部地区	0	陕西省	-1.40423	1.85762	0
812	2017	0	15	1	0	0	58		0	9	1	0.111111	0	0	52		0	8	1	0.125	0	0	58		C2	C2	14.5262	0		21.6116	0.421325	0.0208032	0.430818	-0.221441	2.24523	0.089628	0.333333	52		0.145	45.25	4.3712	0	西部地区	0	陕西省	-1.29159	1.76333	0
812	2018	0	14	1	0	0	65		0	9	1	0.111111	0	0	65		0	6	1	0.166667	0	0	58		C2	C2	15.0412	0	0.693147	21.6809	0.462054	0.0090855	0.357061	0.26112	1.73516	0.029651	0.333333	65		0.145	39.46	0.5876	0	西部地区	0	陕西省	-1.42878	1.87832	0
812	2019	0	12	1	0	0	42		0	9	1	0.111111	0	0	42		0	5	1	0.2	0	0	42		C2	C2	14.4966	0	0.693147	21.8199	0.521175	0.0110903	0.338968	-0.064519	1.58139	0.008546	0.333333	42		0.145			0	西部地区	1	陕西省	-1.56034	1.99014	0
813	2018	0	12	1	0	0	55	4	0	9	1	0.111111	0	0	55	4	0	5	0	0	0	0	48	4	C2	C2	14.6968	1.09861		22.5019	0.108104	0.15714	0.803569	0.482158	2.27565	0.01547	0.333333	55	4	0.302	78	0	0	西部地区	1	新疆维吾尔自治区	-1.33951	1.8033	0
813	2019	0	12	0	0	0	48	4	0	9	0	0	0	0	48	4	0	5	0	0	0	0	45	3	C2	C2	15.7863	1.09861		22.5029	0.0663565	0.056632	0.84538	-0.460632	2.31512	0.011437	0.333333	48	4	0.302			0	西部地区	1	新疆维吾尔自治区	-1.36927	1.82823	0
815	2012	0	12	1	0	0	45	3	0	9	1	0.111111	0	0	45	3	0	6	0	0	0	0	47	4	C2	C2	12.9806	1.60944		21.8658	0.78081	0.0080285	0.302041	0.193861	1.45323	0	0.333333	45	3	0.2691	31.03	0	1	西部地区	1	宁夏回族自治区	-1.45209	1.89803	0
815	2013	0	15	1	0	0	45	3	0	9	1	0.111111	0	0	45	3	0	8	0	0	0	0	45	3	C2	C2	13.1382	0	1.09861	21.6284	0.819634	-0.0976332	0.297764	-0.544245	1.69204	0	0.333333	45	3	0.2691	31.49	0	1	西部地区	1	宁夏回族自治区	-1.52703	1.9617	0
815	2014	0	12	1	0	0	44	4	0	9	1	0.111111	0	0	44	4	0	5	0	0	0	0	51	4	C2	C2	13.25	0	1.09861	21.6049	0.943285	-0.343474	0.478522	0.124421	2.78254	0.005983	0.333333	44	4	0.2703	33.56	0	1	西部地区	1	宁夏回族自治区	-1.43273	1.88166	0
815	2015	0	11	1	0	0	51	3	0	9	1	0.111111	0	0	51	3	0	4	0	0	0	0	51	3	C2	C2	13.411	0	1.38629	21.6049	0.943285	0.105249	0.477008	-0.104985	7.03662	0.037787	0.333333	51	3	0.2703	34.79	0	1	西部地区	1	宁夏回族自治区	-1.36158	1.82178	0
815	2016	0	13	2	0	0	49	4	0	9	2	0.222222	0	0	40	5	0	5	0	0	0	0	49	4	C2	C2	13.4216	0	1.38629	21.7757	0.303169	0.0013775	0.608016	0.055058	2.95522	0.037367	0.333333	40	5	0.2086	68.03	0	1	西部地区	1	宁夏回族自治区	-1.35305	1.81463	0
815	2017	0	13	1	0	0	54	4	0	9	1	0.111111	0	0	54	4	0	5	0	0	0	0	50	3	C2	C2	14.5582	0	1.38629	21.7521	0.277529	0.0091452	0.557576	0.432321	2.40071	0.018114	0.333333	54	4	0.2086	68.49	0	1	西部地区	1	宁夏回族自治区	-1.3437	1.80681	0
815	2018	0	13	2	0	0	55	4	0	9	2	0.222222	0	0	46	4	0	5	0	0	0	0	55	4	C2	C2	14.8582	0	1.38629	21.8548	0.333628	0.0144702	0.527943	0.246508	1.39633	0.007454	0.333333	46	4	0.2086	68.77	0	1	西部地区	1	宁夏回族自治区	-1.45029	1.8965	0
815	2019	0	14	3	0	0	46	3	0	9	3	0.333333	0	0	46	3	0	6	0	0	0	0	40	4	C2	C2	14.4081	1.09861	1.38629	21.9139	0.356077	0.0157342	0.548451	-0.004672	1.79941	4.2e-05	0.333333	46	3	0.2086			1	西部地区	1	宁夏回族自治区	-1.52456	1.95959	0
816	2007	1	15	15	0	1	41		1	7	7	1	0	1	41		1	10	10	1	0	1	41		C3	C3	13.5117	0		21.6416	0.500456	0.0331327	0.53522	0.156924	1.81902	0	0.428571	41		0.4389	44.84	10.0937	0	东部地区	1	江苏省	2.00364	0.0548359	1
816	2009	0	15	0	0	0	44		0	7	0	0	0	0	44		0	9	0	0	0	0	44		C3	C3	13.6385	1.09861		21.7629	0.547798	0.0508671	0.543637	-0.059557	3.29308	0.05033	0.428571	44		0.2296	27.08	0.2318	0	东部地区	0	江苏省	-1.43918	1.88711	1
816	2015	0	14	0	0	0	42	3	0	7	0	0	0	0	42	3	0	9	0	0	0	0	42	3	C3	C3	14.0779	1.38629		22.6143	0.432806	0.0006248	0.479083	-0.195778	2.60697	0.024139	0.428571	42	3	0.2606	32.21	0.1824	0	东部地区	0	江苏省	-1.1619	1.65628	1
816	2018	0	15	0	0	0	52	7	0	7	0	0	0	0	52	7	0	10	0	0	0	0	52	7	C3	C3	14.0225	0		22.4412	0.38896	0.0004319	0.457027	-0.122068	1.07057	0	0.428571	52	7	0.2606	28.67	2.4995	0	东部地区	1	江苏省	-1.197	1.68508	1
816	2019	0	12	0	0	0	47		0	7	0	0	0	0	54	7	0	7	0	0	0	0	47		C3	C3	14.0226	1.60944		22.0666	0.384459	-0.276231	0.462068	-0.053988	1.17054	0.0043	0.428571	54	7	0.2606			0	东部地区	0	江苏省	-1.31218	1.78048	1
818	2007	1	14	14	0	1	44	3	1	9	9	1	0	1	44	3	1	7	7	1	0	1	41		C2	C2	11.0659	1.09861		22.0295	0.671332	0.0053322	0.385543	-0.177825		0	0.333333	44	3	0.609	63.399	0	1	东部地区	1	辽宁省			0
818	2009	0	13	0	0	0	55	2	0	8	0	0	0	0	55	2	0	5	0	0	0	0	44	3	C2	C2	10.9096	0	0.693147	21.6049	0.943285	-0.343474	0.112147	-0.423411	1.90528	0	0.375	55	2	0.5592	60.1	0	1	东部地区	1	辽宁省	-1.57843	2.00563	0
818	2010	0	15	0	0	0	56	5	0	9	0	0	0	0	56	5	0	7	0	0	0	0	54	3	C2	C2	12.3783	0	0.693147	21.7208	0.316034	0.191704	0.221249	0.718245		0	0.333333	56	5	0.5592	58.48	0	1	东部地区	1	辽宁省			0
818	2011	0	16	0	0	0	47	3	0	9	0	0	0	0	47	3	0	8	0	0	0	0	36	3	C2	C2	13.8675	0	1.09861	21.6973	0.251955	0.0459323	0.239719	0.645965	1.44461	0.011945	0.333333	47	3	0.3914	44.29	0.0157	0	东部地区	1	辽宁省	-1.63405	2.05341	0
818	2012	0	15	1	0	0	37	3	0	9	1	0.111111	0	0	55	3	0	7	0	0	0	0	37	3	C2	C2	13.2913	0	1.38629	21.722	0.250585	0.0090492	0.243533	-0.09667	1.39128	0.015303	0.333333	55	3	0.3914	44	0.0063	0	东部地区	1	辽宁省	-1.3989	1.85313	0
818	2013	0	13	1	0	0	49	4	0	9	1	0.111111	0	0	49	4	0	5	0	0	0	0	38	3	C2	C2	13.4768	0	1.38629	21.739	0.295687	-0.0336906	0.219802	-0.011222	1.22447	0.0278	0.333333	49	4	0.3914	45.09	0.0063	0	东部地区	1	辽宁省	-1.53436	1.96795	0
818	2014	0	14	1	0	0	49	3	1	9	1	0.111111	0	1	51	5	0	6	0	0	0	0	49	3	C2	C2	13.7181	0	1.38629	21.7049	0.238306	0.0330629	0.189712	0.114028	1.64771	0.00538	0.333333	51	5	0.3914	45.18	0.0063	0	东部地区	1	辽宁省	-1.46203	1.90644	0
818	2015	0	14	1	0	0	59	4	0	9	1	0.111111	0	0	59	4	0	6	0	0	0	0	44	3	C2	C2	15.7155	0	1.60944	21.6696	0.162803	0.0470327	0.199271	-0.126385	3.25987	0.038813	0.333333	59	4	0.2944	43.89	0.0047	0	东部地区	1	辽宁省	-1.39226	1.84754	0
818	2016	0	17	1	0	0	51	3	0	9	1	0.111111	0	0	51	3	0	8	0	0	0	0	45	3	C2	C2	16.1627	0	1.60944	21.7037	0.129885	0.0418437	0.227311	0.008996	4.29338	0.054692	0.333333	51	3	0.2868	43.99	20.4229	0	东部地区	1	辽宁省	-1.32205	1.78871	0
818	2017	0	19	1	0	0	55	2	0	9	1	0.111111	0	0	44	4	0	12	0	0	0	0	55	2	C2	C2	16.3155	0	1.79176	22.0589	0.314749	0.0689636	0.222246	0.305233	4.24178	0.027372	0.333333	44	4	0.2866	47.81	20.4086	0	东部地区	0	辽宁省	-1.30911	1.77792	0
818	2018	0	21	0	0	0	53	3	0	9	0	0	0	0	51	4	0	13	0	0	0	0	53	3	C2	C2	15.3036	1.09861	1.94591	22.1635	0.41607	0.12247	0.319827	0.124798	2.85138	0.026086	0.333333	51	4	0.2874	43.43	24.7531	0	东部地区	0	辽宁省	-1.38445	1.84098	0
818	2019	0	20	0	0	0	52	4	0	9	0	0	0	0	52	4	0	12	0	0	0	0	52	4	C2	C2	15.1545	0	1.94591	22.2162	0.380929	0.0701947	0.361787	-0.013438	5.00029	0.00069	0.333333	52	4	0.2874			0	东部地区	0	辽宁省	-1.43103	1.88023	0
820	2016	1	11	4	0	1	51		1	10	4	0.4	0	1	51		0	3	0	0	0	0	38	4	C4	C4	14.1974	5.11799	4.15888	21.6049	0.484575	0.181916	0.944268	2.55889	6.36751	0.126355	0.333333	51		0.5483	72.2	13.1592	0	东部地区	1	辽宁省	-1.47153	1.9145	0
820	2017	0	11	3	0	0	61	3	0	9	2	0.222222	0	0	61	3	0	4	1	0.25	0	0	51	3	C4	C4	14.2421	5.273	4.96981	21.6675	0.714317	0.0459824	0.944268	0.017102		0.103515	0.333333	61	3	0.5483	72.43	13.1592	0	东部地区	1	辽宁省			0
820	2018	1	8	6	1	0	53		1	7	6	0.857143	1	0	53		1	2	1	0.5	1	0	53		C4	C4	13.3999	0	5.16479	21.6049	0.943285	-0.343474	0.944268	-0.544245	1.95118	0.019021	0.428571	53		0.5483	64.42	13.1592	0	中部地区	1	江西省	-1.27112	1.74632	0
820	2019	1	9	5	0	1	42	5	1	8	5	0.625	0	1	42	5	0	2	0	0	0	0	34	4	C4	C4	13.0884	0	5.16479	21.6049	0.943285	-0.343474	0.617364	0.258368	8.43647	0.0689	0.375	42	5	0.4984			0	中部地区	1	江西省	-1.38691	1.84304	0
821	2014	1	13	2	0	1	64	4	1	9	2	0.222222	0	1	64	4	0	6	1	0.166667	0	0	34	4	C3	C3	13.2853	1.09861		21.6049	0.394635	0.0113221	0.543821	0.274889	2.1911	0.061733	0.444444	64	4	0.2579	35.17	9.5165	0	中部地区	0	湖北省	-1.22047	1.70442	1
821	2017	0	14	2	0	0	46	3	0	8	1	0.125	0	0	61	5	0	8	1	0.125	0	0	46	3	C3	C3	13.373	0		21.8326	0.363028	0.0527625	0.549108	0.198978	2.45726	0.108905	0.375	61	5	0.2642	51.79	9.9704	0	中部地区	0	湖北省	-1.15576	1.65125	1
821	2018	0	14	1	0	0	47	3	0	9	1	0.111111	0	0	51	3	0	7	0	0	0	0	47	3	C3	C3	13.4319	1.94591		22.375	0.433792	0.0297714	0.582195	0.463617	1.59291	0.047278	0.333333	51	3	0.2414	54.2	9.4907	0	中部地区	0	湖北省	-1.31353	1.78161	1
821	2019	0	13	1	0	0	51	4	0	9	1	0.111111	0	0	51	4	0	6	0	0	0	0	51	4	C3	C3	13.7518	0		22.3348	0.523492	-0.105301	0.690162	0.003883	1.41486	0.15645	0.333333	51	4	0.1318			0	中部地区	0	湖北省	-1.31193	1.78027	1
822	2007	1	19	19	0	1	50		1	11	11	1	0	1	50		1	11	11	1	0	1	50		C2	C2	13.3535	1.60944		22.8597	0.529537	0.0480884	0.390671	0.032058	1.78908	0.095833	0.363636	50		0.4188	47.2	8.2085	1	东部地区	1	山东省	2.08602	0.0461423	1
822	2009	0	16	0	0	0	57	2	0	9	0	0	0	0	57	2	0	9	0	0	0	0	41		C2	C2	13.1398	0	0.693147	22.7688	0.546906	-0.0956263	0.264349	-0.363619	1.50565	0.139946	0.333333	57	2	0.4034	49.82	19.7684	1	东部地区	1	山东省	-1.41925	1.87028	1
822	2010	0	14	0	0	0	46		0	8	0	0	0	0	46		0	6	0	0	0	0	42		C2	C2	13.1984	0	0.693147	22.685	0.496765	0.008432	0.250444	0.268307	1.39815	0.05316	0.375	46		0.4034	46.2	13.4321	1	东部地区	1	山东省	-1.36344	1.82334	1
822	2011	0	15	0	0	0	59	2	0	9	0	0	0	0	59	2	0	7	0	0	0	0	48		C2	C2	13.4299	0	2.07944	22.6397	0.416892	0.0547997	0.288376	0.088235	1.17608	0.028678	0.333333	59	2	0.4034	43.58	13.4321	1	东部地区	1	山东省	-1.45391	1.89957	1
822	2012	0	13	0	0	0	47	3	0	8	0	0	0	0	47	3	0	6	0	0	0	0	54		C2	C2	13.5252	0	2.30259	22.5144	0.445907	-0.0904617	0.237219	-0.343905	1.07401	0.043813	0.375	47	3	0.4034	45.09	13.4321	1	东部地区	1	山东省	-1.24885	1.72786	1
822	2013	0	11	0	0	0	50	3	0	7	0	0	0	0	50	3	0	5	0	0	0	0	45		C2	C2	13.3441	0	2.56495	22.4159	0.616656	-0.228233	0.350461	-0.127001	1.1956	0.009666	0.428571	50	3	0.4034	43.18	13.4321	1	东部地区	1	山东省	-1.33763	1.80173	1
822	2014	0	13	0	0	0	44		0	9	0	0	0	0	54		0	5	0	0	0	0	44		C2	C2	13.7483	0	2.77259	22.0738	0.444773	0.0379685	0.414961	0.125381	1.65297	0.0105	0.333333	54		0.4034	44.3	13.4321	1	东部地区	1	山东省	-1.40366	1.85714	1
822	2015	0	13	0	0	0	50	3	0	9	0	0	0	0	50	3	0	5	0	0	0	0	47		C2	C2	13.7673	0	2.77259	22.0354	0.390187	0.0328927	0.430939	-0.274582	2.22984	0.034195	0.333333	50	3	0.4034	45.34	13.4321	1	东部地区	1	山东省	-1.37166	1.83024	1
822	2016	0	11	0	0	0	47		0	7	0	0	0	0	47		0	6	0	0	0	0	54	2	C2	C2	13.7699	0	2.83321	22.0465	0.429671	-0.0328635	0.425511	-0.046028	2.16881	0.057114	0.428571	47		0.4034	47.18	13.4321	1	东部地区	1	山东省	-1.21876	1.70301	1
822	2017	0	12	0	0	0	42		0	8	0	0	0	0	42		0	5	0	0	0	0	47		C2	C2	13.8719	0	2.83321	22.1839	0.349827	0.152708	0.495172	0.433317	2.27471	0.034676	0.375	42		0.4034	46.14	13.4321	1	东部地区	1	山东省	-1.29302	1.76452	1
822	2018	0	13	0	0	0	47		0	9	0	0	0	0	47		0	5	0	0	0	0	49		C2	C2	13.9751	0	2.83321	22.2451	0.270054	0.128131	0.469826	0.092514	1.24085	0.022646	0.333333	47		0.4034	45.46	10.2783	1	东部地区	0	山东省	-1.3993	1.85347	1
822	2019	0	12	0	0	0	54	3	0	9	0	0	0	0	54	3	0	4	0	0	0	0	49		C2	C2	13.9895	0	2.83321	22.2315	0.262788	0.0361987	0.465581	-0.121874	1.25852	0.028186	0.333333	54	3	0.4034			1	东部地区	1	山东省	-1.46087	1.90546	1
823	2007	1	12	12	0	1	44	4	1	9	9	1	0	1	44	4	1	7	7	1	0	1	44	4	C3	C3	14.2184	1.09861		21.9047	0.511777	0.0421452	0.533573	0.230155	1.47276	0.114956	0.333333	44	4	0.3981	57.23	0	1	东部地区	1	广东省	1.98956	0.0564436	0
823	2011	0	12	0	0	0	47	4	0	9	0	0	0	0	47	4	0	5	0	0	0	0	47	4	C3	C3	14.5772	1.09861		21.9389	0.383339	0.0666684	0.532049	0.103832	1.29928	0.093171	0.333333	47	4	0.3897	46.943	0	1	东部地区	0	广东省	-1.44779	1.89439	0
823	2012	0	12	0	0	0	49	4	0	9	0	0	0	0	49	4	0	5	0	0	0	0	49	4	C3	C3	14.664	0	1.09861	21.9939	0.37921	0.0660212	0.554294	0.105593	1.58285	0.043766	0.333333	49	4	0.3897	43.31	0	1	东部地区	0	广东省	-1.30719	1.77632	0
823	2013	0	12	0	0	0	68	3	0	9	0	0	0	0	68	3	0	5	0	0	0	0	43	3	C3	C3	14.7521	0	1.38629	22.1029	0.431372	0.0425718	0.588861	-0.02653	1.36264	0.004292	0.333333	68	3	0.3897	44.55	0	1	东部地区	0	广东省	-1.38808	1.84403	0
823	2014	0	12	0	0	0	46	4	0	9	0	0	0	0	50	4	0	5	0	0	0	0	46	4	C3	C3	14.9548	0	1.38629	22.2848	0.33981	0.0412767	0.577782	0.123295	1.48612	0.087433	0.333333	50	4	0.3197	51.05	0	1	东部地区	0	广东省	-1.2739	1.74863	0
823	2015	0	11	1	0	0	45	3	0	9	1	0.111111	0	0	51	4	0	5	0	0	0	0	45	3	C3	C3	15.0122	1.09861	2.19722	22.2525	0.312976	0.0264669	0.571258	-0.085989	1.68961	0.017211	0.333333	51	4	0.3031	38.37	0	1	东部地区	0	广东省	-1.3064	1.77566	0
823	2016	0	11	1	0	0	59	4	0	9	1	0.111111	0	0	53	4	0	5	0	0	0	0	59	4	C3	C3	14.8712	0	2.70805	22.2748	0.292314	0.0493184	0.603657	-0.029222	1.72719	0.143208	0.333333	53	4	0.3031	47.1	0	1	东部地区	0	广东省	-1.17311	1.66547	0
823	2017	0	11	1	0	0	65	5	0	9	1	0.111111	0	0	65	5	0	5	0	0	0	0	54	4	C3	C3	15.016	0	2.77259	22.3514	0.312729	0.0473284	0.606254	0.226625	1.76881	0.130212	0.333333	65	5	0.3031	41.96	0	1	东部地区	1	广东省	-1.12806	1.62863	0
823	2018	0	11	1	0	0	71	3	0	9	1	0.111111	0	0	71	3	0	5	0	0	0	0	50	4	C3	C3	15.1522	1.94591	3.61092	22.4155	0.315478	0.0607783	0.607358	0.140342	1.10244	0.011374	0.333333	71	3	0.3031	39.71	0	1	东部地区	0	广东省	-1.2657	1.74182	0
823	2019	0	11	1	0	0	56	5	0	9	1	0.111111	0	0	56	5	0	5	0	0	0	0	49	3	C3	C3	15.1607	0	3.61092	22.4654	0.306273	0.0633384	0.596048	-0.020147	1.6078	0.108303	0.333333	56	5	0.3031			1	东部地区	0	广东省	-1.32291	1.78943	0
825	2007	1	14	14	0	1	60		1	10	10	1	0	1	60		1	5	5	1	1	0	42		C3	C3	13.8839	2.19722		22.9333	0.693792	0.0758066	0.489132	1.02326	1.35118	0.106492	0.4	60		0.7053	75.07	0	1	中部地区	1	山西省	2.12683	0.0422652	0
825	2008	0	15	1	0	0	51		0	11	1	0.0909091	0	0	51		0	6	0	0	0	0	51		C3	C3	13.6881	2.19722	1.09861	22.9333	0.673131	0.0187446	0.440802	0.024143	1.00038	0.041581	0.363636	51		0.6424	68.73	0	1	中部地区	0	山西省	-1.17952	1.67073	0
825	2009	0	15	1	0	0	62		0	11	1	0.0909091	0	0	62		0	6	0	0	0	0	47		C3	C3	14.2864	2.56495	1.79176	22.9333	0.646927	0.014544	0.347641	-0.135253	1.21923	0.136839	0.363636	62		0.6424	70.07	0	1	中部地区	1	山西省	-1.33487	1.79942	0
825	2010	0	15	0	0	0	50		0	11	0	0	0	0	63		0	6	0	0	0	0	50		C3	C3	13.8361	2.3979	2.3979	22.9333	0.639396	0.0215701	0.343253	0.213975	1.05277	0.032499	0.363636	63		0.6424	67.22	0	1	中部地区	1	山西省	-1.26488	1.74114	0
825	2011	0	15	1	0	0	46		0	11	1	0.0909091	0	0	62		0	6	0	0	0	0	46		C3	C3	14.5285	2.94444	3.13549	22.9333	0.619247	0.0271896	0.351395	0.103471	0.947707	0.036788	0.363636	62		0.6424	67.73	0	1	中部地区	0	山西省	-1.32451	1.79076	0
825	2012	0	15	1	0	0	63		0	11	1	0.0909091	0	0	63		0	6	0	0	0	0	50		C3	C3	14.4472	3.7612	3.85015	22.9333	0.627114	0.0143758	0.335959	0.075816	0.928014	0.04272	0.363636	63		0.6424	68.24	0	1	中部地区	0	山西省	-1.1679	1.66119	0
825	2013	0	15	3	0	0	53		0	11	3	0.272727	0	0	58	3	0	6	0	0	0	0	53		C3	C3	14.3209	3.29584	4.35671	22.9333	0.655236	0.0065845	0.296582	0.014539	0.900295	0.019732	0.363636	58	3	0.6424	67.4	0	1	中部地区	1	山西省	-1.31206	1.78038	0
825	2014	0	15	2	0	0	54		1	11	2	0.181818	0	1	50	5	0	6	0	0	0	0	54		C3	C3	14.4361	3.13549	4.89035	22.9333	0.659902	0.0036382	0.251217	-0.173813	1.05671	0.025628	0.363636	50	5	0.6424	67.18	0	1	中部地区	0	山西省	-1.21762	1.70206	0
825	2015	1	13	1	0	1	53		1	11	1	0.0909091	0	1	53		0	6	0	0	0	0	39		C3	C3	14.074	2.94444	5.0814	22.9333	0.695064	-0.0528148	0.212184	-0.217293	1.0209	0.054678	0.363636	53		0.6349	70.49	0	1	中部地区	0	山西省	-1.20657	1.69296	0
825	2016	0	14	0	0	0	53		0	11	0	0	0	0	53		0	8	0	0	0	0	46		C3	C3	14.3229	2.3979	5.20401	22.9333	0.681353	0.0140767	0.234524	-0.164542	0.993497	0.060321	0.363636	53		0.6349	70.53	0	1	中部地区	1	山西省	-1.15269	1.64874	0
825	2017	0	12	0	0	0	57		0	11	0	0	0	0	57		0	4	0	0	0	0	57		C3	C3	14.4637	2.70805	5.3845	22.9333	0.633015	0.058642	0.299696	0.194782	1.00844	0.021692	0.363636	57		0.627	67.7	0	1	中部地区	0	山西省	-1.15455	1.65027	0
825	2018	0	12	0	0	0	46		0	11	0	0	0	0	46		0	4	0	0	0	0	46		C3	C3	14.4782	2.94444	5.44242	22.9333	0.570825	0.0683584	0.311678	0.076063	0.902432	0.004923	0.363636	46		0.627	67.37	0	1	中部地区	1	山西省	-1.26274	1.73937	0
825	2019	0	12	0	0	0	48	3	0	11	0	0	0	0	43	4	0	5	0	0	0	0	48	3	C3	C3	14.4452	2.19722	5.44242	22.9333	0.536267	0.029675	0.31584	-0.034638	0.900295	0.012233	0.363636	43	4	0.627			1	中部地区	0	山西省	-1.35633	1.81738	0
826	2008	0	12	1	0	0	38	4	0	8	1	0.125	0	0	38	4	0	5	0	0	0	0	38	4	N	N	13.1022	1.09861		21.6049	0.562115	0.0484321	0.418459	0.493662	3.38834	0.278339	0.375	38	4	0.449	62.64	0.4489	0	中部地区	0	湖北省	-1.1435	1.64123	1
826	2009	0	11	1	0	0	47	4	1	7	1	0.142857	0	1	54	5	0	6	0	0	0	0	47	4	N	N	13.5541	1.60944		21.6954	0.550894	0.0590198	0.323151	0.308337	3.58963	0.135095	0.428571	54	5	0.449	57.52	0.4489	0	中部地区	1	湖北省	-1.35242	1.8141	1
826	2010	0	11	1	0	0	40	4	0	7	1	0.142857	0	0	40	4	0	7	0	0	0	0	40	4	N	N	13.6412	2.19722	1.09861	21.8133	0.533689	0.0725392	0.324923	0.420118	5.92294	0.284536	0.428571	40	4	0.449	62.36	0.4489	0	中部地区	1	湖北省	-1.09258	1.59978	1
826	2011	0	11	1	0	0	40	4	0	7	1	0.142857	0	0	42	5	0	7	0	0	0	0	40	4	N	N	13.7289	2.19722	1.38629	22.054	0.553005	0.0811955	0.433429	0.654753	5.18241	0.309264	0.428571	42	5	0.449	59.23	0.449	0	中部地区	0	湖北省	-1.14242	1.64035	1
826	2012	1	10	1	0	1	57	5	1	7	1	0.142857	0	1	57	5	0	6	0	0	0	0	47	3	N	N	13.7953	1.94591	2.48491	22.5685	0.379079	0.0689562	0.624456	0.31316	3.41031	0.303936	0.428571	57	5	0.346	57.61	0.4471	0	中部地区	0	湖北省	-0.889688	1.43752	1
826	2013	0	10	1	0	0	51	4	0	7	1	0.142857	0	0	48	3	0	6	0	0	0	0	51	4	N	N	14.0663	1.60944	3.13549	22.7311	0.409096	0.0790659	0.581476	0.270672	4.25334	0.29944	0.428571	48	3	0.448	56.85	0.448	0	中部地区	1	湖北省	-0.9997	1.52489	1
826	2014	0	10	0	0	0	55	3	0	7	0	0	0	0	45	5	0	6	0	0	0	0	55	3	N	N	14.1697	3.04452	3.63759	22.9333	0.447513	0.0832903	0.477488	0.629869	3.46027	0.161351	0.428571	45	5	0.4495	53.05	0.0764	0	中部地区	0	湖北省	-1.01972	1.54095	1
826	2015	1	15	2	0	1	47	5	1	9	2	0.222222	0	1	47	5	0	7	0	0	0	0	50	4	N	N	14.2774	2.70805	4.00733	22.9333	0.603521	0.0589803	0.375539	0.44951	3.16745	0.135039	0.333333	47	5	0.1999	53.5	15.4705	1	中部地区	0	湖北省	-1.14733	1.64436	1
826	2016	1	17	4	1	0	46	4	0	9	3	0.333333	0	0	51	3	1	9	1	0.111111	1	0	46	4	N	N	14.6309	3.61092	4.46591	22.9333	0.635131	0.0472274	0.332766	0.090838	2.15511	0.143234	0.333333	51	3	0.1981	55.19	15.2717	1	中部地区	1	湖北省	-1.06768	1.5796	1
826	2017	0	15	3	0	0	55	4	0	9	2	0.222222	0	0	35	4	0	7	1	0.142857	0	0	55	4	N	N	15.418	3.91202	4.82028	22.9333	0.547686	0.038079	0.316562	0.353041	1.74048	0.108639	0.333333	35	4	0.1656	55.62	21.6386	1	中部地区	0	湖北省	-1.10944	1.61347	1
826	2018	1	14	1	0	1	64	5	1	9	1	0.111111	0	1	64	5	0	7	0	0	0	0	55	4	N	N	15.8139	4.56435	4.98361	22.9333	0.614403	0.0172547	0.278017	0.174752	1.27276	0.086239	0.333333	64	5	0.1656	54.23	17.8727	1	中部地区	0	湖北省	-1.1426	1.6405	1
826	2019	0	18	3	0	0	47	4	0	9	2	0.222222	0	0	49	4	0	10	1	0.1	0	0	47	4	N	N	15.804	3.66356	4.98361	22.9333	0.621958	0.0096009	0.294949	-0.074345	1.21722	0.048721	0.333333	49	4	0.1656			1	中部地区	0	湖北省	-1.28056	1.75416	1
830	2008	0	11	2	0	0	41		0	7	2	0.285714	0	0	48	3	0	6	0	0	0	0	41		C2	C2	13.1616	1.09861		22.6729	0.65735	0.0369812	0.310676	0.397708	1.22957	0.0031	0.571429	48	3	0.4253	50.55		1	东部地区	1	山东省	-1.11677	1.61944	1
830	2009	1	11	2	0	1	48		1	7	2	0.285714	0	1	48		0	6	0	0	0	0	43		C2	C2	13.7385	2.3979		22.8709	0.722832	0.0166693	0.24451	-0.065861	1.5413	0.036851	0.571429	48		0.4253	46.88		1	东部地区	1	山东省	-1.27971	1.75345	1
830	2010	0	12	0	0	0	46		0	9	0	0	0	0	46		0	7	0	0	0	0	40		C2	C2	14.1393	1.94591	1.09861	22.9333	0.770432	0.0187757	0.2505	0.188033	1.39801	0.041697	0.333333	46		0.4253	47.02		1	东部地区	0	山东省	-1.39016	1.84578	1
830	2011	0	11	0	0	0	41		0	7	0	0	0	0	41		0	6	0	0	0	0	41		C2	C2	14.5246	0	1.79176	22.9333	0.612337	0.032142	0.210884	0.212169	1.24102	0.107004	0.571429	41		0.3037	56.49	14.8813	1	东部地区	1	山东省	-1.18778	1.67751	1
830	2012	0	12	0	0	0	68		0	7	0	0	0	0	68		0	7	0	0	0	0	39		C2	C2	14.6866	1.60944	2.48491	22.9333	0.666945	0.0212589	0.174303	0.099219	1.06662	0.035509	0.571429	68		0.3237	45.24	15.8613	1	东部地区	1	山东省	-1.01724	1.53896	1
830	2013	0	12	0	0	0	56		0	9	0	0	0	0	56		0	7	0	0	0	0	48		C2	C2	14.8145	1.09861	2.89037	22.9333	0.686178	0.0171087	0.155639	0.079641	1.07366	0.064746	0.333333	56		0.335	47.16	16.415	1	东部地区	1	山东省	-1.39723	1.85173	1
830	2014	0	13	0	0	0	54	3	0	11	0	0	0	0	54	3	0	7	0	0	0	0	54	3	C2	C2	14.8461	2.19722	3.3673	22.9333	0.699157	0.0181789	0.156139	0.178446	1.14569	0.01635	0.363636	54	3	0.336	39.61	16.464	1	东部地区	1	山东省	-1.3105	1.77908	1
830	2015	0	12	0	0	0	58	3	0	7	0	0	0	0	58	3	0	7	0	0	0	0	55	3	C2	C2	14.4832	2.83321	3.68888	22.9333	0.643975	0.012935	0.152519	-0.012163	1.14697	0.064702	0.571429	58	3	0.336	43.41	16.464	1	东部地区	0	山东省	-1.05706	1.57102	1
830	2016	0	12	0	0	0	58		0	7	0	0	0	0	58		0	7	0	0	0	0	49		C2	C2	14.0346	2.56495	4.00733	22.9333	0.655232	0.0100779	0.145829	-0.149356	1.0278	0.073357	0.571429	58		0.336	41.67	16.464	1	东部地区	0	山东省	-0.983265	1.51175	1
830	2017	0	11	0	0	0	57	3	0	6	0	0	0	0	57	3	0	7	0	0	0	0	57	3	C2	C2	14.3897	3.29584	4.21951	22.9333	0.622247	0.0702044	0.122629	0.439624	1.53924	0.11801	0.5	57	3	0.336	42.21	16.464	1	东部地区	0	山东省	-1.04225	1.55908	1
830	2018	0	15	0	0	0	47		0	7	0	0	0	0	66		0	10	0	0	0	0	47		C2	C2	14.2499	3.49651	4.29046	22.9333	0.60466	0.110362	0.0968914	0.350407	1.18332	0.055001	0.571429	66		0.336	40.63	16.464	1	东部地区	0	山东省	-1.07359	1.58439	1
830	2019	0	17	1	0	0	49		1	7	1	0.142857	0	1	64		0	11	0	0	0	0	49		C2	C2	14.5591	2.3979	4.29046	22.9333	0.625409	0.0560056	0.102597	-0.150495	1.19211	0.027529	0.571429	64		0.336			1	东部地区	0	山东省	-1.15241	1.64851	1
831	2012	0	15	0	0	0	44	4	0	9	0	0	0	0	44	4	0	7	0	0	0	0	55	7	C3	C3	13.3653	1.09861	0.693147	21.7458	0.20916	0.095792	0.836733	-0.473775		0	0.333333	44	4	0.2433	60.17	6.9128	1	中部地区	0	山西省			0
831	2013	0	15	1	0	0	43	3	0	9	1	0.111111	0	0	45	3	0	6	0	0	0	0	43	3	C3	C3	14.292	0	1.79176	21.7824	0.0822408	0.0777438	0.842401	-0.544245	5.92085	0.066104	0.333333	45	3	0.2398	57.69	5.4701	1	中部地区	1	山西省	-1.27789	1.75194	0
831	2014	0	13	1	0	0	59	3	0	9	1	0.111111	0	0	59	3	0	4	0	0	0	0	50	5	C3	C3	14.2298	0	2.07944	21.6845	0.0663565	-0.0241028	0.800504	-0.544245	8.43647	0.130227	0.333333	59	3	0.2398	53.83	5.4701	1	中部地区	1	山西省	-1.07113	1.58239	0
831	2015	0	12	2	0	0	57	3	0	9	2	0.222222	0	0	66		0	3	0	0	0	0	57	3	C3	C3	14.2459	0	2.30259	21.6049	0.0663565	-0.183997	0.864138	-0.345832	7.21041	0.069652	0.333333	66		0.2398	47.83	4.8744	1	中部地区	0	山西省	-1.13305	1.6327	0
831	2016	0	12	3	0	0	54	3	0	9	2	0.222222	0	0	54	3	0	3	1	0.333333	0	0	46	3	C3	C3	14.0268	0	2.3979	21.6049	0.0663565	0.0078399	0.755086	-0.024873	5.55574	0.019355	0.333333	54	3	0.2398	46.14	4.8746	1	中部地区	1	山西省	-1.21423	1.69927	0
831	2017	0	13	2	0	0	59	3	0	9	1	0.111111	0	0	47	5	0	4	1	0.25	0	0	59	3	C3	C3	14.0972	0	2.48491	21.6049	0.0663565	0.0147804	0.767022	0.598875	5.65403	0.002082	0.333333	47	5	0.2398	44.86	4.8746	1	中部地区	1	山西省	-1.24961	1.7285	0
831	2018	0	11	1	0	0	48	3	1	7	1	0.142857	0	1	62	5	0	5	0	0	0	0	48	3	C3	C3	14.1552	0	2.56495	21.6049	0.0768628	0.042569	0.796963	0.291845	3.54418	0.001159	0.428571	62	5	0.2398	45.95	4.9941	1	中部地区	0	山西省	-1.22301	1.70651	0
831	2019	0	11	1	0	0	57	4	0	7	1	0.142857	0	0	57	4	0	5	0	0	0	0	33	3	C3	C3	14.0309	0	2.56495	21.7405	0.166039	0.0340342	0.817115	0.781218	4.78473	0.016821	0.428571	57	4	0.2398			1	中部地区	1	山西省	-1.33162	1.7967	0
833	2007	1	12	12	0	1	53	2	1	7	7	1	1	0	49		1	7	7	1	0	1	53	2	S	S	13.1692	0	1.09861	21.6049	0.470482	0.046916	0.369554	0.221808	1.88372	0.0082	0.333333	49		0.256	42.48	23.198	0	西部地区	1	广西壮族自治区	1.1983	0.219967	0
833	2008	0	11	0	0	0	43		0	5	0	0	0	0	46		0	6	0	0	0	0	43		S	S	13.2894	1.09861	1.38629	21.6049	0.49171	0.0444577	0.433648	0.055089	1.5281	0.019702	0.4	46		0.256	34.82	25.0696	0	西部地区	0	广西壮族自治区	-2.01385	2.38549	0
833	2009	0	10	0	0	0	46		0	5	0	0	0	0	46		0	5	0	0	0	0	41		S	S	13.3378	0	1.60944	21.6049	0.42553	0.0222699	0.412565	-0.220411	2.75291	0.018589	0.4	46		0.256	29.93	25.0696	0	西部地区	1	广西壮族自治区	-2.20672	2.55752	0
833	2010	0	11	0	0	0	47	3	0	5	0	0	0	0	47	3	0	6	0	0	0	0	52	4	S	S	13.6003	0	2.19722	21.6049	0.405332	0.0659764	0.476032	0.247277	3.22239	0.0098	0.4	47	3	0.256	28.88	25.0351	0	西部地区	0	广西壮族自治区	-2.08011	2.44436	0
833	2011	0	11	0	0	0	49	3	0	5	0	0	0	0	49	3	0	6	0	0	0	0	46	4	S	S	13.8954	0	2.3979	21.6049	0.303191	0.0397166	0.495909	-0.021012	2.05926	0.011156	0.4	49	3	0.256	29.51	0	1	西部地区	1	广西壮族自治区	-2.13569	2.49393	0
833	2012	0	10	1	0	0	66	3	0	5	1	0.2	0	0	66	3	0	5	0	0	0	0	56	2	S	S	14.0159	1.09861	2.70805	21.6049	0.291327	0.0107207	0.523856	-0.171189	1.77096	0.000186	0.4	66	3	0.256	28.8	0	1	西部地区	1	广西壮族自治区	-1.94358	2.32334	0
833	2013	0	12	1	0	0	67	3	0	5	1	0.2	0	0	67	3	0	7	0	0	0	0	49	4	S	S	13.9106	0	3.17805	21.6049	0.258289	-0.0959268	0.496002	0.011473	2.14686	0	0.571429	67	3	0.256	29.95	0	1	西部地区	1	广西壮族自治区	-1.88119	2.26841	0
833	2014	0	11	1	0	0	48	4	0	5	1	0.2	0	0	48	4	0	7	0	0	0	0	47	5	S	S	14.0202	0	3.4012	21.6049	0.315745	0.0226919	0.522225	-0.047868	2.55728	0	0.4	48	4	0.256	38.14	0	1	西部地区	1	广西壮族自治区	-2.00813	2.38042	0
833	2015	0	13	3	0	0	51	4	0	7	3	0.428571	0	0	51	4	0	7	0	0	0	0	43	4	S	S	14.204	0	3.49651	21.9487	0.225619	0.0394964	0.437958	0.645369		0.0749	0.428571	51	4	0.3131	67.26	0	1	西部地区	0	广西壮族自治区			0
833	2016	0	12	3	0	0	52	4	0	7	3	0.428571	0	0	52	4	0	6	0	0	0	0	46	3	S	S	14.3992	0	3.66356	21.9527	0.230165	0.0113297	0.45591	0.032681	2.37592	0.020975	0.428571	52	4	0.3131	60.27	0	1	西部地区	1	广西壮族自治区	-1.88325	2.27023	0
833	2017	0	10	3	0	0	59	4	0	6	3	0.5	0	0	54	3	0	5	0	0	0	0	59	4	S	S	14.3826	0	3.7612	21.9413	0.193061	0.0237334	0.429635	0.06431	1.88947	0.004751	0.5	54	3	0.3131	59.13	0	1	西部地区	1	广西壮族自治区	-1.79106	2.18951	0
833	2018	0	12	1	0	0	58	5	0	8	1	0.125	0	0	58	5	0	5	0	0	0	0	48	4	C2	C2	14.6239	2.3979	3.7612	22.1081	0.317657	0.020855	0.490503	0.661017	1.38103	0.003786	0.333333	58	5	0.3131	59.04	0	1	西部地区	0	广西壮族自治区	-1.43382	1.88258	0
833	2019	1	11	1	0	1	56	5	1	7	1	0.142857	0	1	56	5	0	5	0	0	0	0	47	3	C2	C2	14.2494	0	3.7612	22.1992	0.366033	0.0129062	0.434404	0.105366	1.35843	0.003609	0.428571	56	5	0.3131			1	西部地区	0	广西壮族自治区	-1.39491	1.84978	0
835	2007	1	13	13	0	1	45		1	9	9	1	0	1	45		1	5	5	1	1	0	34	7	I	I	12.9317	0	2.19722	21.6049	0.614381	0.11987	0.652733	1.71583	3.02878	0	0.333333	45		0.2088	44.21	1.044	0	西部地区	1	四川省	1.84845	0.0746817	1
835	2008	0	13	0	0	0	37		0	9	0	0	0	0	37		0	6	0	0	0	0	35	7	I	I	13.2321	0	2.30259	21.6049	0.471135	0.1369	0.668267	0.43144	2.22988	0	0.333333	37		0.1673	27.74	0	0	西部地区	1	四川省	-1.36695	1.82629	1
835	2009	0	12	0	0	0	36	7	0	9	0	0	0	0	36	7	0	6	0	0	0	0	36	2	I	I	13.2321	0	2.30259	21.6049	0.384119	0.0510243	0.620683	-0.333316	5.37728	0	0.333333	36	7	0.1181	14.28	0	0	西部地区	1	四川省	-1.47649	1.91871	1
835	2010	0	12	0	0	0	37	7	0	9	0	0	0	0	37	7	0	5	0	0	0	0	46		I	I	13.4047	0	2.30259	21.6049	0.35992	0.0275068	0.66327	0.228967	6.21504	0	0.333333	37	7	0.1181	14.41	0	0	西部地区	1	四川省	-1.33918	1.80302	1
835	2011	0	11	0	0	0	38	7	0	9	0	0	0	0	38	7	0	5	0	0	0	0	47		I	I	13.37	0	2.3979	21.6049	0.328812	0.0051179	0.696059	0.242584	3.04765	0.000268	0.333333	38	7	0.1181	13.34	0	0	西部地区	1	四川省	-1.46354	1.90773	1
835	2012	0	11	1	0	0	45	3	0	9	0	0	0	0	45	3	0	5	1	0.2	0	0	45	3	I	I	13.5022	0	2.48491	21.6049	0.346197	-0.053499	0.722395	-0.172934	3.7816	0.0113	0.333333	45	3	0.1181	14.01	0	0	西部地区	0	四川省	-1.23666	1.71778	1
835	2013	0	11	1	0	0	57	4	0	9	0	0	0	0	57	4	0	5	1	0.2	0	0	46	3	I	I	13.4545	0	2.63906	21.6049	0.230338	0.0108406	0.736591	-0.129123	3.44496	0	0.333333	57	4	0.1181	17.1	0	0	西部地区	1	四川省	-1.35091	1.81284	1
835	2014	0	14	2	0	0	57	2	0	12	1	0.0833333	0	0	57	2	0	5	1	0.2	0	0	29	2	I	I	14.0581	0	2.63906	21.6049	0.0841285	0.013233	0.783421	-0.543129	7.20085	0.009441	0.333333	57	2	0.0854	15.28	0	0	西部地区	1	四川省	-1.1337	1.63323	1
835	2015	0	14	2	0	0	61		0	12	1	0.0833333	0	0	61		0	5	1	0.2	0	0	52	3	I	I	13.9274	0	2.63906	21.6049	0.766015	0.0122544	0.27499	-0.20375	8.43647	0.197345	0.333333	61		0.0985	23.49	0	0	西部地区	0	四川省	-1.10593	1.61062	1
835	2016	0	16	2	0	0	49	3	0	12	1	0.0833333	0	0	49	3	0	6	1	0.166667	0	0	66	3	I	I	13.9718	0	2.77259	21.6049	0.741976	-0.0591773	0.301268	-0.085952	8.43647	0.06059	0.333333	49	3	0.16	30.79	0	0	西部地区	0	四川省	-1.14411	1.64173	1
835	2017	0	15	1	0	0	45	3	0	12	1	0.0833333	0	0	45	3	0	5	0	0	0	0	34		I	I	13.298	0	2.83321	21.6049	0.674912	0.0941046	0.312189	-0.127771	5.41737	0.025824	0.333333	45	3	0.1717	30.65	0	0	西部地区	0	四川省	-1.20515	1.69179	1
835	2018	0	12	0	0	0	47	3	0	9	0	0	0	0	47	3	0	3	0	0	0	0	35		I	I	13.1402	0	2.83321	21.6049	0.943285	-0.343474	0.14611	-0.544245	6.59688	0.022446	0.333333	47	3	0.21	34.34	-0.0001	0	西部地区	0	四川省	-1.20436	1.69114	1
835	2019	0	11	1	0	0	42		0	9	0	0	0	0	42		0	2	1	0.5	0	0	31		I	I	12.9537	0	2.83321	21.6049	0.943285	-0.343474	0.147881	-0.465462	8.43647	7.8e-05	0.333333	42		0.21			0	西部地区	1	四川省	-1.30244	1.77236	1
836	2009	0	13	0	0	0	32		0	9	0	0	0	0	61		0	4	0	0	0	0	32		C3	C3	13.7953	0		21.6049	0.494387	0.0266745	0.62486	0.493456	1.62918	0.000681	0.333333	61		0.3011	34.68	2.8364	0	东部地区	1	天津市	-1.61522	2.03721	0
836	2011	0	13	0	0	0	61		0	9	0	0	0	0	61		0	5	0	0	0	0	55	4	C3	C3	13.8925	0		21.6049	0.542445	-0.0278992	0.611804	0.400582	1.19387	0.007	0.333333	61		0.3011	35.55	2.8364	0	东部地区	0	天津市	-1.52005	1.95575	0
836	2016	0	15	1	0	0	50		0	11	1	0.0909091	0	0	50		0	7	0	0	0	0	54		C3	C3	14.7707	0		21.6791	0.256543	0.0297201	0.699122	0.156722	3.65605	0.04923	0.363636	50		0.1109	34.32	5.1613	0	东部地区	0	天津市	-1.234	1.71558	0
836	2017	0	15	1	0	0	48		0	11	1	0.0909091	0	0	50		0	7	0	0	0	0	48		C3	C3	14.8211	0		21.6986	0.224831	0.0517433	0.590194	0.105693	2.16866	0.025112	0.363636	50		0.1109	30.96	5.1613	0	东部地区	0	天津市	-1.242	1.7222	0
837	2014	0	15	2	0	0	56	3	0	9	1	0.111111	0	0	56	3	1	6	1	0.166667	0	1	50	4	C3	C3	13.7197	1.09861		22.5808	0.445899	0.0059488	0.58276	1.72372	1.3093	0.083668	0.333333	56	3	0.1594	59.37	1.351	1	西部地区	0	陕西省	-1.36268	1.8227	0
837	2017	0	15	3	0	0	33	4	0	9	3	0.333333	0	0	33	4	0	8	0	0	0	0	59	3	C3	C3	13.7319	1.09861		22.8867	0.58679	0.0043758	0.626381	0.109256	1.102	0.002606	0.333333	33	4	0.1594	39.15	1.351	1	西部地区	0	陕西省	-1.21335	1.69854	0
837	2018	0	16	2	0	0	54	4	0	9	2	0.222222	0	0	34	4	0	8	0	0	0	0	54	4	C3	C3	14.2042	3.3673	0.693147	22.9267	0.635443	-0.0308851	0.59256	0.062787	0.979565	0.000258	0.333333	34	4	0.1594	38.97	1.351	1	西部地区	0	陕西省	-1.29227	1.76389	0
837	2019	0	14	1	0	0	54	4	0	8	1	0.125	0	0	56	4	0	7	0	0	0	0	54	4	C3	C3	13.7999	0	0.693147	22.8732	0.659135	-0.0368814	0.552002	-0.007297	1.04253	1.6e-05	0.375	56	4	0.1594			1	西部地区	0	陕西省	-1.31022	1.77884	0
838	2015	0	12	2	0	0	44	4	0	9	1	0.111111	0	0	44	4	0	5	1	0.2	0	0	47	4	K	K	15.5323	2.3979		22.3758	0.696565	0.0148494	0.941935	0.121044	2.28018	0.005265	0.333333	44	4	0.5965	70.16	15.2943	0	东部地区	1	北京市	-1.44986	1.89614	1
838	2017	0	11	2	0	0	47	4	0	9	1	0.111111	0	0	47	4	0	4	1	0.25	0	0	47	4	K	K	15.617	1.60944	1.60944	22.8769	0.781799	0.024637	0.939487	0.050925	1.31679	0.001913	0.333333	47	4	0.5965	61.41	15.2943	0	东部地区	0	北京市	-1.30682	1.77601	1
838	2018	0	13	1	0	0	44	4	0	8	0	0	0	0	44	4	0	5	1	0.2	0	0	41	2	K	K	15.6917	0	1.79176	22.9333	0.841467	0.0041432	0.944268	0.689992	1.05938	0.00186	0.375	44	4	0.6163	63.5	15.8019	0	西部地区	1	重庆市	-1.40571	1.85887	0
838	2019	0	15	0	0	0	40	4	0	9	0	0	0	0	54	4	0	7	0	0	0	0	40	4	K	K	16.0786	1.09861	1.79176	22.9333	0.840901	0.0047774	0.944268	0.113613	1.03179	0.002544	0.333333	54	4	0.6163			0	西部地区	1	重庆市	-1.48699	1.92762	0
839	2012	0	20	2	0	0	56		0	15	2	0.133333	0	0	61		0	9	0	0	0	0	56		I	I	14.5173	1.09861		22.9333	0.495099	0.015023	0.357221	0.134061	1.31043	0.076051	0.333333	61		0.4142	47.39		1	东部地区	0	北京市	-1.12763	1.62828	1
839	2015	0	22	2	0	0	45		0	15	2	0.133333	0	0	49	2	0	8	0	0	0	0	45		I	I	15.2168	1.09861	0.693147	22.9333	0.37014	0.0319998	0.49948	0.149715	3.27959	0.06724	0.333333	49	2	0.3644	44.32	13.3126	1	东部地区	0	北京市	-1.15136	1.64766	1
839	2016	0	22	2	0	0	60	2	0	15	2	0.133333	0	0	60	2	0	8	0	0	0	0	54		I	I	15.2517	0	0.693147	22.9333	0.545356	0.0153944	0.309915	0.39781	2.97791	0.050362	0.333333	60	2	0.3644	41.44	13.3126	1	东部地区	1	北京市	-1.12125	1.62308	1
839	2017	0	21	2	0	0	56	2	0	15	2	0.133333	0	0	56	2	0	7	0	0	0	0	47		I	I	15.6354	2.19722	0.693147	22.9333	0.556391	0.0178974	0.293827	0.110857	2.82151	0.033532	0.333333	56	2	0.3644	40.45	13.3126	1	东部地区	0	北京市	-1.08288	1.59191	1
839	2018	1	21	2	0	1	61		1	15	2	0.133333	0	1	61		0	7	0	0	0	0	48		I	I	15.6353	2.56495	0.693147	22.9333	0.474902	0.109113	0.198979	-0.088947	1.27095	0.035076	0.333333	61		0.3644	40.33	13.3126	1	东部地区	0	北京市	-1.18526	1.67543	1
839	2019	0	22	0	0	0	49		0	15	0	0	0	0	58	2	0	8	0	0	0	0	49		I	I	15.0013	2.19722	0.693147	22.9333	0.484025	-0.0022868	0.227609	-0.119179	1.37222	0.014197	0.333333	58	2	0.3644			1	东部地区	1	北京市	-1.29063	1.76253	1
850	2015	0	9	1	0	0	50	4	0	8	1	0.125	0	0	50	4	0	5	0	0	0	0	50	4	C1	C1	13.6184	1.60944		22.8717	0.366515	0.0052326	0.129041	-0.02592	1.41357	0.020669	0.375	50	4	0.464	50.24	23.9981	1	中部地区	0	安徽省	-1.37028	1.82908	0
850	2016	0	11	1	0	0	51	3	0	8	1	0.125	0	0	51	3	0	5	0	0	0	0	51	3	C1	C1	13.5521	1.09861		22.7768	0.389474	0.0082884	0.163374	0.018139	1.18467	0.018258	0.5	51	3	0.464	49.96	23.9981	1	中部地区	1	安徽省	-1.1964	1.68459	0
850	2017	0	12	1	0	0	52	4	0	9	1	0.111111	0	0	52	4	0	7	0	0	0	0	48	4	C1	C1	13.5534	2.19722		22.7866	0.406967	0.0105074	0.187026	0.191992	1.01364	0.020271	0.444444	52	4	0.464	50.42	23.9981	1	中部地区	1	安徽省	-1.22894	1.71141	0
850	2018	0	12	1	0	0	52	2	0	9	1	0.111111	0	0	52	2	0	7	0	0	0	0	52	2	C1	C1	13.6861	1.09861	1.09861	22.7486	0.435232	0.0127208	0.225236	0.187222	0.900295	0.021319	0.444444	52	2	0.464	50.45	23.9981	1	中部地区	0	安徽省	-1.3186	1.78583	0
850	2019	0	12	1	0	0	55	4	0	9	1	0.111111	0	0	55	4	0	7	0	0	0	0	50	4	C1	C1	13.6877	2.83321	1.09861	22.7451	0.42404	0.0208938	0.419179	0.070972	0.979039	0.021071	0.444444	55	4	0.464			1	中部地区	0	安徽省	-1.39428	1.84925	0
851	2013	0	14	1	0	0	48		0	7	1	0.142857	0	0	48		0	8	0	0	0	0	46	3	F	F	14.4273	1.09861		22.4293	0.5757	0.0137224	0.844765	0.342549	1.54642	0.086453	0.571429	48		0.1304	29.94	0	1	西部地区	1	贵州省	-1.18204	1.67279	0
851	2014	0	13	1	0	0	47	3	0	7	1	0.142857	0	0	52		0	7	0	0	0	0	47	3	F	F	14.3431	1.09861		22.5441	0.550447	0.0163092	0.787537	0.14234	1.66068	0.071951	0.571429	52		0.1616	26.37	0	1	西部地区	0	贵州省	-1.05966	1.57312	0
851	2015	0	15	1	0	0	53	3	0	9	1	0.111111	0	0	67	4	0	7	0	0	0	0	53	3	F	F	14.4295	0	1.60944	22.5932	0.555325	0.0180426	0.681846	0.048623	2.01869	0.053661	0.555556	67	4	0.1404	24.55	0	1	西部地区	0	贵州省	-1.05733	1.57124	0
851	2016	0	16	1	0	0	58	5	0	9	1	0.111111	0	0	58	5	0	8	0	0	0	0	54	3	F	F	14.5253	2.3979	2.63906	22.7719	0.581809	0.0155789	0.676184	0.16818	1.57841	0.022381	0.555556	58	5	0.1342	25.34	0	1	西部地区	1	贵州省	-1.03193	1.55077	0
851	2017	0	14	1	0	0	69	4	0	8	1	0.125	0	0	69	4	0	7	0	0	0	0	41	4	F	F	14.6554	2.19722	3.49651	22.8235	0.576465	0.0228382	0.683268	0.03483	1.34268	0.015637	0.571429	69	4	0.1281	24.89	0	1	西部地区	0	贵州省	-0.945561	1.48171	0
851	2018	0	16	1	0	0	70	4	0	9	1	0.111111	0	0	70	4	0	7	0	0	0	0	51	3	F	F	14.6987	2.19722	3.80666	22.8912	0.552113	0.0066636	0.727988	0.032191	1.14185	0.001404	0.555556	70	4	0.1281	22.45	0	1	西部地区	0	贵州省	-1.0429	1.5596	0
851	2019	0	15	1	0	0	48	4	0	9	1	0.111111	0	0	48	4	0	7	0	0	0	0	48	4	F	F	14.6417	1.09861	3.80666	22.9333	0.5809	0.0022012	0.813067	0.231511	1.24468	0.009887	0.555556	48	4	0.1281			1	西部地区	0	贵州省	-1.19563	1.68396	0
852	2007	1	15	15	1	0	38		1	9	9	1	0	1	61	3	1	8	8	1	1	0	38		C3	C3	13.7851	0	1.38629	21.6049	0.382325	0.0642098	0.567962	0.20902	2.49072	0.047485	0.333333	61	3	0.675	73.75	0	1	中部地区	1	湖北省	1.98228	0.0572895	1
852	2008	0	16	0	0	0	47		0	9	0	0	0	0	47		0	9	0	0	0	0	45		C3	C3	14.0268	0	1.38629	21.6049	0.399894	0.0703182	0.591778	0.164308	1.18305	0	0.333333	47		0.675	69.9592	0	1	中部地区	0	湖北省	-1.38806	1.84401	1
852	2009	0	16	0	0	0	45		0	9	0	0	0	0	45		0	9	0	0	0	0	45		C3	C3	14.099	0	1.38629	21.6049	0.367204	0.0713061	0.554021	-0.088899	1.8639	0.022938	0.333333	45		0.675	70.3	0	1	中部地区	1	湖北省	-1.59014	2.01567	1
852	2010	0	17	0	0	0	43		0	9	0	0	0	0	47		0	10	0	0	0	0	43		C3	C3	14.1504	1.60944	1.60944	21.6049	0.324277	0.0661895	0.536881	0.123695	1.72533	0.005771		47		0.675	69.45	0	1	中部地区	1	湖北省			1
852	2011	0	16	0	0	0	48	3	0	9	0	0	0	0	47		0	9	0	0	0	0	48	3	C3	C3	14.1739	1.09861	1.79176	21.6049	0.388512	0.0586282	0.55601	0.161445	1.5042	0.009738	0.333333	47		0.675	69.09	0	1	中部地区	1	湖北省	-1.53021	1.9644	1
852	2012	0	16	0	0	0	49	3	0	9	0	0	0	0	48		0	9	0	0	0	0	49	3	C3	C3	14.1859	0	1.79176	21.6049	0.444679	0.0594349	0.569493	0.161513	1.71032	0.005025	0.333333	48		0.675	69.03	0	1	中部地区	1	湖北省	-1.37852	1.83599	1
852	2013	0	16	0	0	0	44		0	9	0	0	0	0	44		0	8	0	0	0	0	42		C3	C3	14.0239	0	1.79176	21.6049	0.476202	0.0417391	0.61598	0.014948	1.82249	0.034224	0.333333	44		0.675	71.75	0	1	中部地区	0	湖北省	-1.47519	1.9176	1
852	2014	0	16	0	0	0	50		0	9	0	0	0	0	50		0	8	0	0	0	0	50		C3	C3	13.9552	1.09861	2.48491	21.6049	0.465307	0.0270619	0.657354	-0.112579	2.04527	0.046943	0.333333	50		0.675	72.15	0	1	中部地区	0	湖北省	-1.34232	1.80565	1
852	2015	0	11	0	0	0	51	5	0	8	0	0	0	0	54	3	0	4	0	0	0	0	51	5	C3	C3	13.7019	0	2.63906	22.7218	0.637231	0.0057699	0.775412	2.07377	1.86693	0.164232	0.375	54	3	0.5874	73.13	0	1	中部地区	1	湖北省	-1.29068	1.76257	1
852	2016	0	12	0	0	0	50	4	0	8	0	0	0	0	54	5	0	5	0	0	0	0	50	4	C3	C3	14.073	1.09861	2.63906	22.5982	0.718388	-0.123901	0.761415	-0.32408	1.73982	0.13004	0.375	54	5	0.5874	71.9	0	1	中部地区	0	湖北省	-1.0599	1.57331	1
852	2017	0	13	0	0	0	53	5	0	9	0	0	0	0	53	3	0	5	0	0	0	0	53	5	C3	C3	14.2723	1.09861	2.70805	22.6687	0.728646	0.0049574	0.775366	0.159628	1.5793	0.037515	0.333333	53	3	0.5874	64.29	0	1	中部地区	1	湖北省	-1.16627	1.65985	1
852	2018	0	12	0	0	0	54	5	0	9	0	0	0	0	54	5	0	4	0	0	0	0	55	4	C3	C3	14.346	2.63906	2.77259	22.7821	0.755081	0.0040765	0.79833	0.231574	1.31817	0.109546	0.333333	54	5	0.5874	66.86	0	1	中部地区	0	湖北省	-1.20742	1.69366	1
852	2019	0	13	0	0	0	51	4	0	9	0	0	0	0	56	5	0	5	0	0	0	0	51	4	C3	C3	14.5421	1.09861	2.77259	22.9041	0.779779	0.005103	0.818061	0.339409	1.35176	0.036685	0.333333	56	5	0.5874			1	中部地区	1	湖北省	-1.34259	1.80588	1
856	2012	0	8	0	0	0	68	3	0	7	0	0	0	0	68	3	0	3	0	0	0	0	55	4	C3	C3	13.5014	0		21.6049	0.725281	0.0278947	0.749676	-0.27716	1.39952	0.00339	0.428571	68	3	0.299	47.24	2.99	1	东部地区	1	河北省	-1.20289	1.68993	0
856	2015	0	9	0	0	0	61	3	0	7	0	0	0	0	61	3	0	4	0	0	0	0	56	3	C3	C3	13.8629	0		21.6049	0.867773	-0.0896165	0.728318	-0.091976	2.52977	0.028475	0.428571	61	3	0.4152	51.87	4.152	1	东部地区	1	河北省	-1.23602	1.71725	0
856	2018	0	16	0	0	0	52	4	0	7	0	0	0	0	43	5	0	10	0	0	0	0	52	4	C3	C3	14.1935	1.09861		21.6049	0.789144	0.006681	0.760103	0.150911	2.47449	0.007369	0.428571	43	5	0.3	36.15	22.5865	1	东部地区	1	河北省	-1.29883	1.76936	0
856	2019	0	12	0	0	0	44	5	0	7	0	0	0	0	44	5	0	6	0	0	0	0	49	3	C3	C3	14.4292	1.09861		21.6049	0.804702	0.0058869	0.747725	0.253389	1.94558	0.004706	0.428571	44	5	0.3			1	东部地区	0	河北省	-1.42477	1.87494	0
858	2013	0	17	0	0	0	58	3	0	10	0	0	0	0	49	5	0	11	0	0	0	0	58	3	C1	C1	15.6565	1.09861		22.9333	0.161122	0.188586	0.837132	-0.091263	1.51828	0.074906	0.5	49	5	0.36	60.57	0	1	西部地区	1	四川省	-1.2362	1.7174	1
858	2014	0	14	0	0	0	54	3	0	7	0	0	0	0	54	3	0	10	0	0	0	0	59	4	C1	C1	15.2067	1.09861		22.9333	0.130919	0.13054	0.829584	-0.149972	1.9068	0.080852	0.428571	54	3	0.36	60.2	0	1	西部地区	1	四川省	-1.18369	1.67415	1
858	2015	0	12	0	0	0	55	3	0	6	0	0	0	0	55	3	0	9	0	0	0	0	51	4	C1	C1	14.9526	1.09861	1.09861	22.9333	0.15608	0.121996	0.848721	0.030831	2.14356	0.105694	0.333333	55	3	0.36	62.51	0	1	西部地区	1	四川省	-1.29193	1.76361	1
858	2016	0	13	0	0	0	56	2	0	7	0	0	0	0	56	2	0	9	0	0	0	0	56	2	C1	C1	15.2708	0	1.38629	22.9333	0.224667	0.1135	0.87664	0.133176	2.34496	0.112322	0.428571	56	2	0.36	62.78	0	1	西部地区	1	四川省	-1.13017	1.63035	1
858	2017	0	12	0	0	0	56	5	0	7	0	0	0	0	56	5	0	7	0	0	0	0	53	4	C1	C1	13.0217	0	1.79176	22.9333	0.229099	0.142211	0.892236	0.229915	4.5299	0.14417	0.428571	56	5	0.36	64.2	0	1	西部地区	1	四川省	-1.04083	1.55794	1
858	2018	0	14	0	0	0	40	4	0	8	0	0	0	0	40	4	0	9	0	0	0	0	40	4	C1	C1	15.2173	1.09861	1.79176	22.9333	0.243626	0.163061	0.907263	0.326083	2.51568	0.086527	0.375	40	4	0.3521	69.53	0	1	西部地区	0	四川省	-1.29824	1.76886	1
858	2019	0	13	0	0	0	58	5	0	8	0	0	0	0	58	5	0	7	0	0	0	0	55	3	C1	C1	14.5554	0	1.79176	22.9333	0.284791	0.171323	0.908172	0.252008	5.0654	0.116809	0.375	58	5	0.3521			1	西部地区	1	四川省	-1.29394	1.76529	1
859	2011	0	11	0	0	0	44	4	0	8	0	0	0	0	44	4	0	6	0	0	0	0	37	4	C2	C2	13.4313	0		21.6049	0.373586	0.0151717	0.404145	0.215244	1.61948	0.015925		44	4	0.3214	35.55	0	1	中部地区	1	安徽省			0
859	2013	0	11	0	0	0	45	3	0	9	0	0	0	0	45	3	0	6	0	0	0	0	39	4	C2	C2	13.418	1.09861	0.693147	21.6049	0.376932	-0.0274233	0.371847	-0.047956	1.49043	0	0.444444	45	3	0.3214	35.87	0	1	中部地区	0	安徽省	-1.44276	1.89013	0
859	2014	0	12	0	0	0	52	2	0	9	0	0	0	0	52	2	0	6	0	0	0	0	48	7	C2	C2	13.7634	0	0.693147	21.6049	0.275241	0.0032585	0.519568	-0.035898	1.79218	0.28687	0.444444	52	2	0.2376	54.09	0	1	中部地区	0	安徽省	-1.16177	1.65618	0
859	2015	0	12	0	0	0	49	1	0	9	0	0	0	0	44	5	0	6	0	0	0	0	49	1	C2	C2	13.79	0	0.693147	21.6049	0.244062	0.002157	0.453811	-0.16885	2.94687	0.021166	0.444444	44	5	0.2376	27.72	0	1	中部地区	0	安徽省	-1.30896	1.77779	0
859	2016	0	12	0	0	0	50	1	0	9	0	0	0	0	50	4	0	6	0	0	0	0	50	1	C2	C2	14.1037	1.60944	0.693147	21.6049	0.294365	0.0042645	0.472598	0.050021	2.44248	0.013165	0.444444	50	4	0.246	29.68	0	1	中部地区	0	安徽省	-1.26848	1.74413	0
859	2017	0	12	0	0	0	54	4	0	9	0	0	0	0	54	4	0	6	0	0	0	0	54	4	C2	C2	13.2129	0	1.09861	21.6049	0.2971	0.0197852	0.449225	0.024724	1.87264	0.00612	0.444444	54	4	0.2511	28.83	0	1	中部地区	0	安徽省	-1.23888	1.71962	0
859	2018	0	13	0	0	0	57	5	0	9	0	0	0	0	57	5	0	7	0	0	0	0	52	1	C2	C2	13.6506	2.19722	1.60944	21.6049	0.246997	0.041158	0.410152	0.052089	1.31602	0.00024	0.444444	57	5	0.2774	30.68	0	1	中部地区	0	安徽省	-1.33748	1.8016	0
859	2019	0	13	0	0	0	56	4	0	11	0	0	0	0	56	4	0	7	0	0	0	0	52	7	C2	C2	14.1118	0	1.60944	21.6049	0.237929	0.0333437	0.416179	0.102367	2.30859	0.003579	0.363636	56	4	0.2774			1	中部地区	0	安徽省	-1.51041	1.94753	0
860	2013	0	12	0	0	0	48	3	0	9	0	0	0	0	48	3	0	7	0	0	0	0	48	3	C1	C1	13.1303	1.09861		22.9333	0.769649	0.0148441	0.67995	0.087557	1.34535	0.159107	0.333333	48	3	0.4899	57.97		1	东部地区	1	北京市	-1.4012	1.85507	1
860	2014	0	12	0	0	0	38	4	0	9	0	0	0	0	38	4	0	7	0	0	0	0	45	3	C1	C1	13.2249	1.09861		22.9333	0.666392	0.0234672	0.687447	0.045006	1.34632	0.177374	0.333333	38	4	0.3898	60.1		1	东部地区	1	北京市	-1.31238	1.78065	1
860	2015	0	12	0	0	0	46	4	0	9	0	0	0	0	46	4	0	7	0	0	0	0	46	4	C1	C1	13.5198	0		22.9333	0.653782	0.0241097	0.694997	0.016535	1.49144	0.166042	0.333333	46	4	0.3919	52.42	0	1	东部地区	1	北京市	-1.31118	1.77964	1
860	2016	0	12	0	0	0	47	4	0	9	0	0	0	0	47	4	0	7	0	0	0	0	47	4	C1	C1	13.5198	1.09861	0.693147	22.9333	0.617511	0.023812	0.734525	0.161849	1.38056	0.179652	0.333333	47	4	0.3745	49.44	0	1	东部地区	1	北京市	-1.25038	1.72913	1
860	2017	0	12	0	0	0	45	5	0	8	0	0	0	0	45	5	0	8	0	0	0	0	57	3	C1	C1	13.5198	0	0.693147	22.9333	0.612907	0.0240271	0.751717	0.047924	1.26171	0.107664	0.375	45	5	0.3745	51	0	1	东部地区	1	北京市	-1.20442	1.69119	1
860	2018	0	11	0	0	0	49	3	0	9	0	0	0	0	49	3	0	6	0	0	0	0	53	3	C1	C1	14.2332	0	0.693147	22.9333	0.610659	0.0366781	0.771792	0.029021	1.58811	0.216262	0.333333	49	3	0.3845	60.88	0	1	东部地区	1	北京市	-1.25697	1.73459	1
860	2019	0	12	0	0	0	59	3	0	9	0	0	0	0	42	4	0	7	0	0	0	0	59	3	C1	C1	14.6136	0	0.693147	22.9333	0.661229	0.0371629	0.797255	0.23403	2.51985	0.247152	0.333333	42	4	0.3845			1	东部地区	1	北京市	-1.35947	1.82001	1
861	2016	0	8	0	0	0	41	4	0	7	0	0	0	0	41	4	0	4	0	0	0	0	47	3	L	L	14.5978	1.60944		22.9333	0.679972	0.02393	0.571463	0.206564	1.71468	0.011792	0.428571	41	4	0.4817	60.81	0	0	东部地区	1	广东省	-1.17592	1.66777	0
861	2017	0	8	0	0	0	48	4	0	7	0	0	0	0	48	4	0	4	0	0	0	0	48	4	L	L	14.6311	0	1.38629	22.9333	0.691831	0.0246776	0.578787	0.284653	1.29075	0.000113	0.428571	48	4	0.4843	60.81	0	0	东部地区	1	广东省	-1.14438	1.64195	0
861	2018	0	8	0	0	0	54		0	7	0	0	0	0	54		0	4	0	0	0	0	54		L	L	14.6414	0	1.94591	22.9333	0.683444	0.0157445	0.543621	-0.021178	1.20816	4.7e-05	0.428571	54		0.4419	60.61	0.4	0	东部地区	1	广东省	-1.19468	1.68317	0
861	2019	0	9	1	0	0	50	4	0	7	0	0	0	0	50	4	0	5	1	0.2	0	0	50	4	L	L	14.7483	0	1.94591	22.9333	0.644627	0.0137938	0.541771	-0.0284	1.18423	9.9e-05	0.428571	50	4	0.4345			0	东部地区	1	广东省	-1.3076	1.77666	0
862	2011	0	15	0	0	0	43	5	0	9	0	0	0	0	47	5	0	7	0	0	0	0	43	5	D	D	13.8163	1.94591		22.3735	0.871494	0.014181	0.372046	0.547115	1.25976	0.001317	0.333333	47	5	0.2802	31.57	18.751	1	西部地区	0	宁夏回族自治区	-1.76532	2.16708	0
862	2012	0	14	0	0	0	49	3	0	8	0	0	0	0	49	3	0	6	0	0	0	0	48		D	D	13.7953	1.09861	1.38629	22.3539	0.901108	-0.0036186	0.294392	-0.40512	1.24456	0	0.375	49	3	0.2802	31.88	20.3682	1	西部地区	1	宁夏回族自治区	-1.49879	1.93765	0
862	2013	0	15	0	0	0	46		0	9	0	0	0	0	46		0	7	0	0	0	0	46		D	D	13.7942	0	2.07944	22.2833	0.927414	-0.0303753	0.237185	-0.01755	1.31922	0	0.333333	46		0.2802	35.04	20.3682	1	西部地区	1	宁夏回族自治区	-1.71129	2.12014	0
862	2014	0	16	0	0	0	53		0	10	0	0	0	0	47		0	7	0	0	0	0	53		D	D	13.7914	1.94591	2.48491	22.9333	0.804407	0.0029999	0.159034	0.553902	1.13383	0.063927	0.333333	47		0.5291	60.92	24.1112	1	西部地区	1	宁夏回族自治区	-1.56026	1.99007	0
862	2015	0	13	0	0	0	52	3	0	9	0	0	0	0	47		0	4	0	0	0	0	52	3	D	D	13.7432	1.09861	2.63906	22.9333	0.815679	-0.0131435	0.132631	-0.162183	1.21155	0.065724	0.333333	47		0.5291	64.95	20.5158	1	西部地区	1	宁夏回族自治区	-1.51602	1.95232	0
862	2016	0	14	0	0	0	44		0	9	0	0	0	0	44		0	6	0	0	0	0	42		D	D	14.0793	0	3.2581	22.9333	0.706951	0.0018075	0.219626	0.196969	1.11086	0.014778	0.333333	44		0.5291	59.91	20.5158	1	西部地区	1	宁夏回族自治区	-1.51153	1.94849	0
862	2017	0	14	0	0	0	51		0	9	0	0	0	0	54	3	0	6	0	0	0	0	51		D	D	13.9117	1.60944	3.46574	22.9333	0.702639	-0.0214284	0.174429	-0.351817	1.04308	0.208406	0.333333	54	3	0.4023	57.27	23.4621	1	西部地区	1	宁夏回族自治区	-1.30379	1.77348	0
862	2018	0	13	0	0	0	46		0	9	0	0	0	0	39		0	5	0	0	0	0	46		D	D	13.857	1.79176	3.55535	22.9333	0.729607	0.0053759	0.193495	0.2779	0.968303	0.112032	0.333333	39		0.4023	49.87	21.8042	1	西部地区	1	宁夏回族自治区	-1.52939	1.96371	0
862	2019	0	13	0	0	0	49	4	0	9	0	0	0	0	49	4	0	5	0	0	0	0	53	3	D	D	14.2758	0	3.55535	22.9333	0.716182	0.0027414	0.220122	0.135305	1.07985	0.004071	0.333333	49	4	0.4023			1	西部地区	1	宁夏回族自治区	-1.65619	2.07249	0
863	2018	0	13	3	0	0	51	4	0	9	2	0.222222	0	0	51	4	0	6	1	0.166667	0	0	51	4	K	K	15.3784	0		22.9333	0.572612	-0.038233	0.870005	-0.339904	1.02628	0.051535	0.333333	51	4	0.2064	66.51	2.064	0	东部地区	1	上海市	-1.31323	1.78135	1
868	2008	0	14	0	0	0	46	2	0	11	0	0	0	0	44		0	6	0	0	0	0	46	2	C3	C3	13.5041	0		21.6049	0.63712	0.0157126	0.718303	0.831133	1.05342	0.0066	0.363636	44		0.2348	44.33	5.1046	1	中部地区	0	安徽省	-1.41097	1.86329	0
868	2009	0	15	1	0	0	48		0	11	1	0.0909091	0	0	48		0	6	0	0	0	0	42	3	C3	C3	13.4517	0		21.6049	0.676233	0.0119877	0.744145	0.022525	2.44603	0	0.363636	48		0.2348	46.16	5.1046	1	中部地区	0	安徽省	-1.55443	1.98509	0
868	2010	0	15	1	0	0	47		0	11	1	0.0909091	0	0	47		0	6	0	0	0	0	48	3	C3	C3	13.6292	0		21.6542	0.689256	0.0302275	0.725603	0.439363	2.02429	0.007702	0.363636	47		0.2348	44.11	5.1163	1	中部地区	1	安徽省	-1.43576	1.88421	0
868	2012	0	15	1	0	0	45	3	0	11	1	0.0909091	0	0	47	4	0	6	0	0	0	0	45	3	C3	C3	14.173	2.19722	1.79176	22.1463	0.666835	0.0238598	0.782843	0.028128	1.44139	0.022205	0.363636	47	4	0.205	47.45	4.4669	1	中部地区	1	安徽省	-1.26134	1.73821	0
868	2013	0	20	1	0	0	52	5	0	11	1	0.0909091	0	0	52	5	0	11	0	0	0	0	52	4	C3	C3	13.8346	2.56495	2.56495	22.2133	0.715132	-0.0088528	0.738062	-0.0787	1.35821	0.006534	0.363636	52	5	0.2073	40.96	6.1423	1	中部地区	0	安徽省	-1.36806	1.82722	0
868	2014	0	19	0	0	0	52	3	0	10	0	0	0	0	51	4	0	10	0	0	0	0	52	3	C3	C3	14.3983	2.94444	3.33221	22.3236	0.711928	0.0094826	0.70848	0.36627	1.59757	0.002742	0.4	51	4	0.2073	41.66	6.1423	1	中部地区	0	安徽省	-1.26395	1.74038	0
868	2015	0	18	0	0	0	54	4	0	10	0	0	0	0	52	4	0	9	0	0	0	0	54	4	C3	C3	14.484	1.94591	3.68888	22.5439	0.767251	0.0017711	0.73073	-0.168176	1.92999	0.007203	0.4	52	4	0.2113	42.4	14.6917	1	中部地区	1	安徽省	-1.19943	1.68708	0
868	2016	0	16	0	0	0	53	4	0	11	0	0	0	0	53	4	0	7	0	0	0	0	53	4	C3	C3	14.5614	2.56495	4.18966	22.9292	0.837881	0.0051563	0.802593	0.182793	1.38867	0.012026	0.363636	53	4	0.2113	42.46	16.1539	1	中部地区	0	安徽省	-1.1645	1.65841	0
868	2017	0	16	0	0	0	54	4	0	11	0	0	0	0	54	4	0	6	0	0	0	0	44	3	C3	C3	13.5437	2.3979	4.46591	22.8	0.857071	-0.0346646	0.79538	0.145374	1.63226	0.00345	0.363636	54	4	0.2113	41.69	16.1539	1	中部地区	0	安徽省	-1.13308	1.63273	0
868	2018	0	14	0	0	0	55	4	0	11	0	0	0	0	57	7	0	4	0	0	0	0	55	4	C3	C3	13.538	3.29584	4.66344	22.6878	0.936299	-0.122795	0.779622	-0.422491	1.34485	0.000631	0.363636	57	7	0.252	43.45	18.842	1	中部地区	1	安徽省	-1.1806	1.67161	0
868	2019	0	13	0	0	0	51	4	0	11	0	0	0	0	51	4	0	3	0	0	0	0	46	3	C3	C3	14.0495	2.70805	4.66344	22.3831	0.903773	0.0090976	0.704376	0.072795	1.68941	0	0.363636	51	4	0.252			1	中部地区	1	安徽省	-1.3875	1.84355	0
869	2013	0	16	4	0	0	66	2	0	11	4	0.363636	0	0	66	2	0	8	0	0	0	0	47	7	C1	C1	14.7563	0		22.8029	0.203775	0.130998	0.487344	-0.234354	2.41541	0.05124	0.333333	66	2	0.504	63.61	30.8885	0	东部地区	1	山东省	-1.39182	1.84717	1
875	2014	0	14	0	0	0	59		0	8	0	0	0	0	48		0	8	0	0	0	0	59		D	D	14.4388	1.09861		22.9333	0.775653	0.0029918	0.106506	0.09339	1.07333	0.324461	0.375	48		0.147	58.31	0	1	中部地区	1	吉林省	-1.33901	1.80288	0
875	2015	0	13	0	0	0	61	3	0	9	0	0	0	0	61	3	0	6	0	0	0	0	55	4	D	D	14.4492	0	1.38629	22.9333	0.792261	0.0064035	0.104143	-0.094873	1.30228	0.006952	0.333333	61	3	0.1508	28.09	0	1	中部地区	1	吉林省	-1.52481	1.9598	0
875	2016	0	14	1	0	0	52	4	1	8	1	0.125	0	1	40		0	6	0	0	0	0	52	4	D	D	14.4749	1.09861	2.07944	22.9333	0.714043	0.0008987	0.142489	0.023826	1.03907	0.046816	0.375	40		0.1621	33.18	0	1	中部地区	1	吉林省	-1.45236	1.89826	0
875	2017	0	14	0	0	0	64	3	0	9	0	0	0	0	64	3	0	6	0	0	0	0	47	3	D	D	14.3006	0	2.19722	22.9333	0.759198	-0.0083751	0.109534	0.158498	1.00921	0.146514	0.333333	64	3	0.1961	44.35	0	1	中部地区	1	吉林省	-1.36669	1.82607	0
875	2018	0	14	0	0	0	50		0	9	0	0	0	0	50		0	8	0	0	0	0	49	3	D	D	14.7773	0	2.3979	22.9333	0.739788	0.006334	0.136774	0.430851	0.900295	0.09604	0.333333	50		0.1961	42.11	0	1	中部地区	1	吉林省	-1.53285	1.96666	0
875	2019	0	13	0	0	0	50	3	0	8	0	0	0	0	51		0	8	0	0	0	0	50	3	D	D	14.9634	1.09861	2.3979	22.9333	0.74698	0.0100075	0.167111	0.17131	0.927044	0.040682	0.375	51		0.1961			1	中部地区	1	吉林省	-1.60045	2.02452	0
876	2010	0	11	0	0	0	59	2	0	8	0	0	0	0	59	2	0	5	0	0	0	0	62	2	C1	C1	13.4269	2.3979	1.60944	22.9333	0.463665	0.190067	0.203936	2.66692	2.31145	0.25542	0.375	59	2	0.457	62.12	17.2106	0	西部地区	1	四川省	-1.47289	1.91565	1
876	2011	0	16	0	0	0	49	5	0	10	0	0	0	0	49	5	0	7	0	0	0	0	53	4	C1	C1	14.7239	1.60944	1.94591	22.9333	0.429759	0.154194	0.388053	0.348165	1.43505	0.113619	0.333333	49	5	0.2324	75.29	24.095	0	西部地区	1	四川省	-1.49284	1.93259	1
876	2012	0	16	0	0	0	51	4	0	10	0	0	0	0	45	5	0	7	0	0	0	0	51	4	C1	C1	14.7239	1.94591	2.83321	22.9333	0.413441	0.0888298	0.351556	0.02231	1.24247	0.059277	0.333333	45	5	0.2324	73.91	24.095	0	西部地区	1	四川省	-1.35372	1.81519	1
876	2013	0	17	0	0	0	55	4	0	9	0	0	0	0	62	2	0	10	0	0	0	0	55	4	C1	C1	14.6515	0	3.46574	22.9333	0.432343	0.0843557	0.366375	-0.052474	1.22604	0.092736	0.333333	62	2	0.2324	71.64	24.095	0	西部地区	1	四川省	-1.41453	1.8663	1
876	2014	0	17	0	0	0	47	5	0	9	0	0	0	0	43	4	0	10	0	0	0	0	47	5	C1	C1	14.7676	1.60944	4.04305	22.9333	0.344664	0.0782431	0.32359	0.008891	1.23524	0.072985	0.333333	43	4	0.2941	71	29.7362	0	西部地区	0	四川省	-1.37671	1.83448	1
876	2015	0	16	0	0	0	39	4	0	9	0	0	0	0	44	4	0	9	0	0	0	0	39	4	C1	C1	14.8664	2.19722	4.46591	22.9333	0.314649	0.0840406	0.2812	-0.121301		0.091958	0.333333	44	4	0.2941	67.59	29.7479	0	西部地区	1	四川省			1
876	2016	0	15	1	0	0	65	2	0	8	1	0.125	0	0	65	2	0	8	0	0	0	0	49	7	C1	C1	14.5752	1.09861	4.74493	22.9333	0.316596	0.0837886	0.245472	-0.010405	1.23835	0.065815	0.375	65	2	0.2941	67.25	29.7479	0	西部地区	0	四川省	-1.24843	1.72752	1
876	2017	0	15	2	0	0	40	5	0	7	1	0.142857	0	0	40	5	0	8	1	0.125	0	0	59	4	C1	C1	14.9554	2.70805	4.96981	22.9333	0.38201	0.0690718	0.260687	0.027716	1.18401	0.07388	0.428571	40	5	0.2908	67.92	29.3613	0	西部地区	0	四川省	-1.20842	1.69448	1
876	2018	0	17	2	0	0	55	4	0	7	1	0.142857	0	0	55	4	0	10	1	0.1	0	0	49	5	C1	C1	15.3333	3.13549	5.04343	22.9333	0.429838	0.0567707	0.283469	0.103831	1.12215	0.062416	0.428571	55	4	0.2908	68.65	26.0456	0	西部地区	1	四川省	-1.27403	1.74874	1
876	2019	0	17	2	0	0	46	3	0	8	1	0.125	0	0	48	4	0	10	1	0.1	0	0	46	3	C1	C1	15.8456	3.29584	5.04343	22.9333	0.491575	0.0962439	0.267505	0.18805	1.87448	0.068917	0.375	48	4	0.2921			0	西部地区	0	四川省	-1.44719	1.89388	1
877	2011	0	17	0	0	0	47		0	8	0	0	0	0	47		0	10	0	0	0	0	45		C3	C3	14.5319	1.09861		22.9333	0.647857	0.0915298	0.273301	0.451026	1.19207	0.13288	0.375	47		0.4195	53.39	24.2881	1	西部地区	1	新疆维吾尔自治区	-1.32991	1.79527	0
877	2013	0	12	0	0	0	42		0	6	0	0	0	0	58		0	7	0	0	0	0	42		C3	C3	13.9472	1.60944	0.693147	22.9333	0.628498	0.0178914	0.209949	0.027504	0.908265	0.016734	0.5	58		0.3549	40.37	20.641	1	西部地区	0	新疆维吾尔自治区	-1.17894	1.67024	0
877	2014	0	12	0	0	0	47	1	0	7	0	0	0	0	47	1	0	7	0	0	0	0	47	1	C3	C3	14.5824	0	1.38629	22.9333	0.626193	0.011781	0.22038	-0.172845	1.07615	0.064782	0.333333	47	1	0.3549	40.05	20.641	1	西部地区	1	新疆维吾尔自治区	-1.23571	1.717	0
877	2015	0	13	0	0	0	59	2	0	7	0	0	0	0	59	2	0	8	0	0	0	0	50		C3	C3	14.4572	0	1.79176	22.9333	0.637895	-0.0326221	0.215641	-0.228762	1.01457	0.043353	0.428571	59	2	0.3549	41.93	20.641	1	西部地区	1	新疆维吾尔自治区	-1.13103	1.63105	0
877	2016	0	15	0	0	0	52		0	7	0	0	0	0	52		0	9	0	0	0	0	51		C3	C3	14.2863	0	2.07944	22.9333	0.632939	0.0010283	0.186249	-0.008994	1.00697	0.04122	0.428571	52		0.3549	42.15	20.641	1	西部地区	1	新疆维吾尔自治区	-1.11003	1.61394	0
877	2017	0	14	0	0	0	60		0	7	0	0	0	0	60		0	8	0	0	0	0	46		C3	C3	15.2278	0	2.19722	22.9333	0.552349	0.015246	0.238032	0.415598	1.16128	0.020878	0.428571	60		0.4587	50.95	22.648	1	西部地区	0	新疆维吾尔自治区	-1.09205	1.59934	0
877	2018	0	15	0	0	0	47		0	7	0	0	0	0	54		0	10	0	0	0	0	47		C3	C3	15.4005	0	2.19722	22.9333	0.461093	0.0726817	0.220456	0.120344	0.950373	0.02379	0.428571	54		0.4587	51.43	22.648	1	西部地区	1	新疆维吾尔自治区	-1.17272	1.66515	0
877	2019	0	14	0	0	0	59		0	6	0	0	0	0	59		0	10	0	0	0	0	52	1	C3	C3	15.588	1.94591	2.19722	22.9333	0.336432	0.119711	0.198692	0.221442	1.17943	0.075728	0.5	59		0.4587			1	西部地区	1	新疆维吾尔自治区	-1.17063	1.66343	0
878	2009	0	15	0	0	0	49	4	0	11	0	0	0	0	49	4	0	6	0	0	0	0	40	4	C3	C3	14.2174	1.09861		22.9333	0.819113	0.0166242	0.667821	-0.371595	2.06948	0.120564	0.363636	49	4	0.543	59.39		1	西部地区	0	云南省	-1.31962	1.78669	0
878	2010	0	16	0	0	0	42	3	0	11	0	0	0	0	42	3	0	6	0	0	0	0	47	4	C3	C3	14.0442	1.09861	0.693147	22.9333	0.836132	0.0179432	0.665059	0.959477	1.97117	0.087312	0.363636	42	3	0.543	58.93		1	西部地区	1	云南省	-1.30698	1.77614	0
878	2011	0	16	0	0	0	52	3	0	11	0	0	0	0	52	3	0	6	0	0	0	0	41	3	C3	C3	14.0672	1.94591	1.38629	22.9333	0.733561	0.0273787	0.607493	0.11133	1.4846	0.076394	0.363636	52	3	0.4817	60.47		1	西部地区	1	云南省	-1.30059	1.77082	0
878	2012	0	18	0	0	0	61	3	0	11	0	0	0	0	61	3	0	8	0	0	0	0	39	4	C3	C3	14.0345	1.94591	1.79176	22.9333	0.743027	0.0041278	0.628621	0.158401	1.46384	0.063729	0.363636	61	3	0.4817	59.24		1	西部地区	1	云南省	-1.13928	1.63779	0
878	2013	0	16	2	0	0	43	4	0	11	2	0.181818	0	0	50	3	0	7	0	0	0	0	43	4	C3	C3	13.5166	1.09861	2.19722	22.9333	0.748262	-0.053407	0.538821	0.227171	1.25716	0.079329	0.363636	50	3	0.4817	61.93		1	西部地区	1	云南省	-1.28669	1.75925	0
878	2014	0	15	3	0	0	51	4	0	11	3	0.272727	0	0	51	4	0	6	0	0	0	0	51	4	C3	C3	13.6889	1.94591	2.70805	22.9333	0.726197	0.0051951	0.498026	0.245591	1.59387	0.077993	0.363636	51	4	0.4817	59.41		1	西部地区	1	云南省	-1.19542	1.68378	0
878	2015	0	14	4	0	0	54	4	0	10	4	0.4	0	0	49	4	0	6	1	0.166667	0	0	54	4	C3	C3	13.1837	2.30259	3.09104	22.9333	0.729198	0.0027567	0.467154	-0.092123	1.63026	0.040499	0.4	49	4	0.4318	49.61	18.1356	1	西部地区	1	云南省	-1.1722	1.66472	0
878	2016	1	15	3	0	1	64	5	1	11	3	0.272727	0	1	64	5	0	7	0	0	0	0	49	3	C3	C3	14.2578	3.61092	3.52636	22.9333	0.712887	0.0075678	0.451168	0.044819	1.48782	0.07096	0.363636	64	5	0.4501	52.19	18.9042	1	西部地区	0	云南省	-1.11528	1.61822	0
878	2017	0	15	2	0	0	56	4	1	11	2	0.181818	0	1	44	5	0	6	0	0	0	0	56	4	C3	C3	14.6365	2.70805	3.78419	22.9333	0.702741	0.0116764	0.393937	-0.036964	1.39271	0.039891	0.363636	44	5	0.4501	50.39	18.9042	1	西部地区	1	云南省	-1.13685	1.6358	0
878	2018	0	12	2	0	0	46	4	0	11	2	0.181818	0	0	46	4	0	4	0	0	0	0	46	4	C3	C3	14.5568	1.60944	3.93183	22.9333	0.701901	0.010781	0.40055	-0.167987	1.05527	0.013479	0.363636	46	4	0.4501	42.83	15.7542	1	西部地区	0	云南省	-1.22773	1.7104	0
878	2019	0	12	1	0	0	47	4	0	11	1	0.0909091	0	0	47	4	0	5	0	0	0	0	47	4	C3	C3	14.8155	1.60944	3.93183	22.9333	0.713752	0.0230092	0.464127	0.334378	1.27671	0.077361	0.363636	47	4	0.3751			1	西部地区	0	云南省	-1.33062	1.79587	0
880	2010	0	15	1	0	0	75		0	9	1	0.111111	0	0	75		0	6	0	0	0	0	47	3	C3	C3	14.2286	0		21.6431	0.634021	0.0883667	0.581429	0.138697	1.87244	0.050681		74		0.3059	57.62	0	1	东部地区	0	山东省			1
880	2011	0	16	1	0	0	63		0	11	1	0.0909091	0	0	63		0	6	0	0	0	0	55	3	C3	C3	14.1792	1.09861		21.747	0.598624	0.0715152	0.440403	-0.105005	1.34708	0.043329	0.4	63		0.3059	56.41	0	1	东部地区	1	山东省	-1.39141	1.84683	1
880	2015	0	16	0	0	0	52	7	0	9	0	0	0	0	52	7	0	8	0	0	0	0	30	3	C3	C3	14.3424	0		21.961	0.625896	0.0089696	0.371382	-0.20844	1.54232	0.080704	0.333333	52	7	0.3059	59.32	9.177	1	东部地区	1	山东省	-1.32186	1.78855	1
880	2016	0	15	0	0	0	53	3	0	9	0	0	0	0	50	7	0	7	0	0	0	0	53	3	C3	C3	14.3434	1.09861		21.8665	0.581791	0.0065271	0.329586	-0.283751	1.47312	0.090425	0.333333	50	7	0.3059	62.69	9.177	1	东部地区	0	山东省	-1.26707	1.74296	1
880	2017	0	14	1	0	0	58	3	0	9	1	0.111111	0	0	58	3	0	6	0	0	0	0	32	3	C3	C3	14.4322	0		22.0087	0.630787	0.0064934	0.412158	0.133109	1.21492	0.015051	0.333333	58	3	0.3059	58.53	9.177	1	东部地区	1	山东省	-1.27185	1.74693	1
880	2018	0	17	0	0	0	38	4	0	9	0	0	0	0	51	4	0	9	0	0	0	0	38	4	C3	C3	14.2706	0		22.0809	0.646903	0.0106975	0.448472	0.198154	1.12397	0.011103	0.333333	51	4	0.3059	63.11	9.177	1	东部地区	1	山东省	-1.37159	1.83018	1
880	2019	0	16	0	0	0	53	4	0	9	0	0	0	0	53	4	0	8	0	0	0	0	53	5	C3	C3	15.0549	1.09861		22.1713	0.657077	0.0196672	0.48945	0.12278	1.12401	0.0055	0.333333	53	4	0.3059			1	东部地区	0	山东省	-1.45831	1.90329	1
881	2010	0	14	1	0	0	40	5	0	12	1	0.0833333	0	0	40	5	0	4	1	0.25	0	0	40	4	C2	C2	14.8171	1.38629		22.2962	0.61502	0.060414	0.501337	0.023799	1.29497	0.0322	0.333333	40	5	0.181	30.22	12.67	1	东部地区	1	辽宁省	-1.45122	1.89729	0
881	2011	0	14	1	0	0	46	4	0	12	1	0.0833333	0	0	46	4	0	4	1	0.25	0	0	46	4	C2	C2	14.7408	1.09861		22.5718	0.684538	0.0451034	0.483005	-0.011133	1.05176	0.011606	0.333333	46	4	0.1838	26.86	12.866	1	东部地区	1	辽宁省	-1.48954	1.92979	0
881	2014	0	10	2	0	0	46	4	1	8	2	0.25	1	0	51	4	0	3	1	0.333333	0	0	46	4	C2	C2	14.411	0	0.693147	22.5211	0.622324	0.0170726	0.503508	0.016021	1.04086	0.003062	0.5	51	4	0.1838	24.35	8.6386	0	东部地区	0	辽宁省	-1.19076	1.67995	0
881	2015	0	10	2	0	0	50	4	0	8	2	0.25	0	0	50	4	1	3	1	0.333333	1	0	52	4	C2	C2	14.3045	0	1.38629	22.3176	0.805987	-0.260086	0.603634	0.034714	2.01974	0.044101	0.5	50	4	0.1838	28.79	8.6386	0	东部地区	0	辽宁省	-1.16152	1.65597	0
881	2016	0	10	2	0	0	53	7	0	8	2	0.25	0	0	53	7	0	3	1	0.333333	0	0	46	4	C2	C2	14.3045	2.77259	1.60944	22.9333	0.53008	0.0284433	0.728974	0.439343	1.35652	0.088099	0.5	53	7	0.276	62	0	1	东部地区	0	辽宁省	-1.05673	1.57075	0
881	2017	1	15	5	0	1	62	5	1	9	5	0.555556	0	1	62	5	0	8	2	0.25	0	0	41	4	C2	C2	14.1475	1.94591	2.07944	22.9333	0.517185	0.0368176	0.709776	1.10715	1.29208	0.022109	0.333333	62	5	0.276	62.57	0	1	东部地区	0	辽宁省	-1.26654	1.74253	0
881	2018	0	17	3	0	0	55	3	1	9	2	0.222222	1	0	45	4	0	10	2	0.2	0	0	55	3	C2	C2	14.8204	3.61092	3.2581	22.9333	0.488125	0.0319618	0.685929	0.0651	1.10003	0.020065	0.333333	45	4	0.2693	63.13	0	1	东部地区	0	辽宁省	-1.30847	1.77738	0
881	2019	0	16	3	0	0	56	4	0	9	2	0.222222	0	0	56	4	0	9	2	0.222222	0	0	54	4	C2	C2	14.6516	2.70805	3.2581	22.9333	0.460769	0.0123765	0.654861	0.035014	1.09287	0.005988	0.333333	56	4	0.2426			1	东部地区	0	辽宁省	-1.3952	1.85001	0
883	2010	0	14	1	0	0	36	5	0	9	0	0	0	0	36	5	0	6	1	0.166667	0	0	36	5	D	D	13.8444	2.19722		22.9333	0.672521	0.0350491	0.108127	1.43216	1.06169	2.3e-05	0.333333	36	5	0.4296	91.04	0	1	中部地区	1	湖北省	-1.74632	2.15054	1
883	2011	0	16	0	0	0	67	3	0	8	0	0	0	0	67	3	0	8	0	0	0	0	43	3	D	D	13.8975	0	0.693147	22.9333	0.686594	0.0181597	0.173856	-0.151771	1.01699	0.000755	0.375	67	3	0.4296	91.03	0	1	中部地区	0	湖北省	-1.56912	1.99765	1
883	2012	0	18	0	0	0	49	3	0	9	0	0	0	0	41	4	0	9	0	0	0	0	49	3	D	D	13.9903	0	0.693147	22.9333	0.576424	0.0220922	0.161623	0.071696	1.04046	0.167202	0.333333	41	4	0.3322	89.62	0	1	中部地区	1	湖北省	-1.4429	1.89025	1
883	2013	0	17	0	0	0	49	4	0	9	0	0	0	0	49	4	0	9	0	0	0	0	49	4	D	D	14.1161	0	0.693147	22.9333	0.54236	0.0354042	0.0968914	0.07705	1.09909	0.129069	0.333333	49	4	0.3322	84.21	0	1	中部地区	1	湖北省	-1.5726	2.00063	1
883	2014	0	16	0	0	0	51	4	0	9	0	0	0	0	49	5	0	9	0	0	0	0	51	4	D	D	14.3058	0	1.09861	22.9333	0.534478	0.0383397	0.0968914	-0.344423		0.071574	0.333333	49	5	0.3322	77.69	0	1	中部地区	1	湖北省			1
883	2015	0	16	0	0	0	66	3	0	9	0	0	0	0	66	3	0	9	0	0	0	0	52	4	D	D	14.7333	0	1.79176	22.9333	0.431381	0.0376394	0.180303	-0.02545	1.31606	0.033479	0.333333	66	3	0.273	79.8	6.8911	1	中部地区	1	湖北省	-1.48806	1.92853	1
883	2016	0	16	0	0	0	53	4	0	9	0	0	0	0	53	4	0	8	0	0	0	0	53	4	D	D	14.6153	0	2.07944	22.9333	0.366563	0.046925	0.0968914	0.322541	1.08318	0.028152	0.333333	53	4	0.273	81.43	10.3601	1	中部地区	1	湖北省	-1.49541	1.93477	1
883	2017	0	15	0	0	0	68	4	0	9	0	0	0	0	68	4	0	7	0	0	0	0	54	3	D	D	14.5534	1.09861	2.19722	22.9333	0.391796	0.0447814	0.0968914	0.234526	1.04981	0.028929	0.333333	68	4	0.273	82.75	11.2017	1	中部地区	1	湖北省	-1.41917	1.87021	1
883	2018	0	15	0	0	0	47	5	0	9	0	0	0	0	47	5	0	7	0	0	0	0	55	4	D	D	14.6314	0	2.30259	22.9333	0.39077	0.0395349	0.0968914	0.062262	0.920011	0.031643	0.333333	47	5	0.2792	84.11	11.4626	1	中部地区	1	湖北省	-1.53611	1.96944	1
883	2019	0	13	0	0	0	56	4	0	8	0	0	0	0	57	5	0	5	0	0	0	0	56	4	D	D	14.5533	0	2.30259	22.9333	0.443433	0.029811	0.0968914	0.286662	0.926781	0.03311	0.375	57	5	0.2792			1	中部地区	1	湖北省	-1.59575	2.02048	1
885	2016	0	13	0	0	0	56	4	0	9	0	0	0	0	56	4	0	6	0	0	0	0	46	4	G	G	14.3072	0		22.5658	0.541192	0.0118242	0.1296	-0.02944	2.02256	0.000974	0.333333	56	4	0.5874	85.91	0	1	中部地区	1	河南省	-1.09566	1.60227	0
886	2015	0	15	0	0	0	60	2	0	8	0	0	0	0	45	5	0	8	0	0	0	0	60	2	K	K	13.556	0		21.8551	0.193297	-0.0759585	0.655252	-0.291714	2.64018	0.015338	0.375	45	5	0.2521	32.43	0	1	东部地区	1	海南省	-1.40805	1.86084	0
[truncated: 13,455 more rows]
